# Supplementary material for: Mitochondrial fatty acid oxidation regulates monocytic type I interferon signaling via histone acetylation
Source: Sci Adv. 2025 Jan 22;11(4):eadq9301. doi: 10.1126/sciadv.adq9301 (PMC11753372; doi:10.1126/sciadv.adq9301)
Supplement: Supplementary file 2 — Tables S1 and S2 [file sciadv.adq9301_tables_s1_and_s2.zip]

Archive with 2 entries (2 files):
- adq9301_table_s1.xlsx
- adq9301_table_s2.xlsx
