# Supplementary material for: Mitochondrial fatty acid oxidation regulates monocytic type I interferon signaling via histone acetylation
Source: Sci Adv. 2025 Jan 22;11(4):eadq9301. doi: 10.1126/sciadv.adq9301 (PMC11753372; doi:10.1126/sciadv.adq9301)
Supplement: Supplementary file 2 — Tables S1 and S2 [file sciadv.adq9301_tables_s1_and_s2.zip › adq9301_table_s1.xlsx]

## Sheet: ACAT1_WT_KO_DEresult_wit
mouse_external_gene_name	external_gene_name	mouse_ensembl_gene_id	mouse_ensembl_gene_id_version	mouse_entrezgene_id	mouse_X	mouse_logFC	mouse_AveExpr	mouse_t	mouse_P.Value	mouse_adj.P.Val	mouse_B	mouse_S1	mouse_S2	mouse_S3	mouse_S4	mouse_S5	mouse_S6	mouse_S1rawCounts	mouse_S2rawCounts	mouse_S3rawCounts	mouse_S4rawCounts	mouse_S5rawCounts	mouse_S6rawCounts
Jag2	JAG2	ENSMUSG00000002799	ENSMUSG00000002799.7	16450	ENSMUSG00000002799.6	-2.01339	2.39671	-16.5984	5.87893e-07	0.00856794	5.49333	3.57562	3.27755	3.3634	1.41232	1.37407	1.37731	763	577	1145	330	212	281
Cd28	CD28	ENSMUSG00000026012	ENSMUSG00000026012.3	12487	ENSMUSG00000026012.2	-2.48348	4.91231	-15.0984	1.13561e-06	0.00856794	5.99361	6.49136	6.06079	5.92221	3.61129	3.59476	3.79347	5761	3975	6749	1517	990	1502
Acat1	ACAT1	ENSMUSG00000032047	ENSMUSG00000032047.6	110446	ENSMUSG00000032047.5	-1.84574	5.83073	-14.5605	1.46003e-06	0.00856794	5.91851	6.90292	6.88123	6.48755	5.00797	4.83843	4.86626	7663	7020	9987	3995	2345	3160
Ms4a6c	MS4A6A	ENSMUSG00000079419	ENSMUSG00000079419.5	73656	ENSMUSG00000079419.4	-1.42718	4.25977	-12.9266	3.31702e-06	0.00878223	5.06389	5.08295	5.07793	4.7859	3.57665	3.44446	3.59071	2170	2011	3070	1481	892	1305
Ms4a6c	MS4A6E	ENSMUSG00000079419	ENSMUSG00000079419.5	73656	ENSMUSG00000079419.4	-1.42718	4.25977	-12.9266	3.31702e-06	0.00878223	5.06389	5.08295	5.07793	4.7859	3.57665	3.44446	3.59071	2170	2011	3070	1481	892	1305
Acap1	ACAP1	ENSMUSG00000001588	ENSMUSG00000001588.13	216859	ENSMUSG00000001588.12	-2.3149	4.75408	-12.6375	3.87372e-06	0.00878223	4.97494	6.31188	5.62866	5.79888	3.61129	3.58306	3.59071	5087	2946	6196	1517	982	1305
Spn	SPN	ENSMUSG00000051457	ENSMUSG00000051457.8	20737	ENSMUSG00000051457.7	1.03843	7.04113	12.5988	3.9561e-06	0.00878223	5.07253	6.47119	6.4842	6.60765	7.48023	7.69867	7.50488	5681	5331	10854	22171	17031	19681
Neurl3	NEURL3	ENSMUSG00000047180	ENSMUSG00000047180.9	214854	ENSMUSG00000047180.8	-2.49778	4.32308	-12.3872	4.44272e-06	0.00878223	4.79211	5.41725	5.66873	5.6154	3.31352	3.37831	2.54524	2736	3029	5456	1234	852	632
Cd300lb	CD300LB	ENSMUSG00000063193	ENSMUSG00000063193.10	217304	ENSMUSG00000063193.9	-0.909105	5.39754	-12.3334	4.57707e-06	0.00878223	4.90393	5.81392	5.95971	5.78578	4.89458	4.95137	4.97989	3602	3706	6140	3693	2536	3419
Ly6e	LY6E	ENSMUSG00000022587	ENSMUSG00000022587.15	17069	ENSMUSG00000022587.14	-0.769308	9.9421	-12.2857	4.70014e-06	0.00878223	4.91578	10.3064	10.3609	10.313	9.56256	9.61997	9.48978	81090	78317	141587	93894	64509	77906
Apol9b	APOL3	ENSMUSG00000068246	ENSMUSG00000068246.7	71898	ENSMUSG00000068246.6	-2.43681	-0.0860339	-11.9274	5.75322e-06	0.00878223	2.70644	0.887878	1.32787	1.17031	-1.24194	-1.16743	-1.49289	118	149	250	52	36	38
Apol9b	APOL2	ENSMUSG00000068246	ENSMUSG00000068246.7	71898	ENSMUSG00000068246.6	-2.43681	-0.0860339	-11.9274	5.75322e-06	0.00878223	2.70644	0.887878	1.32787	1.17031	-1.24194	-1.16743	-1.49289	118	149	250	52	36	38
Apol9b	APOL1	ENSMUSG00000068246	ENSMUSG00000068246.7	71898	ENSMUSG00000068246.6	-2.43681	-0.0860339	-11.9274	5.75322e-06	0.00878223	2.70644	0.887878	1.32787	1.17031	-1.24194	-1.16743	-1.49289	118	149	250	52	36	38
Apol9b	APOL4	ENSMUSG00000068246	ENSMUSG00000068246.7	71898	ENSMUSG00000068246.6	-2.43681	-0.0860339	-11.9274	5.75322e-06	0.00878223	2.70644	0.887878	1.32787	1.17031	-1.24194	-1.16743	-1.49289	118	149	250	52	36	38
Cytip	CYTIP	ENSMUSG00000026832	ENSMUSG00000026832.13	227929	ENSMUSG00000026832.12	-1.96933	4.07156	-11.8582	5.98619e-06	0.00878223	4.52471	5.1158	5.17634	4.87826	3.19292	3.35097	2.71504	2220	2153	3273	1135	836	711
Thbs1	THBS1	ENSMUSG00000040152	ENSMUSG00000040152.9	21825	ENSMUSG00000040152.8	-2.29112	2.2741	-11.4715	7.50284e-06	0.00978447	3.87177	3.24588	3.41789	3.59342	1.07998	0.756492	1.55094	607	636	1343	262	138	317
Ddit4	DDIT4	ENSMUSG00000020108	ENSMUSG00000020108.5	74747	ENSMUSG00000020108.4	-1.69589	5.34202	-11.3325	8.15103e-06	0.00978447	4.36963	6.40654	6.13402	6.02988	4.2444	4.49489	4.74241	5432	4182	7272	2353	1848	2900
Ankrd33b	ANKRD33B	ENSMUSG00000022237	ENSMUSG00000022237.18	67434	ENSMUSG00000022237.17	-1.32088	1.74549	-11.2949	8.33667e-06	0.00978447	3.64393	2.30975	2.51538	2.40009	1.09093	1.03077	1.12602	317	340	587	264	167	236
Fcgr1	FCGR1A	ENSMUSG00000015947	ENSMUSG00000015947.11	14129	ENSMUSG00000015947.10	-0.679843	6.7267	-11.1798	8.93726e-06	0.00983378	4.31001	7.0472	7.05269	7.09953	6.4327	6.40253	6.32555	8469	7906	15264	10726	6935	8690
Fcgr1	FCGR1B	ENSMUSG00000015947	ENSMUSG00000015947.11	14129	ENSMUSG00000015947.10	-0.679843	6.7267	-11.1798	8.93726e-06	0.00983378	4.31001	7.0472	7.05269	7.09953	6.4327	6.40253	6.32555	8469	7906	15264	10726	6935	8690
Fcrls	FCRL2	ENSMUSG00000015852	ENSMUSG00000015852.14	80891	ENSMUSG00000015852.13	-1.50226	3.25508	-11.04	9.73276e-06	0.0100791	3.98894	4.14698	3.82582	4.01823	2.28579	2.68578	2.56788	1134	844	1803	605	527	642
Ifi202b	MNDA	ENSMUSG00000026535	ENSMUSG00000026535.10	26388	ENSMUSG00000026535.9	-0.871167	7.26379	-10.4982	1.36757e-05	0.0133756	3.90094	7.83908	7.679	7.57977	6.87051	6.85927	6.7551	14663	12204	21293	14529	9518	11704
Dnaaf9	DNAAF9	ENSMUSG00000027309	ENSMUSG00000027309.19	228602	ENSMUSG00000027309.18	0.722258	5.10934	10.2344	1.62313e-05	0.0146319	3.71827	4.72322	4.76698	4.75215	5.47178	5.54757	5.39435	1691	1621	2999	5510	3834	4557
Chd3	CHD3	ENSMUSG00000018474	ENSMUSG00000018474.19	216848	ENSMUSG00000018474.18	-1.56714	7.06549	-10.1982	1.66224e-05	0.0146319	3.71015	7.96054	7.92918	7.66392	6.48695	5.94467	6.40766	15951	14515	22572	11137	5049	9199
Mmp8	MMP8	ENSMUSG00000005800	ENSMUSG00000005800.4	17394	ENSMUSG00000005800.3	-1.72986	0.333282	-9.91752	2.00443e-05	0.0163105	2.43364	1.31655	1.18602	1.12942	-0.472375	-0.818092	-0.341825	159	135	243	89	46	85
Tut4	TUT4	ENSMUSG00000034610	ENSMUSG00000034610.15	230594	ENSMUSG00000034610.14	-1.03279	4.43708	-9.86775	2.0731e-05	0.0163105	3.46884	5.03771	5.07864	4.76746	3.98008	3.87936	3.87921	2103	2012	3031	1959	1206	1594
Stxbp5	STXBP5	ENSMUSG00000019790	ENSMUSG00000019790.18	78808	ENSMUSG00000019790.17	-0.810923	5.56469	-9.82729	2.13088e-05	0.0163105	3.46508	6.0573	6.01956	5.84313	5.17968	5.07607	5.2124	4264	3863	6389	4500	2765	4017
Ahr	AHR	ENSMUSG00000019256	ENSMUSG00000019256.18	11622	ENSMUSG00000019256.17	-1.38885	2.17462	-9.75002	2.24638e-05	0.0164782	3.07454	2.96636	2.83009	2.82461	1.69665	1.50384	1.22616	500	423	788	402	232	253
Ptgs1	PTGS1	ENSMUSG00000047250	ENSMUSG00000047250.14	19224	ENSMUSG00000047250.13	-0.643271	7.74524	-9.61964	2.45769e-05	0.0170277	3.32423	8.15423	8.02557	8.02075	7.40167	7.4821	7.38709	18243	15518	28906	20996	14657	18138
Ccnd2	CCND2	ENSMUSG00000000184	ENSMUSG00000000184.13	12444	ENSMUSG00000000184.12	-1.2991	7.1574	-9.55942	2.5628e-05	0.0170277	3.28297	7.56501	8.0457	7.80946	6.60516	6.59285	6.32621	12126	15736	24968	12088	7913	8694
Ldlrad3	LDLRAD3	ENSMUSG00000048058	ENSMUSG00000048058.18	241576	ENSMUSG00000048058.17	1.04811	5.20993	9.53248	2.61147e-05	0.0170277	3.26401	4.58551	4.66372	4.79199	5.73566	5.91611	5.56661	1537	1509	3083	6616	4950	5135
Tspoap1	TSPOAP1	ENSMUSG00000034156	ENSMUSG00000034156.17	207777	ENSMUSG00000034156.16	-1.34735	2.29587	-9.45317	2.76091e-05	0.0173592	2.94236	3.05034	3.07972	2.82826	1.82024	1.41424	1.5824	530	503	790	438	218	324
Gbp7	GBP4	ENSMUSG00000040253	ENSMUSG00000040253.16	229900	ENSMUSG00000040253.15	-1.30736	3.05706	-9.30087	3.07582e-05	0.0177151	2.99035	3.48798	3.88277	3.75863	2.53867	2.45813	2.21617	718	878	1506	721	450	503
Irf8	IRF8	ENSMUSG00000041515	ENSMUSG00000041515.11	15900	ENSMUSG00000041515.10	0.559848	7.74121	9.2812	3.11938e-05	0.0177151	3.08667	7.49904	7.40758	7.47715	7.98015	8.02379	8.05958	11584	10111	19831	31353	21336	28909
Otud7b	OTUD7B	ENSMUSG00000038495	ENSMUSG00000038495.15	229603	ENSMUSG00000038495.14	-0.894663	4.68519	-9.18914	3.33271e-05	0.0183351	3.02505	5.14028	5.29091	4.98648	4.27473	4.14806	4.27064	2258	2331	3528	2403	1453	2091
Lratd2	LRATD2	ENSMUSG00000072568	ENSMUSG00000072568.5	399603	ENSMUSG00000072568.4	-0.679763	4.88325	-9.0539	3.6767e-05	0.019197	2.93144	5.30434	5.23476	5.1381	4.59143	4.54173	4.48914	2530	2242	3919	2993	1909	2433
Igfbp6	IGFBP6	ENSMUSG00000023046	ENSMUSG00000023046.7	16012	ENSMUSG00000023046.6	-2.86649	-0.496716	-8.97553	3.8943e-05	0.019197	1.5003	1.17406	0.603716	1.07509	-1.4484	-2.60236	-1.7824	144	90	234	45	13	31
Eepd1	EEPD1	ENSMUSG00000036611	ENSMUSG00000036611.6	67484	ENSMUSG00000036611.5	-0.791891	5.15226	-8.93951	3.99916e-05	0.019197	2.84896	5.52098	5.70215	5.43421	4.80099	4.68133	4.7739	2940	3100	4812	3461	2103	2964
Usp18	USP18	ENSMUSG00000030107	ENSMUSG00000030107.11	24110	ENSMUSG00000030107.10	-1.74776	4.43203	-8.92133	4.05332e-05	0.019197	2.83097	4.98888	5.64763	5.26857	3.5521	3.83196	3.30304	2033	2985	4290	1456	1167	1069
Usp18	USP41	ENSMUSG00000030107	ENSMUSG00000030107.11	24110	ENSMUSG00000030107.10	-1.74776	4.43203	-8.92133	4.05332e-05	0.019197	2.83097	4.98888	5.64763	5.26857	3.5521	3.83196	3.30304	2033	2985	4290	1456	1167	1069
Raph1	RAPH1	ENSMUSG00000026014	ENSMUSG00000026014.16	77300	ENSMUSG00000026014.15	-1.12291	5.234	-8.89775	4.12478e-05	0.019197	2.81827	5.96726	5.85646	5.57383	4.54091	4.63533	4.83021	4006	3450	5301	2890	2037	3082
Dock4	DOCK4	ENSMUSG00000035954	ENSMUSG00000035954.11	238130	ENSMUSG00000035954.10	-0.606675	5.5937	-8.8916	4.14363e-05	0.019197	2.81116	5.91408	5.96476	5.81532	5.26887	5.33078	5.2684	3861	3719	6267	4787	3299	4176
Zbtb1	ZBTB1	ENSMUSG00000033454	ENSMUSG00000033454.7	268564	ENSMUSG00000033454.6	-0.693544	3.88333	-8.73307	4.66538e-05	0.02106	2.68567	4.13933	4.27442	4.27478	3.55704	3.4984	3.55604	1128	1152	2154	1461	926	1274
Acp2	ACP2	ENSMUSG00000002103	ENSMUSG00000002103.17	11432	ENSMUSG00000002103.16	0.588269	6.68063	8.65366	4.95432e-05	0.0218052	2.62432	6.35076	6.33704	6.46865	7.04227	6.9436	6.94147	5226	4814	9857	16366	10091	13318
Ddx60	DDX60	ENSMUSG00000037921	ENSMUSG00000037921.16	234311	ENSMUSG00000037921.15	-0.877845	3.35567	-8.61607	5.09812e-05	0.0218908	2.57405	3.65645	3.81726	3.89033	2.94392	3.0036	2.82246	807	839	1650	955	657	766
F11r	F11R	ENSMUSG00000038235	ENSMUSG00000038235.5	16456	ENSMUSG00000038235.4	-2.30609	2.13022	-8.50933	5.53275e-05	0.0231915	2.32049	3.76152	2.86376	3.21775	0.712695	0.960162	1.26546	868	433	1035	203	159	260
Anpep	ANPEP	ENSMUSG00000039062	ENSMUSG00000039062.16	16790	ENSMUSG00000039062.15	-1.96196	5.23077	-8.41663	5.94437e-05	0.023351	2.45797	6.66347	6.23235	5.74649	4.20084	4.43269	4.10876	6491	4477	5975	2283	1770	1869
Oas3	OAS3	ENSMUSG00000032661	ENSMUSG00000032661.10	246727	ENSMUSG00000032661.9	-1.20694	5.88263	-8.41484	5.95266e-05	0.023351	2.44599	6.33857	6.74581	6.37415	5.33022	5.45553	5.0515	5182	6391	9232	4995	3597	3593
Pml	PML	ENSMUSG00000036986	ENSMUSG00000036986.17	18854	ENSMUSG00000036986.16	-0.625042	5.62358	-8.38899	6.07374e-05	0.023351	2.42844	5.8949	6.03885	5.8755	5.24333	5.37258	5.3163	3810	3915	6534	4703	3396	4317
Slc9a3r1	SLC9A3R1	ENSMUSG00000020733	ENSMUSG00000020733.4	26941	ENSMUSG00000020733.3	-0.62179	4.86874	-8.36179	6.20409e-05	0.023351	2.41732	5.25505	5.14176	5.14471	4.61675	4.57755	4.47664	2445	2102	3937	3046	1957	2412
Rgs1	RGS1	ENSMUSG00000026358	ENSMUSG00000026358.14	50778	ENSMUSG00000026358.13	-1.64908	6.37849	-8.32326	6.39424e-05	0.023351	2.36892	7.33641	7.44657	6.82123	5.51587	5.85813	5.29272	10349	10388	12586	5681	4755	4247
Itga6	ITGA6	ENSMUSG00000027111	ENSMUSG00000027111.17	16403	ENSMUSG00000027111.16	-0.668934	4.85354	-8.30252	6.4993e-05	0.023351	2.37143	5.06084	5.24374	5.25132	4.49785	4.5849	4.4826	2137	2256	4239	2805	1967	2422
Itgb7	ITGB7	ENSMUSG00000001281	ENSMUSG00000001281.11	16421	ENSMUSG00000001281.10	-1.88387	1.06105	-8.23521	6.85391e-05	0.023862	1.91375	2.24943	1.62351	2.09797	-0.168288	0.158449	0.40523	304	183	476	110	91	143
Cd300lf	CD300LF	ENSMUSG00000047798	ENSMUSG00000047798.16	246746	ENSMUSG00000047798.15	-0.841249	5.30186	-8.18658	7.12371e-05	0.023862	2.27318	5.66647	5.61587	5.87881	5.02377	4.86162	4.76462	3252	2920	6549	4039	2383	2945
Arhgap1	ARHGAP1	ENSMUSG00000027247	ENSMUSG00000027247.17	228359	ENSMUSG00000027247.16	0.462455	6.08323	8.13772	7.40692e-05	0.023862	2.22245	5.86313	5.84723	5.84606	6.33404	6.31152	6.29738	3727	3428	6402	10017	6511	8522
Crls1	CRLS1	ENSMUSG00000027357	ENSMUSG00000027357.17	66586	ENSMUSG00000027357.16	0.554687	5.87017	8.13293	7.43531e-05	0.023862	2.22205	5.6784	5.54552	5.55658	6.19538	6.14769	6.09743	3279	2781	5238	9099	5812	7419
Ms4a6b	MS4A6E	ENSMUSG00000024677	ENSMUSG00000024677.14	69774	ENSMUSG00000024677.13	-0.851493	3.76596	-8.10779	7.58662e-05	0.023862	2.22071	4.31372	4.15983	4.11116	3.43452	3.40181	3.17475	1273	1064	1923	1342	866	978
Ms4a6b	MS4A6A	ENSMUSG00000024677	ENSMUSG00000024677.14	69774	ENSMUSG00000024677.13	-0.851493	3.76596	-8.10779	7.58662e-05	0.023862	2.22071	4.31372	4.15983	4.11116	3.43452	3.40181	3.17475	1273	1064	1923	1342	866	978
Col27a1	COL27A1	ENSMUSG00000045672	ENSMUSG00000045672.16	373864	ENSMUSG00000045672.15	-1.12169	2.1083	-8.08998	7.69592e-05	0.023862	2.06849	2.82409	2.76029	2.46491	1.61556	1.50384	1.48111	453	403	614	380	232	302
Havcr2	HAVCR2	ENSMUSG00000020399	ENSMUSG00000020399.15	171285	ENSMUSG00000020399.14	-0.896383	2.71814	-8.08186	7.74629e-05	0.023862	2.14155	3.07729	3.17667	3.22332	2.11661	2.35183	2.36315	540	538	1039	538	418	557
Oas2	OAS2	ENSMUSG00000032690	ENSMUSG00000032690.17	246728	ENSMUSG00000032690.16	-1.18827	5.30932	-8.05005	7.94744e-05	0.023862	2.16369	5.77372	6.1316	5.80469	4.80182	4.90749	4.43662	3503	4175	6221	3463	2460	2346
Rnf144b	RNF144B	ENSMUSG00000038068	ENSMUSG00000038068.16	218215	ENSMUSG00000038068.15	-0.652355	3.48406	-8.04582	7.97456e-05	0.023862	2.16582	3.73807	3.82582	3.8603	3.15299	3.14359	3.18357	854	844	1616	1104	724	984
Zc3h7b	ZC3H7B	ENSMUSG00000022390	ENSMUSG00000022390.12	20286	ENSMUSG00000022390.11	-1.18932	5.33037	-8.04236	7.99691e-05	0.023862	2.15709	6.1519	5.8932	5.75082	5.00073	4.56942	4.61618	4553	3539	5993	3975	1946	2657
Osbpl3	OSBPL3	ENSMUSG00000029822	ENSMUSG00000029822.16	71720	ENSMUSG00000029822.15	-0.746639	4.08916	-7.88712	9.07428e-05	0.0266254	2.05022	4.48345	4.51379	4.38807	3.56099	3.81455	3.77414	1432	1360	2330	1465	1153	1482
Bcl7a	BCL7A	ENSMUSG00000029438	ENSMUSG00000029438.10	77045	ENSMUSG00000029438.9	-1.09611	2.9838	-7.71959	0.000104243	0.0300852	1.89176	3.32893	3.80864	3.46784	2.33037	2.45171	2.51528	643	834	1231	624	448	619
Dhx58	DHX58	ENSMUSG00000017830	ENSMUSG00000017830.16	80861	ENSMUSG00000017830.15	-0.681019	5.20461	-7.54623	0.000120644	0.0331142	1.74285	5.58151	5.5114	5.53466	4.82291	5.04123	4.73593	3066	2716	5159	3514	2699	2887
Ifi204	MNDA	ENSMUSG00000073489	ENSMUSG00000073489.7	15951	ENSMUSG00000073489.6	-1.20053	4.78651	-7.53837	0.000121454	0.0331142	1.74904	5.13388	5.6587	5.37172	4.34845	4.26251	3.94379	2248	3008	4608	2529	1573	1667
Edil3	EDIL3	ENSMUSG00000034488	ENSMUSG00000034488.15	13612	ENSMUSG00000034488.14	-1.35701	3.89423	-7.53058	0.000122262	0.0331142	1.76069	4.68345	4.80648	4.28346	3.47165	3.10116	3.01922	1645	1666	2167	1377	703	878
Gm9733	SIRPG	ENSMUSG00000078783	ENSMUSG00000078783.2	751864	ENSMUSG00000078783.1	1.21053	2.24925	7.4547	0.000130462	0.0343557	1.6184	1.46266	1.40308	2.00092	2.88065	2.87037	2.87785	176	157	445	914	599	796
Gm9733	SIRPA	ENSMUSG00000078783	ENSMUSG00000078783.2	751864	ENSMUSG00000078783.1	1.21053	2.24925	7.4547	0.000130462	0.0343557	1.6184	1.46266	1.40308	2.00092	2.88065	2.87037	2.87785	176	157	445	914	599	796
Gm9733	SIRPB1	ENSMUSG00000078783	ENSMUSG00000078783.2	751864	ENSMUSG00000078783.1	1.21053	2.24925	7.4547	0.000130462	0.0343557	1.6184	1.46266	1.40308	2.00092	2.88065	2.87037	2.87785	176	157	445	914	599	796
Arfgap2	ARFGAP2	ENSMUSG00000027255	ENSMUSG00000027255.15	77038	ENSMUSG00000027255.14	0.497562	6.59763	7.42202	0.000134182	0.0343557	1.60678	6.36368	6.27239	6.40827	6.87269	6.7827	6.88604	5273	4603	9453	14551	9026	12816
Hebp1	HEBP1	ENSMUSG00000042770	ENSMUSG00000042770.9	15199	ENSMUSG00000042770.8	-1.83118	3.0507	-7.41839	0.000134603	0.0343557	1.654	4.47132	3.5907	3.86387	2.37585	2.01561	1.98684	1420	717	1620	644	331	429
Osbp2	OSBP2	ENSMUSG00000020435	ENSMUSG00000020435.18	74309	ENSMUSG00000020435.17	-2.62297	-0.917142	-7.41798	0.000134652	0.0343557	0.657998	0.275259	0.39849	0.563586	-1.35628	-2.83369	-2.55022	77	78	164	48	11	18
Fam83d	FAM83D	ENSMUSG00000027654	ENSMUSG00000027654.3	71878	ENSMUSG00000027654.2	0.775853	4.20625	7.39783	0.000137014	0.034459	1.64519	3.62758	3.94543	3.8692	4.4927	4.69566	4.60692	791	917	1626	2795	2124	2640
Cd83	CD83	ENSMUSG00000015396	ENSMUSG00000015396.5	12522	ENSMUSG00000015396.4	-1.39564	2.71834	-7.31473	0.000147264	0.035883	1.55701	3.31994	3.46472	3.49569	2.46482	1.67892	1.88598	639	657	1255	685	262	400
Arhgef37	ARHGEF37	ENSMUSG00000045094	ENSMUSG00000045094.9	328967	ENSMUSG00000045094.8	1.2665	0.369447	7.30456	0.000148576	0.035883	1.13584	-0.400952	-0.20963	-0.176306	1.07998	0.797568	1.12602	48	51	98	262	142	236
Eif3j1	EIF3J	ENSMUSG00000027236	ENSMUSG00000027236.9	78655	ENSMUSG00000027236.8	0.496458	5.73942	7.30186	0.000148927	0.035883	1.51585	5.47005	5.42889	5.56947	5.97187	5.95634	6.03991	2838	2565	5285	7793	5090	7129
Dnhd1	DNHD1	ENSMUSG00000030882	ENSMUSG00000030882.20	77505	ENSMUSG00000030882.19	-1.0754	3.47604	-7.28734	0.000150829	0.035883	1.5576	4.16843	4.02645	3.89382	3.20934	2.68578	2.87241	1151	970	1654	1148	527	793
Tsc22d3	TSC22D3	ENSMUSG00000031431	ENSMUSG00000031431.14	14605	ENSMUSG00000031431.13	-0.898083	4.4095	-7.26268	0.000154122	0.0361776	1.51996	4.65868	5.12242	4.80457	4.00707	3.96974	3.89451	1617	2074	3110	1996	1284	1611
Togaram1	TOGARAM1	ENSMUSG00000035614	ENSMUSG00000035614.12	328108	ENSMUSG00000035614.11	-0.52922	4.39757	-7.22299	0.000159593	0.0369688	1.48476	4.70779	4.6846	4.59744	4.07895	4.17657	4.14006	1673	1531	2694	2098	1482	1910
Cmpk2	CMPK2	ENSMUSG00000020638	ENSMUSG00000020638.9	22169	ENSMUSG00000020638.8	-1.52509	3.40794	-7.18494	0.000165043	0.03713	1.47038	3.92172	4.37708	4.19493	2.80951	2.97479	2.16958	970	1237	2038	870	644	487
Trim44	TRIM44	ENSMUSG00000027189	ENSMUSG00000027189.17	80985	ENSMUSG00000027189.16	0.430065	7.22673	7.18007	0.000165756	0.03713	1.38212	6.9934	7.00634	7.03508	7.3952	7.50214	7.42825	8159	7656	14597	20902	14862	18663
Cenpq	CENPQ	ENSMUSG00000023919	ENSMUSG00000023919.10	83815	ENSMUSG00000023919.8	0.482029	5.29831	7.16887	0.000167409	0.03713	1.40866	5.00511	5.09999	5.06525	5.47674	5.56552	5.57725	2056	2042	3726	5529	3882	5173
Aldh1l1	ALDH1L1	ENSMUSG00000030088	ENSMUSG00000030088.16	107747	ENSMUSG00000030088.15	-0.605806	4.00546	-7.14646	0.000170771	0.03713	1.42905	4.32388	4.29678	4.31441	3.74468	3.56533	3.7877	1282	1170	2214	1664	970	1496
Stat2	STAT2	ENSMUSG00000040033	ENSMUSG00000040033.17	20847	ENSMUSG00000040033.16	-1.12104	5.07519	-7.13582	0.000172393	0.03713	1.38445	5.29462	5.94327	5.66657	4.50401	4.5871	4.45555	2513	3664	5653	2817	1970	2377
Pigh	PIGH	ENSMUSG00000021120	ENSMUSG00000021120.12	110417	ENSMUSG00000021120.11	-0.711589	2.4306	-7.13223	0.000172943	0.03713	1.39503	2.78213	2.74953	2.81543	2.07861	2.16435	1.99354	440	400	783	524	367	431
Zfp277	ZNF277	ENSMUSG00000055917	ENSMUSG00000055917.16	246196	ENSMUSG00000055917.15	-0.51091	4.71165	-7.10652	0.00017695	0.0375327	1.36948	5.026	4.89544	4.97828	4.50093	4.46811	4.40114	2086	1772	3508	2811	1814	2289
Gcnt1	GCNT1	ENSMUSG00000038843	ENSMUSG00000038843.19	14537	ENSMUSG00000038843.18	-1.0433	6.37764	-7.00252	0.000194257	0.0395016	1.22584	7.02574	6.89961	6.76573	5.70748	6.20081	5.66646	8344	7110	12111	6488	6030	5503
Osgin1	OSGIN1	ENSMUSG00000074063	ENSMUSG00000074063.11	71839	ENSMUSG00000074063.10	-0.736018	4.97823	-6.99605	0.000195396	0.0395016	1.25879	5.33257	5.25837	5.45179	4.77407	4.42452	4.62807	2580	2279	4871	3397	1760	2679
Fabp5	FABP5	ENSMUSG00000027533	ENSMUSG00000027533.11	16592	ENSMUSG00000027533.10	-0.782218	5.65318	-6.97733	0.000198729	0.0395016	1.21892	6.18633	6.00077	5.95726	5.33051	5.04229	5.40193	4663	3813	6915	4996	2701	4581
Ext2	EXT2	ENSMUSG00000027198	ENSMUSG00000027198.17	14043	ENSMUSG00000027198.16	0.433294	6.61002	6.97723	0.000198747	0.0395016	1.19939	6.40574	6.3555	6.4174	6.82327	6.88719	6.77103	5429	4876	9513	14061	9704	11834
Pde4b	PDE4B	ENSMUSG00000028525	ENSMUSG00000028525.17	18578	ENSMUSG00000028525.16	-0.619594	5.54891	-6.96684	0.000200627	0.0395016	1.21196	5.97086	5.8648	5.74866	5.35513	5.20809	5.1459	4016	3470	5984	5082	3030	3836
Sap30	SAP30	ENSMUSG00000031609	ENSMUSG00000031609.4	60406	ENSMUSG00000031609.3	0.532317	6.91801	6.96163	0.000201575	0.0395016	1.18145	6.57904	6.6006	6.77239	7.17031	7.25545	7.13025	6122	5779	12167	17885	12526	15180
Adssl1	ADSS1	ENSMUSG00000011148	ENSMUSG00000011148.15	11565	ENSMUSG00000011148.14	-0.481476	4.80429	-6.95964	0.000201939	0.0395016	1.23159	5.07428	5.03054	5.03315	4.63323	4.55302	4.50154	2157	1946	3644	3081	1924	2454
Slc25a45	SLC25A45	ENSMUSG00000024818	ENSMUSG00000024818.16	107375	ENSMUSG00000024818.15	0.448251	5.95746	6.93803	0.000205941	0.0398416	1.17556	5.78029	5.68295	5.73485	6.13218	6.24022	6.17429	3519	3059	5927	8709	6197	7825
Atrn	ATRN	ENSMUSG00000027312	ENSMUSG00000027312.15	11990	ENSMUSG00000027312.14	0.559377	6.31885	6.90817	0.000211615	0.0404944	1.13966	6.02928	6.14056	5.9512	6.58157	6.70167	6.50879	4182	4201	6886	11892	8533	9867
Ttll3	TTLL3	ENSMUSG00000030276	ENSMUSG00000030276.20	101100	ENSMUSG00000030276.19	-0.717058	2.90868	-6.87168	0.00021879	0.0409767	1.19617	3.40746	3.16051	3.24262	2.56049	2.46452	2.61645	679	532	1053	732	452	664
Ttll3	ARPC4-TTLL3	ENSMUSG00000030276	ENSMUSG00000030276.20	101100	ENSMUSG00000030276.19	-0.717058	2.90868	-6.87168	0.00021879	0.0409767	1.19617	3.40746	3.16051	3.24262	2.56049	2.46452	2.61645	679	532	1053	732	452	664
Adgre1	ADGRE1	ENSMUSG00000004730	ENSMUSG00000004730.16	13733	ENSMUSG00000004730.15	-0.777859	5.95767	-6.84816	0.000223561	0.0412814	1.08875	6.15948	6.50301	6.37524	5.63685	5.67393	5.39751	4577	5401	9239	6178	4185	4567
As3mt	AS3MT	ENSMUSG00000003559	ENSMUSG00000003559.9	57344	ENSMUSG00000003559.8	-6.99744	0.837833	-6.84065	0.000225107	0.0412814	0.453685	4.24409	4.82625	4.10213	0.125959	-2.83369	-5.43775	1213	1689	1911	135	11	2
Cd276	CD276	ENSMUSG00000035914	ENSMUSG00000035914.12	102657	ENSMUSG00000035914.11	-1.45539	-0.335458	-6.79213	0.000235399	0.0415959	0.622629	0.664471	0.361258	0.207266	-0.837249	-1.24873	-1.15976	101	76	128	69	34	48
Hap1	HAP1	ENSMUSG00000006930	ENSMUSG00000006930.16	15114	ENSMUSG00000006930.15	-0.786466	2.74985	-6.7803	0.000237987	0.0415959	1.11338	3.09585	3.08544	3.21636	2.28817	2.5631	2.25015	547	505	1034	606	484	515
Chp1	CHP1	ENSMUSG00000014077	ENSMUSG00000014077.14	56398	ENSMUSG00000014077.13	0.478101	6.90356	6.77916	0.00023824	0.0415959	1.0072	6.6261	6.60508	6.75964	7.21158	7.12209	7.09689	6325	5797	12060	18404	11420	14833
Hsd17b12	HSD17B12	ENSMUSG00000027195	ENSMUSG00000027195.11	56348	ENSMUSG00000027195.10	0.541299	7.68087	6.7564	0.000243315	0.0415959	0.980766	7.40381	7.29207	7.53413	8.02201	7.89826	7.93493	10844	9333	20630	32276	19558	26516
Mthfd1	MTHFD1	ENSMUSG00000021048	ENSMUSG00000021048.8	108156	ENSMUSG00000021048.7	-0.426662	6.60644	-6.75045	0.000244661	0.0415959	0.980916	6.80417	6.86136	6.79567	6.42298	6.31838	6.43608	7156	6924	12365	10654	6542	9382
Axl	AXL	ENSMUSG00000002602	ENSMUSG00000002602.17	26362	ENSMUSG00000002602.16	-1.98226	-1.31499	-6.72756	0.000249922	0.0415959	0.186687	-0.0820019	-0.388336	-0.522234	-2.82691	-1.8654	-2.20509	60	45	77	17	22	23
Adgrg1	ADGRG1	ENSMUSG00000031785	ENSMUSG00000031785.17	14766	ENSMUSG00000031785.16	1.32408	-0.0140333	6.71591	0.000252649	0.0415959	0.639762	-0.697084	-0.706306	-0.638487	0.775129	0.797568	0.384981	39	36	71	212	142	141
Tab1	TAB1	ENSMUSG00000022414	ENSMUSG00000022414.9	66513	ENSMUSG00000022414.8	-0.569664	4.68171	-6.68898	0.00025908	0.0415959	0.982552	4.88826	5.10422	4.91395	4.34388	4.3711	4.46884	1896	2048	3355	2521	1696	2399
Itpripl1	ITPRIPL1	ENSMUSG00000074825	ENSMUSG00000074825.5	73338	ENSMUSG00000074825.4	0.617732	5.37306	6.67773	0.00026182	0.0415959	0.947286	5.01141	4.96612	5.19829	5.62701	5.8122	5.62335	2065	1861	4086	6136	4606	5341
Plekhg3	PLEKHG3	ENSMUSG00000052609	ENSMUSG00000052609.10	263406	ENSMUSG00000052609.9	-0.847452	5.33349	-6.66994	0.000263736	0.0415959	0.937226	5.94257	5.86853	5.47558	4.87927	4.92381	4.9112	3938	3479	4952	3654	2488	3260
Slc16a7	SLC16A7	ENSMUSG00000020102	ENSMUSG00000020102.16	20503	ENSMUSG00000020102.15	-0.535644	4.10322	-6.66095	0.000265968	0.0415959	0.982634	4.34288	4.42072	4.34471	3.78063	3.94367	3.78673	1299	1275	2261	1706	1261	1495
Thbd	THBD	ENSMUSG00000074743	ENSMUSG00000074743.5	21824	ENSMUSG00000074743.4	-1.29289	3.14471	-6.65821	0.000266651	0.0415959	1.00814	3.49199	4.089	3.77576	2.17952	2.64978	2.68223	720	1013	1524	562	514	695
Cplx1	CPLX1	ENSMUSG00000033615	ENSMUSG00000033615.10	12889	ENSMUSG00000033615.9	-1.70701	-1.20726	-6.65304	0.000267948	0.0415959	0.203144	-0.1305	-0.266774	-0.598686	-1.76637	-2.1478	-2.33341	58	49	73	36	18	21
E2f1	E2F1	ENSMUSG00000027490	ENSMUSG00000027490.18	13555	ENSMUSG00000027490.17	0.478877	6.55185	6.64732	0.000269392	0.0415959	0.883673	6.25047	6.27082	6.41193	6.73779	6.78142	6.85865	4875	4598	9477	13252	9018	12575
Abi2	ABI2	ENSMUSG00000026782	ENSMUSG00000026782.16	329165	ENSMUSG00000026782.15	-0.417667	4.96995	-6.63714	0.000271982	0.0415959	0.919729	5.1905	5.16152	5.18588	4.78927	4.72057	4.77195	2338	2131	4051	3433	2161	2960
Osbpl8	OSBPL8	ENSMUSG00000020189	ENSMUSG00000020189.16	237542	ENSMUSG00000020189.15	-0.709482	8.31759	-6.63078	0.000273614	0.0415959	0.857845	8.63698	8.89785	8.48174	7.97683	7.99186	7.92027	25493	28407	39789	31281	20869	26248
Bzw2	BZW2	ENSMUSG00000020547	ENSMUSG00000020547.6	66912	ENSMUSG00000020547.5	-0.450565	6.56379	-6.62299	0.000275627	0.0415959	0.85719	6.86226	6.78082	6.72649	6.3428	6.27154	6.39885	7450	6548	11786	10078	6333	9143
Cenpb	CENPB	ENSMUSG00000068267	ENSMUSG00000068267.6	12616	ENSMUSG00000068267.5	0.391725	8.42174	6.61904	0.000276653	0.0415959	0.846427	8.2225	8.26575	8.18937	8.58025	8.66106	8.6115	19127	18329	32490	47526	33186	42382
Usp8	USP8	ENSMUSG00000027363	ENSMUSG00000027363.16	84092	ENSMUSG00000027363.15	0.423026	6.95732	6.61835	0.000276833	0.0415959	0.849591	6.67233	6.75324	6.81042	7.12999	7.181	7.19693	6531	6424	12492	17392	11896	15898
Phlda3	PHLDA3	ENSMUSG00000041801	ENSMUSG00000041801.6	27280	ENSMUSG00000041801.5	0.755176	6.65094	6.59685	0.000282505	0.0415959	0.834037	6.18478	6.20404	6.42512	6.89013	6.95924	7.2423	4658	4390	9564	14728	10201	16406
Ptpra	PTPRA	ENSMUSG00000027303	ENSMUSG00000027303.19	19262	ENSMUSG00000027303.18	0.467597	7.95929	6.58739	0.000285042	0.0415959	0.814804	7.70309	7.63214	7.84129	8.18936	8.18979	8.20008	13344	11814	25525	36246	23938	31866
Fnip2	FNIP2	ENSMUSG00000061175	ENSMUSG00000061175.13	329679	ENSMUSG00000061175.12	-0.555849	6.27684	-6.58687	0.000285183	0.0415959	0.827338	6.48484	6.7039	6.47929	6.07215	5.99548	5.9254	5735	6208	9930	8354	5230	6585
Ddx58	DDX58	ENSMUSG00000040296	ENSMUSG00000040296.16	230073	ENSMUSG00000040296.15	-0.830529	5.55123	-6.58559	0.000285529	0.0415959	0.847145	5.83578	6.08953	5.97241	5.27338	5.2632	4.87309	3657	4055	6988	4802	3148	3175
Adam18	ADAM18	ENSMUSG00000031552	ENSMUSG00000031552.14	13524	ENSMUSG00000031552.13	-1.97994	-1.74995	-6.57121	0.000289442	0.0415959	-0.0846309	-1.11822	-0.296217	-0.855844	-2.9118	-2.60236	-2.71528	29	48	61	16	13	16
Tpd52l2	TPD52L2	ENSMUSG00000000827	ENSMUSG00000000827.19	66314	ENSMUSG00000000827.18	0.469319	6.77819	6.55406	0.000294187	0.0415959	0.788288	6.52257	6.47197	6.6332	7.08431	6.94902	7.00804	5887	5286	11048	16850	10129	13947
Slfn8	SLFN13	ENSMUSG00000035208	ENSMUSG00000035208.17	276950	ENSMUSG00000035208.16	-0.789681	5.21405	-6.5523	0.000294677	0.0415959	0.827081	5.47613	5.70958	5.6283	4.7279	5.07399	4.66842	2850	3116	5505	3290	2761	2755
Lilra5	LILRB5	ENSMUSG00000070873	ENSMUSG00000070873.6	232801	ENSMUSG00000070873.5	1.1401	5.31832	6.54793	0.000295905	0.0415959	0.828193	4.51631	4.92604	4.80874	6.15437	5.5562	5.94822	1465	1810	3119	8844	3857	6690
Lilra5	LILRB3	ENSMUSG00000070873	ENSMUSG00000070873.6	232801	ENSMUSG00000070873.5	1.1401	5.31832	6.54793	0.000295905	0.0415959	0.828193	4.51631	4.92604	4.80874	6.15437	5.5562	5.94822	1465	1810	3119	8844	3857	6690
Lilra5	LILRA5	ENSMUSG00000070873	ENSMUSG00000070873.6	232801	ENSMUSG00000070873.5	1.1401	5.31832	6.54793	0.000295905	0.0415959	0.828193	4.51631	4.92604	4.80874	6.15437	5.5562	5.94822	1465	1810	3119	8844	3857	6690
Lilra5	LILRB4	ENSMUSG00000070873	ENSMUSG00000070873.6	232801	ENSMUSG00000070873.5	1.1401	5.31832	6.54793	0.000295905	0.0415959	0.828193	4.51631	4.92604	4.80874	6.15437	5.5562	5.94822	1465	1810	3119	8844	3857	6690
Lilra5	LILRA4	ENSMUSG00000070873	ENSMUSG00000070873.6	232801	ENSMUSG00000070873.5	1.1401	5.31832	6.54793	0.000295905	0.0415959	0.828193	4.51631	4.92604	4.80874	6.15437	5.5562	5.94822	1465	1810	3119	8844	3857	6690
Lilra5	LILRA6	ENSMUSG00000070873	ENSMUSG00000070873.6	232801	ENSMUSG00000070873.5	1.1401	5.31832	6.54793	0.000295905	0.0415959	0.828193	4.51631	4.92604	4.80874	6.15437	5.5562	5.94822	1465	1810	3119	8844	3857	6690
Hoxa5	HOXA5	ENSMUSG00000038253	ENSMUSG00000038253.7	15402	ENSMUSG00000038253.6	-1.21295	0.759273	-6.54155	0.000297704	0.0415959	0.726005	1.4212	1.33749	1.36906	0.515485	-0.0626298	-0.0249678	171	150	287	177	78	106
Bub1	BUB1	ENSMUSG00000027379	ENSMUSG00000027379.15	12235	ENSMUSG00000027379.13	0.624702	6.89387	6.52349	0.000302862	0.0416283	0.757264	6.42605	6.57313	6.74074	7.10235	7.26039	7.26056	5506	5670	11903	17062	12569	16615
Arnt2	ARNT2	ENSMUSG00000015709	ENSMUSG00000015709.10	11864	ENSMUSG00000015709.9	0.849219	2.9727	6.50096	0.00030944	0.0416283	0.865481	2.76235	2.28129	2.57994	3.31469	3.4984	3.39956	434	289	665	1235	926	1143
Cand1	CAND1	ENSMUSG00000020114	ENSMUSG00000020114.13	71902	ENSMUSG00000020114.12	-0.387708	6.68538	-6.49936	0.000309915	0.0416283	0.732632	6.8813	6.93211	6.82524	6.48824	6.50897	6.47641	7549	7272	12621	11147	7466	9648
Kank3	KANK3	ENSMUSG00000042099	ENSMUSG00000042099.17	80880	ENSMUSG00000042099.16	1.72002	3.58497	6.47022	0.000318676	0.0416283	0.83211	2.58222	2.11789	3.34821	4.28847	4.59148	4.58156	383	258	1133	2426	1976	2594
Arc	ARC	ENSMUSG00000022602	ENSMUSG00000022602.15	11838	ENSMUSG00000022602.14	-1.35922	1.20077	-6.46425	0.000320503	0.0416283	0.729797	2.29146	1.77275	1.60891	0.431827	0.625743	0.473942	313	203	339	167	126	150
Dgkz	DGKZ	ENSMUSG00000040479	ENSMUSG00000040479.13	104418	ENSMUSG00000040479.12	0.431229	8.17769	6.45789	0.000322467	0.0416283	0.685598	7.88412	7.98618	8.0161	8.32529	8.42833	8.42615	15128	15100	28813	39827	28242	37272
Slc44a1	SLC44A1	ENSMUSG00000028412	ENSMUSG00000028412.18	100434	ENSMUSG00000028412.17	-1.04171	4.66838	-6.44621	0.000326103	0.0416283	0.749279	5.49973	5.1963	4.89142	4.19768	4.23287	3.99228	2897	2183	3303	2278	1541	1724
Lin7c	LIN7C	ENSMUSG00000027162	ENSMUSG00000027162.8	22343	ENSMUSG00000027162.7	0.502263	7.28476	6.44607	0.000326147	0.0416283	0.675622	7.00344	6.96272	7.13316	7.63542	7.52468	7.44913	8216	7428	15624	24689	15096	18935
Atxn7l1	ATXN7L1	ENSMUSG00000020564	ENSMUSG00000020564.18	380753	ENSMUSG00000020564.17	-0.56963	4.00684	-6.44014	0.000328012	0.0416283	0.775907	4.29433	4.391	4.19635	3.63018	3.78549	3.74365	1256	1249	2040	1537	1130	1451
Gbp2b	GBP2	ENSMUSG00000040264	ENSMUSG00000040264.11	14468	ENSMUSG00000040264.10	-0.611432	2.88117	-6.42984	0.000331279	0.0416283	0.800032	3.17031	3.15508	3.22747	2.64279	2.6186	2.47274	576	530	1042	775	503	601
Gpr179	GPR179	ENSMUSG00000070337	ENSMUSG00000070337.5	217143	ENSMUSG00000070337.4	1.92387	-0.648146	6.41713	0.000335362	0.0416283	0.203242	-1.16798	-2.14124	-1.56954	0.228685	0.681668	0.0795264	28	13	37	145	131	114
Mgat4a	MGAT4A	ENSMUSG00000026110	ENSMUSG00000026110.16	269181	ENSMUSG00000026110.15	-0.455449	6.00358	-6.41712	0.000335365	0.0416283	0.665058	6.25431	6.30553	6.14003	5.8092	5.71237	5.80006	4888	4710	7849	6962	4298	6037
Cpsf2	CPSF2	ENSMUSG00000041781	ENSMUSG00000041781.10	51786	ENSMUSG00000041781.9	-0.39395	6.48579	-6.39806	0.00034159	0.0416283	0.634193	6.70098	6.72145	6.62666	6.24325	6.32146	6.30093	6662	6284	10998	9406	6556	8543
Lmo2	LMO2	ENSMUSG00000032698	ENSMUSG00000032698.16	16909	ENSMUSG00000032698.15	0.776695	7.70256	6.39524	0.000342523	0.0416283	0.623079	7.09774	7.26618	7.57733	8.1559	8.08728	8.0309	8771	9167	21257	35415	22296	28340
Itgav	ITGAV	ENSMUSG00000027087	ENSMUSG00000027087.12	16410	ENSMUSG00000027087.11	-0.575064	6.17011	-6.3877	0.000345028	0.0416283	0.630954	6.35655	6.64097	6.37852	5.90111	5.91436	5.82915	5247	5943	9260	7420	4944	6160
Nr4a1	NR4A1	ENSMUSG00000023034	ENSMUSG00000023034.8	15370	ENSMUSG00000023034.7	-1.52044	3.52348	-6.38678	0.000345336	0.0416283	0.748535	4.80528	4.0085	4.05923	2.88695	2.86796	2.51295	1790	958	1855	918	598	618
Mtln	MTLN	ENSMUSG00000051319	ENSMUSG00000051319.7	67885	ENSMUSG00000051319.6	0.752009	4.15035	6.38159	0.000347075	0.0416283	0.717027	4.02497	3.56433	3.74032	4.5439	4.43432	4.5943	1042	704	1487	2896	1772	2617
Ptpmt1	PTPMT1	ENSMUSG00000063235	ENSMUSG00000063235.19	66461	ENSMUSG00000063235.16	0.571983	5.54425	6.37238	0.000350188	0.0416283	0.638916	5.27904	5.12381	5.36356	5.79001	5.75958	5.94951	2486	2076	4582	6870	4441	6696
Wdr89	WDR89	ENSMUSG00000045690	ENSMUSG00000045690.9	72338	ENSMUSG00000045690.8	-0.826733	1.28727	-6.3665	0.000352188	0.0416283	0.664021	1.61752	1.71489	1.75046	0.740777	0.941957	0.957999	196	195	374	207	157	210
Cdkn1a	CDKN1A	ENSMUSG00000023067	ENSMUSG00000023067.15	12575	ENSMUSG00000023067.14	0.357647	8.7027	6.36459	0.000352841	0.0416283	0.591874	8.54135	8.51416	8.51607	8.89452	8.84501	8.90512	23858	21773	40747	59093	37699	51948
Gatm	GATM	ENSMUSG00000027199	ENSMUSG00000027199.15	67092	ENSMUSG00000027199.14	0.659178	7.60422	6.36434	0.000352928	0.0416283	0.591739	7.19581	7.12181	7.5046	7.93657	7.95482	7.91173	9388	8294	20212	30420	20340	26093
Plcb2	PLCB2	ENSMUSG00000040061	ENSMUSG00000040061.18	18796	ENSMUSG00000040061.17	0.565395	5.95005	6.35922	0.000354686	0.0416283	0.611224	5.72897	5.57275	5.69687	6.09969	6.23719	6.36485	3396	2834	5773	8515	6184	8930
Ankrd28	ANKRD28	ENSMUSG00000014496	ENSMUSG00000014496.9	105522	ENSMUSG00000014496.8	-0.517267	5.97408	-6.33235	0.000364073	0.0423614	0.580166	6.17858	6.38942	6.13542	5.73762	5.70867	5.69475	4638	4992	7824	6625	4287	5612
Nampt	NAMPT	ENSMUSG00000020572	ENSMUSG00000020572.9	59027	ENSMUSG00000020572.8	-0.462275	7.49019	-6.32764	0.000365745	0.0423614	0.55291	7.77613	7.71414	7.67367	7.37623	7.20422	7.19674	14037	12505	22725	20629	12089	15896
Esyt2	ESYT2	ENSMUSG00000021171	ENSMUSG00000021171.9	52635	ENSMUSG00000021171.8	-0.483079	5.54317	-6.3117	0.000371477	0.0426842	0.573475	5.87123	5.78708	5.69912	5.33368	5.35549	5.2124	3748	3288	5782	5007	3356	4017
Kif5a	KIF5A	ENSMUSG00000074657	ENSMUSG00000074657.6	16572	ENSMUSG00000074657.5	1.00984	3.7969	6.30468	0.000374031	0.0426842	0.661046	3.02566	3.11649	3.67077	4.35811	4.27892	4.33143	521	516	1417	2546	1591	2181
Phf11d	PHF11	ENSMUSG00000068245	ENSMUSG00000068245.15	219132	ENSMUSG00000068245.14	-0.527259	5.07889	-6.29544	0.000377425	0.0426842	0.57657	5.25446	5.42721	5.34327	4.84086	4.90807	4.6995	2444	2562	4518	3558	2461	2815
Irf2bpl	IRF2BPL	ENSMUSG00000034168	ENSMUSG00000034168.8	238330	ENSMUSG00000034168.7	-0.991191	4.29193	-6.28562	0.000381068	0.0426842	0.610173	5.09024	4.82026	4.48907	3.87868	3.74669	3.72665	2181	1682	2499	1826	1100	1434
Pan2	PAN2	ENSMUSG00000005682	ENSMUSG00000005682.10	103135	ENSMUSG00000005682.9	-0.498427	4.18021	-6.28002	0.000383162	0.0426842	0.609239	4.41857	4.49994	4.38248	3.93369	3.84426	4.00229	1369	1347	2321	1897	1177	1736
Clec12a	CLEC12A	ENSMUSG00000053063	ENSMUSG00000053063.12	232413	ENSMUSG00000053063.11	1.03181	4.05658	6.271	0.000386565	0.0426842	0.615716	3.33117	3.64012	3.65337	4.85378	4.32179	4.53924	644	742	1400	3590	1639	2519
Hsph1	HSPH1	ENSMUSG00000029657	ENSMUSG00000029657.16	15505	ENSMUSG00000029657.15	-0.506807	5.71075	-6.25339	0.000393307	0.0426842	0.507887	6.0993	5.95542	5.84448	5.49309	5.4333	5.43892	4390	3695	6395	5592	3542	4700
Slc35c2	SLC35C2	ENSMUSG00000017664	ENSMUSG00000017664.17	228875	ENSMUSG00000017664.16	0.396935	6.72139	6.24915	0.00039495	0.0426842	0.480088	6.54615	6.44525	6.57539	6.95693	6.90814	6.89647	5984	5189	10614	15426	9846	12909
Epb41l3	EPB41L3	ENSMUSG00000024044	ENSMUSG00000024044.20	13823	ENSMUSG00000024044.19	-2.70794	-0.505667	-6.24848	0.000395208	0.0426842	0.142414	1.24231	0.852063	0.589659	-0.816639	-2.49927	-2.40213	151	107	167	70	14	20
Slc19a2	SLC19A2	ENSMUSG00000040918	ENSMUSG00000040918.13	116914	ENSMUSG00000040918.12	0.552708	5.81119	6.24656	0.000395956	0.0426842	0.500887	5.42356	5.49484	5.67776	6.05931	6.02524	6.18641	2748	2685	5697	8280	5339	7891
Npepl1	NPEPL1	ENSMUSG00000039263	ENSMUSG00000039263.17	228961	ENSMUSG00000039263.16	0.498712	7.7127	6.23975	0.000398616	0.0426842	0.463202	7.43448	7.34994	7.60515	7.93324	7.94471	8.00869	11077	9715	21671	30350	20198	27907
Hdac7	HDAC7	ENSMUSG00000022475	ENSMUSG00000022475.20	56233	ENSMUSG00000022475.19	1.43839	-0.406271	6.23611	0.00040005	0.0426842	0.197585	-1.07013	-0.830041	-1.42332	0.388106	0.443649	0.0541038	30	33	41	162	111	112
Trpc4ap	TRPC4AP	ENSMUSG00000038324	ENSMUSG00000038324.14	56407	ENSMUSG00000038324.13	0.384989	7.28128	6.21055	0.00041026	0.0435098	0.434362	7.04225	7.05979	7.16341	7.49338	7.44713	7.48175	8440	7945	15955	22374	14306	19368
Runx2	RUNX2	ENSMUSG00000039153	ENSMUSG00000039153.18	12393	ENSMUSG00000039153.17	-1.32818	0.717139	-6.1691	0.000427448	0.0450612	0.422629	1.56519	1.57554	1.08734	0.178236	-0.280435	0.176961	189	177	236	140	67	122
Neurl1a	NEURL1	ENSMUSG00000006435	ENSMUSG00000006435.17	18011	ENSMUSG00000006435.16	-1.58062	-0.794855	-6.1549	0.000433515	0.0454288	0.0555692	0.450346	-0.181885	-0.236116	-1.5468	-1.68483	-1.56985	87	52	94	42	25	36
Mx2	MX1	ENSMUSG00000023341	ENSMUSG00000023341.16	17858	ENSMUSG00000023341.15	-1.37299	2.76258	-6.14234	0.000438969	0.0456214	0.530382	3.15015	3.52067	3.63679	2.3141	2.34492	1.60883	568	683	1384	617	416	330
Sirpa	SIRPB1	ENSMUSG00000037902	ENSMUSG00000037902.19	19261	ENSMUSG00000037902.18	0.453172	10.2134	6.13876	0.000440537	0.0456214	0.363498	9.99414	9.89624	10.07	10.5242	10.3797	10.4159	65309	56751	119644	182864	109222	148034
Sirpa	SIRPA	ENSMUSG00000037902	ENSMUSG00000037902.19	19261	ENSMUSG00000037902.18	0.453172	10.2134	6.13876	0.000440537	0.0456214	0.363498	9.99414	9.89624	10.07	10.5242	10.3797	10.4159	65309	56751	119644	182864	109222	148034
Sirpa	SIRPG	ENSMUSG00000037902	ENSMUSG00000037902.19	19261	ENSMUSG00000037902.18	0.453172	10.2134	6.13876	0.000440537	0.0456214	0.363498	9.99414	9.89624	10.07	10.5242	10.3797	10.4159	65309	56751	119644	182864	109222	148034
Arsb	ARSB	ENSMUSG00000042082	ENSMUSG00000042082.8	11881	ENSMUSG00000042082.7	0.642686	9.09372	6.12165	0.000448115	0.0459941	0.341558	8.77276	8.92836	8.61601	9.37213	9.56855	9.30451	28009	29014	43670	82283	62250	68517
Fam20c	FAM20C	ENSMUSG00000025854	ENSMUSG00000025854.16	80752	ENSMUSG00000025854.15	0.450597	8.16314	6.11348	0.000451785	0.0459941	0.331282	7.83079	8.05009	7.93267	8.40189	8.417	8.34642	14579	15784	27194	41999	28021	35268
Cd84	CD84	ENSMUSG00000038147	ENSMUSG00000038147.15	12523	ENSMUSG00000038147.13	1.02492	6.44617	6.11013	0.000453301	0.0459941	0.344903	5.81191	5.66778	6.3014	6.82184	6.93902	7.13509	3597	3027	8778	14047	10059	15231
Slc9a4	SLC9A4	ENSMUSG00000026065	ENSMUSG00000026065.9	110895	ENSMUSG00000026065.8	-0.605294	4.88963	-6.1005	0.000457687	0.0459941	0.386565	5.25269	5.25774	5.08524	4.6276	4.40886	4.70563	2441	2278	3778	3069	1741	2827
Myo1f	MYO1F	ENSMUSG00000024300	ENSMUSG00000024300.18	17916	ENSMUSG00000024300.17	0.377869	7.86173	6.10036	0.000457751	0.0459941	0.317339	7.65439	7.63823	7.72579	8.07256	8.08877	7.99064	12901	11864	23561	33427	22319	27560
Lgmn	LGMN	ENSMUSG00000021190	ENSMUSG00000021190.15	19141	ENSMUSG00000021190.14	-0.435278	8.58561	-6.09587	0.00045981	0.0459941	0.313296	8.89014	8.70253	8.81708	8.42706	8.34706	8.32979	30383	24810	50201	42738	26695	34864
Pola1	POLA1	ENSMUSG00000006678	ENSMUSG00000006678.7	18968	ENSMUSG00000006678.6	-0.776231	6.43365	-6.07655	0.0004688	0.0466284	0.30353	6.92867	7.00219	6.53836	5.98054	6.14396	6.0082	7801	7634	10345	7840	5797	6974
Mfge8	MFGE8	ENSMUSG00000030605	ENSMUSG00000030605.16	17304	ENSMUSG00000030605.15	-0.472121	5.65969	-6.06183	0.000475779	0.0470567	0.310846	5.93743	5.90861	5.84335	5.49824	5.47544	5.2951	3924	3577	6390	5612	3647	4254
Nrn1	NRN1	ENSMUSG00000039114	ENSMUSG00000039114.17	68404	ENSMUSG00000039114.16	0.746987	3.43869	6.03472	0.000488942	0.0473089	0.40757	2.96058	2.8704	3.31603	3.80827	3.85768	3.81917	498	435	1108	1739	1188	1529
Ppip5k1	PPIP5K1	ENSMUSG00000033526	ENSMUSG00000033526.17	327655	ENSMUSG00000033526.16	0.386621	5.22647	6.03229	0.000490142	0.0473089	0.301742	5.0149	5.0394	5.04301	5.36334	5.44304	5.4551	2070	1958	3669	5111	3566	4753
Hif1a	HIF1A	ENSMUSG00000021109	ENSMUSG00000021109.14	15251	ENSMUSG00000021109.13	-0.546023	6.1955	-6.03033	0.000491111	0.0473089	0.260322	6.58726	6.42622	6.39709	6.0699	5.84686	5.84569	6157	5121	9380	8341	4718	6231
Abcg4	ABCG4	ENSMUSG00000032131	ENSMUSG00000032131.17	192663	ENSMUSG00000032131.16	-1.43011	-0.96349	-6.01151	0.000500537	0.0473089	-0.0885149	-0.155375	-0.0759513	-0.485475	-1.97891	-1.62933	-1.4559	57	56	79	31	26	39
Timeless	TIMELESS	ENSMUSG00000039994	ENSMUSG00000039994.16	21853	ENSMUSG00000039994.15	-0.50118	5.82329	-6.0036	0.000504554	0.0473089	0.243535	5.97981	6.18619	6.05622	5.47726	5.5696	5.67064	4041	4336	7406	5531	3893	5519
Dicer1	DICER1	ENSMUSG00000041415	ENSMUSG00000041415.12	192119	ENSMUSG00000041415.10	-0.415192	5.92274	-6.00032	0.000506235	0.0473089	0.23667	6.16984	6.17013	6.05271	5.645	5.76574	5.73305	4610	4288	7388	6213	4460	5763
Fyb	FYB1	ENSMUSG00000022148	ENSMUSG00000022148.17	23880	ENSMUSG00000022148.16	-0.430282	7.58695	-5.98914	0.000512001	0.0473089	0.198879	7.91226	7.72609	7.76784	7.39001	7.31534	7.41013	15426	12609	24258	20827	13057	18430
Myh9	MYH9	ENSMUSG00000022443	ENSMUSG00000022443.18	17886	ENSMUSG00000022443.17	-0.460886	9.83251	-5.98298	0.00051521	0.0473089	0.196675	10.1711	10.0562	9.96063	9.6646	9.52705	9.61546	73833	63407	110906	100775	60485	84997
Chst3	CHST3	ENSMUSG00000057337	ENSMUSG00000057337.14	53374	ENSMUSG00000057337.13	-2.1353	1.63508	-5.98078	0.000516359	0.0473089	0.346058	3.06926	2.97269	2.17462	1.01822	0.614293	-0.0385782	537	467	502	251	125	105
Elmo2	ELMO2	ENSMUSG00000017670	ENSMUSG00000017670.17	140579	ENSMUSG00000017670.16	0.479188	6.44056	5.98053	0.000516491	0.0473089	0.203889	6.21361	6.15116	6.23498	6.55315	6.80301	6.68747	4752	4232	8383	11660	9154	11168
Fam210b	FAM210B	ENSMUSG00000027495	ENSMUSG00000027495.5	67017	ENSMUSG00000027495.4	0.470539	3.92849	5.98028	0.000516619	0.0473089	0.324259	3.73638	3.59472	3.73837	4.13756	4.17267	4.19124	853	719	1485	2185	1478	1979
Phf10	PHF10	ENSMUSG00000023883	ENSMUSG00000023883.14	72057	ENSMUSG00000023883.13	0.365692	7.42537	5.97701	0.000518337	0.0473089	0.187418	7.21671	7.24158	7.26903	7.67097	7.54978	7.60415	9525	9012	17167	25305	15361	21083
Chst14	CHST14	ENSMUSG00000074916	ENSMUSG00000074916.6	72136	ENSMUSG00000074916.5	0.696117	4.36774	5.97125	0.000521378	0.0473089	0.290268	3.77967	4.02942	4.22436	4.78675	4.65782	4.72841	879	972	2080	3427	2069	2872
Clec4a3	CLEC4C	ENSMUSG00000043832	ENSMUSG00000043832.14	73149	ENSMUSG00000043832.13	-1.02894	4.43949	-5.96543	0.000524473	0.0473089	0.274301	5.17312	4.66945	5.01	3.72197	3.82948	4.23291	2310	1515	3586	1638	1165	2037
Bend6	BEND6	ENSMUSG00000042182	ENSMUSG00000042182.17	320705	ENSMUSG00000042182.16	-0.62928	4.77449	-5.95982	0.000527469	0.0473089	0.246136	5.06892	5.20355	5.00799	4.37948	4.33493	4.6521	2149	2194	3581	2584	1654	2724
Dipk2a	DIPK2A	ENSMUSG00000045414	ENSMUSG00000045414.8	68861	ENSMUSG00000045414.7	-0.562248	5.71592	-5.95415	0.000530524	0.0473089	0.194812	6.18199	5.89483	5.91449	5.36869	5.50829	5.42721	4649	3543	6713	5130	3731	4662
Gbp2	GBP2	ENSMUSG00000028270	ENSMUSG00000028270.13	14469	ENSMUSG00000028270.12	-0.575309	3.08477	-5.9501	0.000532715	0.0473089	0.33376	3.32444	3.34823	3.42262	2.69934	2.92004	2.79395	641	606	1193	806	620	751
Cs	CS	ENSMUSG00000005683	ENSMUSG00000005683.9	12974	ENSMUSG00000005683.8	-0.444575	7.86891	-5.94532	0.000535314	0.0473089	0.15209	8.09218	8.18698	7.99415	7.71814	7.57612	7.6459	17475	17355	28378	26146	15644	21702
Abhd6	ABHD6	ENSMUSG00000025277	ENSMUSG00000025277.15	66082	ENSMUSG00000025277.14	-1.32067	0.944953	-5.93762	0.000539534	0.0473089	0.257417	1.72365	1.67752	1.42323	0.3792	0.648374	-0.182249	211	190	298	161	128	95
Api5	API5	ENSMUSG00000027193	ENSMUSG00000027193.13	11800	ENSMUSG00000027193.12	0.330391	7.75772	5.93235	0.000542443	0.0473089	0.138516	7.58685	7.60141	7.58936	7.92652	7.95169	7.8905	12311	11565	21435	30209	20296	25712
Igtp	IRGM	ENSMUSG00000078853	ENSMUSG00000078853.9	16145	ENSMUSG00000078853.8	-0.493439	4.04435	-5.92419	0.000546979	0.0473089	0.255109	4.25003	4.33329	4.29275	3.88969	3.80828	3.69205	1218	1200	2181	1840	1148	1400
Creb3l3	CREB3L3	ENSMUSG00000035041	ENSMUSG00000035041.9	208677	ENSMUSG00000035041.8	1.13995	0.963573	5.91207	0.0005538	0.0473089	0.227946	0.0759505	0.379994	0.689482	1.73206	1.44688	1.45707	67	77	179	412	223	297
Kif21a	KIF21A	ENSMUSG00000022629	ENSMUSG00000022629.18	16564	ENSMUSG00000022629.17	-0.802819	3.59197	-5.90877	0.000555672	0.0473089	0.267972	4.18463	4.02794	3.78143	3.07517	3.36812	3.11454	1164	971	1530	1046	846	938
Frs2	FRS2	ENSMUSG00000020170	ENSMUSG00000020170.5	327826	ENSMUSG00000020170.4	-0.487409	4.38775	-5.90854	0.000555804	0.0473089	0.216055	4.63531	4.74908	4.5261	4.17341	4.11696	4.12564	1591	1601	2564	2240	1422	1891
C77080	KIAA1522	ENSMUSG00000050390	ENSMUSG00000050390.13	97130	ENSMUSG00000050390.12	-1.80364	3.84387	-5.90762	0.000556329	0.0473089	0.25933	5.29634	4.77674	4.19352	2.62783	3.15943	3.00933	2516	1632	2036	767	732	872
Zfyve19	ZFYVE19	ENSMUSG00000068580	ENSMUSG00000068580.12	72008	ENSMUSG00000068580.11	0.552209	4.29823	5.90607	0.000557207	0.0473089	0.22495	3.94092	3.91364	4.18642	4.56222	4.55975	4.62645	983	897	2026	2933	1933	2676
Oplah	OPLAH	ENSMUSG00000022562	ENSMUSG00000022562.16	75475	ENSMUSG00000022562.15	0.831455	2.09122	5.90456	0.000558071	0.0473089	0.298305	1.90903	1.59171	1.5348	2.36461	2.6042	2.54296	240	179	322	639	498	631
Traf4	TRAF4	ENSMUSG00000017386	ENSMUSG00000017386.11	22032	ENSMUSG00000017386.10	0.842583	2.56292	5.90131	0.00055993	0.0473089	0.298725	2.18153	2.10105	2.13386	2.77258	2.99037	3.19815	290	255	488	848	651	994
Prkca	PRKCA	ENSMUSG00000050965	ENSMUSG00000050965.15	18750	ENSMUSG00000050965.14	-0.542781	2.95323	-5.89567	0.00056318	0.0473089	0.283712	3.22675	3.28751	3.17677	2.75203	2.61286	2.66344	599	581	1006	836	501	686
Cybb	CYBB	ENSMUSG00000015340	ENSMUSG00000015340.11	13058	ENSMUSG00000015340.10	0.747616	9.39335	5.89307	0.000564681	0.0473089	0.0989773	8.84983	9.03112	9.17734	10.0082	9.65405	9.63953	29546	31156	64441	127878	66051	86427
Kcnk13	KCNK13	ENSMUSG00000045404	ENSMUSG00000045404.17	217826	ENSMUSG00000045404.16	-0.421029	5.25338	-5.88659	0.000568448	0.0473089	0.142413	5.43767	5.46115	5.49554	5.12613	4.9491	5.05069	2775	2623	5021	4336	2532	3591
Hilpda	HILPDA	ENSMUSG00000043421	ENSMUSG00000043421.9	69573	ENSMUSG00000043421.8	-0.686621	4.55318	-5.88648	0.000568508	0.0473089	0.182461	5.10013	4.87742	4.73327	4.33814	4.1668	4.10335	2196	1750	2960	2511	1472	1862
Vangl2	VANGL2	ENSMUSG00000026556	ENSMUSG00000026556.16	93840	ENSMUSG00000026556.15	-1.61329	-0.178485	-5.87532	0.00057506	0.0473089	0.0194246	1.02704	0.434787	0.425644	-0.922767	-0.615784	-1.41983	130	80	149	65	53	40
Cdk2ap2	CDK2AP2	ENSMUSG00000024856	ENSMUSG00000024856.11	52004	ENSMUSG00000024856.10	0.394717	5.0152	5.87331	0.000576249	0.0473089	0.144562	4.80609	4.76163	4.88002	5.23533	5.1807	5.22741	1791	1615	3277	4677	2973	4059
Zic4	ZIC4	ENSMUSG00000036972	ENSMUSG00000036972.15	22774	ENSMUSG00000036972.14	-1.67173	-0.927336	-5.8725	0.000576732	0.0473089	-0.18074	-0.371509	0.069654	0.0533909	-1.65241	-2.31286	-1.35029	49	62	115	39	16	42
Ddx24	DDX24	ENSMUSG00000041645	ENSMUSG00000041645.15	27225	ENSMUSG00000041645.14	-0.463887	7.10983	-5.86497	0.000581214	0.0473089	0.0668159	7.39848	7.27043	7.35642	7.00386	6.85487	6.77493	10804	9194	18239	15936	9489	11866
Slc16a3	SLC16A3	ENSMUSG00000025161	ENSMUSG00000025161.17	80879	ENSMUSG00000025161.16	1.02302	1.25813	5.84843	0.000591198	0.0473089	0.201792	0.923947	0.342274	0.932961	1.82353	1.82017	1.70589	121	75	212	439	289	353
Mcm8	MCM8	ENSMUSG00000027353	ENSMUSG00000027353.15	66634	ENSMUSG00000027353.14	0.558452	4.92964	5.84623	0.000592538	0.0473089	0.122282	4.60508	4.55457	4.77126	5.08221	5.31407	5.25068	1558	1399	3039	4206	3261	4125
Gramd4	GRAMD4	ENSMUSG00000035900	ENSMUSG00000035900.19	223752	ENSMUSG00000035900.18	-2.01084	1.36188	-5.84277	0.000594657	0.0473089	0.203414	3.03942	1.95874	2.14855	0.726804	0.350109	-0.0523183	526	231	493	205	104	104
Mapkbp1	MAPKBP1	ENSMUSG00000033902	ENSMUSG00000033902.13	26390	ENSMUSG00000033902.12	0.451674	3.73886	5.84273	0.00059468	0.0473089	0.193197	3.5566	3.48649	3.49569	3.91533	3.98093	3.99813	753	667	1255	1873	1294	1731
Mindy1	MINDY1	ENSMUSG00000038712	ENSMUSG00000038712.17	75007	ENSMUSG00000038712.16	-1.10403	6.43386	-5.83725	0.000598053	0.0473089	0.0484685	7.05518	7.20231	6.71543	6.20376	5.5294	5.89708	8516	8770	11696	9152	3786	6457
Rab21	RAB21	ENSMUSG00000020132	ENSMUSG00000020132.11	216344	ENSMUSG00000020132.10	-0.457133	6.01156	-5.83671	0.000598385	0.0473089	0.0582345	6.14936	6.30523	6.26697	5.89116	5.75111	5.70551	4545	4709	8571	7369	4415	5654
Osbpl2	OSBPL2	ENSMUSG00000039050	ENSMUSG00000039050.9	228983	ENSMUSG00000039050.8	0.417105	6.36047	5.83531	0.000599255	0.0473089	0.0490202	6.05459	6.2346	6.16571	6.53397	6.63365	6.54032	4256	4484	7990	11506	8140	10085
Oas1a	OAS1	ENSMUSG00000052776	ENSMUSG00000052776.11	246730	ENSMUSG00000052776.10	-0.625735	6.10339	-5.82922	0.000603032	0.0473945	0.0473511	6.25579	6.54019	6.45231	5.91292	5.84227	5.61685	4893	5542	9746	7481	4703	5317
Naaa	NAAA	ENSMUSG00000029413	ENSMUSG00000029413.15	67111	ENSMUSG00000029413.14	0.579326	3.9156	5.80993	0.000615186	0.0481349	0.148763	3.6221	3.75582	3.51169	4.08855	4.29604	4.21939	788	804	1269	2112	1610	2018
Nfia	NFIA	ENSMUSG00000028565	ENSMUSG00000028565.19	18027	ENSMUSG00000028565.18	-0.820936	1.53884	-5.79054	0.000627677	0.0485288	0.1733	1.84776	2.06677	1.93466	1.2361	1.23146	0.91628	230	249	425	292	192	204
Pold4	POLD4	ENSMUSG00000024854	ENSMUSG00000024854.5	69745	ENSMUSG00000024854.4	0.445761	4.40914	5.78562	0.000630889	0.0485288	0.0887276	4.22374	4.22346	4.12534	4.70403	4.56645	4.61183	1196	1112	1942	3236	1942	2649
Ppp1r3b	PPP1R3B	ENSMUSG00000046794	ENSMUSG00000046794.10	244416	ENSMUSG00000046794.9	-0.545626	3.35139	-5.78012	0.000634504	0.0485288	0.148037	3.51975	3.64012	3.695	2.98852	3.12152	3.14345	734	742	1441	985	713	957
Alkbh1	ALKBH1	ENSMUSG00000079036	ENSMUSG00000079036.11	211064	ENSMUSG00000079036.10	-0.484925	5.0961	-5.77784	0.000636013	0.0485288	0.0332361	5.43715	5.24821	5.33559	4.91128	4.73452	4.90987	2774	2263	4494	3736	2182	3257
Alkbh1	ALKBH1	ENSMUSG00000079036	ENSMUSG00000079036.11	654309	ENSMUSG00000079036.10	-0.484925	5.0961	-5.77784	0.000636013	0.0485288	0.0332361	5.43715	5.24821	5.33559	4.91128	4.73452	4.90987	2774	2263	4494	3736	2182	3257
Ndrg3	NDRG3	ENSMUSG00000027634	ENSMUSG00000027634.15	29812	ENSMUSG00000027634.14	0.335419	6.10876	5.7777	0.000636106	0.0485288	-0.00716594	5.94147	5.90901	5.97055	6.26305	6.29862	6.26987	3935	3578	6979	9536	6453	8361
Mpzl3	MPZL3	ENSMUSG00000070305	ENSMUSG00000070305.11	319742	ENSMUSG00000070305.10	1.84544	1.26918	5.77671	0.00063676	0.0485288	0.124636	0.275259	-0.326275	0.986277	2.17438	1.95336	2.55207	77	47	220	560	317	635
Chst10	CHST10	ENSMUSG00000026080	ENSMUSG00000026080.15	98388	ENSMUSG00000026080.13	-0.703106	3.805	-5.74854	0.000655717	0.0496106	0.0869967	4.23096	4.21435	4.02302	3.24164	3.63356	3.48647	1202	1105	1809	1174	1017	1214
Osm	OSM	ENSMUSG00000058755	ENSMUSG00000058755.4	18413	ENSMUSG00000058755.3	-0.627694	5.9215	-5.74428	0.000658636	0.0496106	-0.0394336	6.48459	6.13815	6.08839	5.61141	5.61339	5.59306	5734	4194	7573	6070	4013	5230
Glipr2	GLIPR2	ENSMUSG00000028480	ENSMUSG00000028480.15	384009	ENSMUSG00000028480.14	0.474379	4.55323	5.74316	0.000659408	0.0496106	0.0338608	4.46215	4.25679	4.23678	4.76726	4.81861	4.77778	1411	1138	2098	3381	2313	2972
Leprot	LEPROT	ENSMUSG00000035212	ENSMUSG00000035212.15	230514	ENSMUSG00000035212.14	0.38146	6.13248	5.73831	0.000662751	0.0496499	-0.0508265	5.98764	5.84175	5.9925	6.32102	6.33023	6.32172	4063	3415	7086	9927	6596	8667
Rai14	RAI14	ENSMUSG00000022246	ENSMUSG00000022246.15	75646	ENSMUSG00000022246.14	-0.565916	5.4008	-5.73265	0.000666685	0.0497303	-0.031189	5.83341	5.73254	5.49612	5.06912	5.10346	5.17014	3651	3166	5023	4168	2818	3901
Cops2	COPS2	ENSMUSG00000027206	ENSMUSG00000027206.14	12848	ENSMUSG00000027206.13	0.392796	7.2779	5.72866	0.000669474	0.0497303	-0.0815386	7.09379	6.97876	7.17062	7.48679	7.47845	7.459	8747	7511	16035	22272	14620	19065
Tbc1d30	TBC1D30	ENSMUSG00000052302	ENSMUSG00000052302.7	74694	ENSMUSG00000052302.6	-0.738145	2.30522	-5.7206	0.000675139	0.0499404	0.121225	2.71166	2.59773	2.68646	1.81695	2.18385	1.83465	419	360	716	437	372	386
Serinc3	SERINC3	ENSMUSG00000017707	ENSMUSG00000017707.10	26943	ENSMUSG00000017707.9	0.52394	10.7961	5.71432	0.000679595	0.0500597	-0.0893191	10.5568	10.3788	10.6686	10.9879	11.1532	11.0312	96462	79294	181167	252184	186710	226763
Plekhg4	PLEKHG4	ENSMUSG00000014782	ENSMUSG00000014782.17	102075	ENSMUSG00000014782.16	-1.24424	-1.23841	-5.70247	0.00068809	0.0504011	-0.380399	-0.557922	-0.420397	-0.832574	-1.8901	-1.80266	-1.92679	43	44	62	33	23	28
Cd244a	CD244	ENSMUSG00000004709	ENSMUSG00000004709.15	18106	ENSMUSG00000004709.14	-1.68667	1.1562	-5.69552	0.000693123	0.0504011	0.057069	2.16655	1.85541	1.90727	-0.235091	1.08983	0.153212	287	215	417	105	174	120
Il12rb1	IL12RB1	ENSMUSG00000000791	ENSMUSG00000000791.10	16161	ENSMUSG00000000791.9	-0.935826	1.39719	-5.69047	0.000696808	0.0504011	0.0716132	1.93871	1.70006	1.93126	0.691268	0.941957	1.1799	245	193	424	200	157	245
Sema4a	SEMA4A	ENSMUSG00000028064	ENSMUSG00000028064.18	20351	ENSMUSG00000028064.17	0.552268	5.61461	5.6889	0.000697957	0.0504011	-0.0843377	5.46036	5.14724	5.40239	5.86748	5.82281	5.98736	2819	2110	4707	7249	4640	6874
Tmem176b	TMEM176B	ENSMUSG00000029810	ENSMUSG00000029810.16	65963	ENSMUSG00000029810.15	-0.5469	7.88351	-5.6881	0.000698544	0.0504011	-0.12879	8.19977	7.97351	8.29784	7.61595	7.52849	7.6855	18828	14968	35027	24358	15136	22306
Myh3	MYH3	ENSMUSG00000020908	ENSMUSG00000020908.15	17883	ENSMUSG00000020908.14	1.29242	1.41533	5.68267	0.000702544	0.0504828	0.0579016	0.621187	0.852063	0.856278	2.46272	1.81017	1.88958	98	107	201	684	287	401
Amdhd2	AMDHD2	ENSMUSG00000036820	ENSMUSG00000036820.13	245847	ENSMUSG00000036820.12	0.422311	5.30528	5.67739	0.000706454	0.050556	-0.0831241	4.99949	5.08365	5.19228	5.53779	5.47108	5.54738	2048	2019	4069	5768	3636	5067
Trim30a	TRIM5	ENSMUSG00000030921	ENSMUSG00000030921.18	20128	ENSMUSG00000030921.17	-0.600877	6.59725	-5.67086	0.000711328	0.050556	-0.139312	6.81981	6.96408	6.90679	6.34481	6.46741	6.08061	7234	7435	13355	10092	7254	7333
Nemf	NEMF	ENSMUSG00000020982	ENSMUSG00000020982.10	66244	ENSMUSG00000020982.9	-0.388775	6.05615	-5.66973	0.000712178	0.050556	-0.126275	6.33355	6.15082	6.26596	5.87125	5.86781	5.84754	5164	4231	8565	7268	4787	6239
Cdca7l	CDCA7L	ENSMUSG00000021175	ENSMUSG00000021175.16	217946	ENSMUSG00000021175.15	-0.350974	6.15977	-5.66489	0.000715814	0.0505961	-0.134921	6.3444	6.27895	6.37929	5.95455	6.02713	5.97429	5203	4624	9265	7700	5346	6812
Parp12	PARP12	ENSMUSG00000038507	ENSMUSG00000038507.7	243771	ENSMUSG00000038507.6	-0.48562	6.08981	-5.66135	0.000718491	0.0505961	-0.13666	6.23021	6.45605	6.30992	5.77035	5.96087	5.81148	4807	5228	8830	6777	5106	6085
Arfgap1	ARFGAP1	ENSMUSG00000027575	ENSMUSG00000027575.20	228998	ENSMUSG00000027575.19	0.422731	5.3607	5.64171	0.000733535	0.051386	-0.125317	5.07361	5.10844	5.25642	5.53529	5.56626	5.62416	2156	2054	4254	5758	3884	5344
Ifi44	IFI44	ENSMUSG00000028037	ENSMUSG00000028037.14	99899	ENSMUSG00000028037.13	-1.07684	6.74387	-5.63912	0.000735545	0.051386	-0.176285	7.14975	7.35897	7.33338	6.35407	6.52377	5.74328	9093	9776	17950	10157	7543	5804
Adar	ADAR	ENSMUSG00000027951	ENSMUSG00000027951.17	56417	ENSMUSG00000027951.16	-0.520147	6.90573	-5.63317	0.000740191	0.0515062	-0.186379	7.04856	7.3425	7.10651	6.564	6.7143	6.6585	8477	9665	15338	11748	8608	10946
Hmgcs1	HMGCS1	ENSMUSG00000093930	ENSMUSG00000093930.3	208715	ENSMUSG00000093930.2	-0.70156	5.54675	-5.62767	0.000744513	0.051603	-0.153364	5.65041	6.15082	5.89524	5.26494	5.17096	5.14815	3216	4231	6624	4774	2953	3842
Mapre1	MAPRE1	ENSMUSG00000027479	ENSMUSG00000027479.15	13589	ENSMUSG00000027479.14	0.35077	7.7314	5.6215	0.000749392	0.0517374	-0.202582	7.52202	7.51227	7.63363	7.93638	7.88641	7.89772	11770	10872	22103	30416	19398	25841
Fpr2	FPR2	ENSMUSG00000052270	ENSMUSG00000052270.8	14289	ENSMUSG00000052270.7	2.57266	3.54582	5.60841	0.000759856	0.0518662	-0.012808	1.47892	1.5592	3.50371	4.62995	5.11315	4.98998	178	175	1262	3074	2837	3443
Ppp2r5e	PPP2R5E	ENSMUSG00000021051	ENSMUSG00000021051.11	26932	ENSMUSG00000021051.10	-0.331609	5.70217	-5.60717	0.000760863	0.0518662	-0.182849	5.88273	5.86978	5.85325	5.54428	5.49976	5.56324	3778	3482	6434	5794	3709	5123
Pank2	PANK2	ENSMUSG00000037514	ENSMUSG00000037514.19	74450	ENSMUSG00000037514.17	0.412934	5.77546	5.59444	0.000771213	0.0518662	-0.197114	5.5136	5.4986	5.68609	5.94929	6.00757	5.99761	2925	2692	5730	7672	5274	6923
Il7r	IL7R	ENSMUSG00000003882	ENSMUSG00000003882.6	16197	ENSMUSG00000003882.5	-1.34854	2.92469	-5.59261	0.000772714	0.0518662	-0.0242876	3.03668	3.99185	3.75479	2.27623	2.21071	2.27787	525	947	1502	601	379	525
Nod2	NOD2	ENSMUSG00000055994	ENSMUSG00000055994.16	257632	ENSMUSG00000055994.15	-0.85475	3.04513	-5.58878	0.000775869	0.0518662	-0.0354085	3.59812	3.68789	3.19104	2.68857	2.52386	2.58129	775	767	1016	800	471	648
Tgm2	TGM2	ENSMUSG00000037820	ENSMUSG00000037820.16	21817	ENSMUSG00000037820.15	-1.55265	-0.525428	-5.58756	0.000776877	0.0518662	-0.28267	0.256523	0.243421	0.315384	-0.922767	-1.9997	-1.04543	76	70	138	65	20	52
Bmf	BMF	ENSMUSG00000040093	ENSMUSG00000040093.17	171543	ENSMUSG00000040093.16	-1.14026	2.02019	-5.57559	0.000786833	0.0518662	-0.0234431	2.82409	2.24598	2.64769	1.1808	1.78995	1.43262	453	282	697	281	283	292
Dpep3	DPEP3	ENSMUSG00000031898	ENSMUSG00000031898.10	71854	ENSMUSG00000031898.9	-1.20686	2.23743	-5.57554	0.000786875	0.0518662	-0.0240332	3.14761	2.44594	2.93889	1.84633	1.31163	1.73418	567	324	853	446	203	360
Slc49a4	SLC49A4	ENSMUSG00000022848	ENSMUSG00000022848.9	224132	ENSMUSG00000022848.8	0.571248	3.44544	5.57413	0.00078806	0.0518662	-0.0713002	3.05848	3.18202	3.23438	3.86439	3.69056	3.6428	533	540	1047	1808	1058	1353
Tmem243	TMEM243	ENSMUSG00000079659	ENSMUSG00000079659.6	652925	ENSMUSG00000079659.5	0.536155	3.88714	5.57038	0.000791218	0.0518662	-0.105616	3.68651	3.51432	3.64407	4.1747	4.26891	4.03433	824	680	1391	2242	1580	1775
Prxl2c	PRXL2C	ENSMUSG00000021482	ENSMUSG00000021482.11	66129	ENSMUSG00000021482.10	0.411901	5.54244	5.56872	0.000792614	0.0518662	-0.215505	5.28714	5.29029	5.42308	5.72735	5.83149	5.69526	2500	2330	4775	6578	4668	5614
Ctbs	CTBS	ENSMUSG00000028189	ENSMUSG00000028189.13	74245	ENSMUSG00000028189.12	0.444101	5.40542	5.56511	0.00079567	0.0518662	-0.212555	5.16247	5.06713	5.30968	5.62513	5.59931	5.66881	2293	1996	4414	6128	3974	5512
Uck2	UCK2	ENSMUSG00000026558	ENSMUSG00000026558.14	80914	ENSMUSG00000026558.13	-1.15057	4.6545	-5.56393	0.000796678	0.0518662	-0.170693	5.14475	5.4606	5.12812	4.17213	3.57865	4.44275	2265	2622	3892	2238	979	2356
Sord	SORD	ENSMUSG00000027227	ENSMUSG00000027227.8	20322	ENSMUSG00000027227.7	0.589549	5.08726	5.56191	0.000798396	0.0518662	-0.19705	4.61798	4.79081	4.95298	5.49231	5.39868	5.27082	1572	1648	3447	5589	3458	4183
Pdhx	PDHX	ENSMUSG00000010914	ENSMUSG00000010914.11	27402	ENSMUSG00000010914.10	0.492181	5.32833	5.55808	0.000801666	0.0518873	-0.21594	4.97892	5.03202	5.22453	5.55963	5.50868	5.66619	2019	1948	4161	5856	3732	5502
Tor1a	TOR1A	ENSMUSG00000026849	ENSMUSG00000026849.19	30931	ENSMUSG00000026849.18	0.386082	6.0408	5.55283	0.00080617	0.051888	-0.253972	5.88082	5.80496	5.85863	6.28631	6.13473	6.27933	3773	3329	6458	9691	5760	8416
Tubgcp4	TUBGCP4	ENSMUSG00000027263	ENSMUSG00000027263.13	51885	ENSMUSG00000027263.12	0.345824	5.94093	5.5512	0.000807573	0.051888	-0.25248	5.78846	5.71973	5.79445	6.16072	6.10972	6.07252	3539	3138	6177	8883	5661	7292
Rnasel	RNASEL	ENSMUSG00000066800	ENSMUSG00000066800.12	24014	ENSMUSG00000066800.11	-0.457372	5.74043	-5.53959	0.000817658	0.0519157	-0.260145	5.9433	5.96321	5.99616	5.36023	5.5696	5.61006	3940	3715	7104	5100	3893	5292
Ldah	LDAH	ENSMUSG00000037669	ENSMUSG00000037669.16	68832	ENSMUSG00000037669.15	-0.394289	5.57088	-5.53825	0.000818829	0.0519157	-0.254482	5.78316	5.81058	5.71549	5.4639	5.34557	5.30658	3526	3342	5848	5480	3333	4288
Atad2b	ATAD2B	ENSMUSG00000052812	ENSMUSG00000052812.6	320817	ENSMUSG00000052812.5	-0.482642	5.07951	-5.53808	0.00081898	0.0519157	-0.229768	5.35311	5.42043	5.19405	4.75009	4.92265	4.83675	2617	2550	4074	3341	2486	3096
Epsti1	EPSTI1	ENSMUSG00000022014	ENSMUSG00000022014.16	108670	ENSMUSG00000022014.15	-0.768471	4.47399	-5.53714	0.000819799	0.0519157	-0.190467	4.6344	4.86417	5.05632	4.23518	4.16386	3.89003	1590	1734	3703	2338	1469	1606
Dennd1b	DENND1B	ENSMUSG00000056268	ENSMUSG00000056268.16	329260	ENSMUSG00000056268.15	-0.344661	5.8266	-5.53089	0.000825308	0.0520772	-0.273283	6.01855	5.96554	6.01111	5.67556	5.69413	5.59471	4151	3721	7178	6346	4244	5236
Agtrap	AGTRAP	ENSMUSG00000029007	ENSMUSG00000029007.9	11610	ENSMUSG00000029007.8	0.386345	4.9666	5.52244	0.000832813	0.0523631	-0.236014	4.74271	4.71259	4.85516	5.13838	5.16263	5.18814	1714	1561	3221	4373	2936	3950
Polr3k	POLR3K	ENSMUSG00000038628	ENSMUSG00000038628.9	67005	ENSMUSG00000038628.8	0.447277	6.09712	5.51115	0.000842959	0.0527557	-0.302489	5.8983	5.733	5.9831	6.30877	6.27767	6.38187	3819	3167	7040	9843	6360	9036
Slc37a2	SLC37A2	ENSMUSG00000032122	ENSMUSG00000032122.16	56857	ENSMUSG00000032122.15	-0.543129	6.89351	-5.49937	0.000853689	0.0527557	-0.336977	7.2501	7.1633	7.08385	6.56939	6.48146	6.81296	9748	8536	15099	11792	7325	12183
Pcdhb16	PCDHB13	ENSMUSG00000047910	ENSMUSG00000047910.7	93887	ENSMUSG00000047910.6	0.662936	2.03679	5.49919	0.000853854	0.0527557	-0.100513	1.8225	1.66229	1.63	2.28341	2.49606	2.32646	226	188	344	604	462	543
Rbm38	RBM38	ENSMUSG00000027510	ENSMUSG00000027510.18	56190	ENSMUSG00000027510.17	0.339438	5.76789	5.49899	0.00085404	0.0527557	-0.304525	5.55348	5.61439	5.6241	5.89839	5.97549	5.94152	3007	2917	5489	7406	5158	6659
Tcf7l2	TCF7L2	ENSMUSG00000024985	ENSMUSG00000024985.21	21416	ENSMUSG00000024985.20	-1.04744	1.52752	-5.49512	0.000857603	0.0527905	-0.111671	1.80971	1.98345	2.32706	1.2557	0.960162	0.829037	224	235	558	296	159	192
Immp2l	IMMP2L	ENSMUSG00000056899	ENSMUSG00000056899.11	93757	ENSMUSG00000056899.10	-0.676849	2.1003	-5.48173	0.000870047	0.0531846	-0.118725	2.54796	2.41448	2.38031	1.91571	1.61716	1.72615	374	317	579	468	251	358
Erlin1	ERLIN1	ENSMUSG00000025198	ENSMUSG00000025198.17	226144	ENSMUSG00000025198.16	0.361863	6.9273	5.47321	0.000878081	0.05349	-0.364847	6.65321	6.81844	6.7674	7.1357	7.08964	7.09942	6445	6721	12125	17461	11166	14859
Cipc	CIPC	ENSMUSG00000034157	ENSMUSG00000034157.13	217732	ENSMUSG00000034157.12	-0.484117	4.06171	-5.45938	0.000891282	0.0537426	-0.24594	4.28973	4.35358	4.27411	3.73599	3.75844	3.95843	1252	1217	2153	1654	1109	1684
Clcn5	CLCN5	ENSMUSG00000004317	ENSMUSG00000004317.15	12728	ENSMUSG00000004317.14	0.46123	4.43655	5.4546	0.000895897	0.0537426	-0.274764	4.14443	4.16929	4.28745	4.66746	4.76913	4.58156	1132	1071	2173	3155	2235	2594
Rgs19	RGS19	ENSMUSG00000002458	ENSMUSG00000002458.14	56470	ENSMUSG00000002458.13	0.455075	6.94234	5.45143	0.000898972	0.0537426	-0.389374	6.61626	6.66623	6.85835	7.24306	7.1016	7.16852	6282	6048	12914	18810	11259	15588
Il11ra1	IL11RA	ENSMUSG00000073889	ENSMUSG00000073889.11	16157	ENSMUSG00000073889.10	1.56441	1.51987	5.45119	0.000899204	0.0537426	-0.1619	0.787037	-0.0013125	1.3023	2.34645	2.53605	2.14872	110	59	274	631	475	480
Lpcat4	LPCAT4	ENSMUSG00000027134	ENSMUSG00000027134.5	99010	ENSMUSG00000027134.4	0.590579	6.05154	5.44413	0.0009061	0.0537426	-0.376057	5.79172	5.66109	5.80978	6.39509	6.51591	6.13561	3547	3013	6243	10450	7502	7618
Cd44	CD44	ENSMUSG00000005087	ENSMUSG00000005087.18	12505	ENSMUSG00000005087.17	0.457897	8.34411	5.44347	0.000906745	0.0537426	-0.403856	8.08357	8.17025	8.0916	8.68489	8.62019	8.41418	17371	17155	30361	51101	32259	36964
Cnot2	CNOT2	ENSMUSG00000020166	ENSMUSG00000020166.16	72068	ENSMUSG00000020166.15	-0.348761	5.96133	-5.44008	0.000910078	0.0537426	-0.381303	6.07945	6.20207	6.12747	5.82896	5.75991	5.77012	4330	4384	7781	7058	4442	5913
Ppp4r3a	PPP4R3A	ENSMUSG00000041846	ENSMUSG00000041846.16	68734	ENSMUSG00000041846.15	-0.299938	6.73129	-5.43789	0.000912235	0.0537426	-0.404551	6.86322	6.88246	6.89779	6.58956	6.58481	6.56991	7455	7026	13272	11958	7869	10294
P2ry1	P2RY1	ENSMUSG00000027765	ENSMUSG00000027765.7	18441	ENSMUSG00000027765.6	0.819977	1.82938	5.43723	0.00091289	0.0537426	-0.164474	1.19389	1.59972	1.46139	2.1326	2.17218	2.4165	146	180	306	544	369	578
Snx21	SNX21	ENSMUSG00000050373	ENSMUSG00000050373.14	101113	ENSMUSG00000050373.13	0.549598	3.27098	5.43428	0.000915807	0.0537426	-0.211258	3.05848	2.99717	2.93041	3.44629	3.68235	3.5112	533	475	848	1353	1052	1235
Napsa	NAPSA	ENSMUSG00000002204	ENSMUSG00000002204.10	16541	ENSMUSG00000002204.9	-0.419262	7.16425	-5.42019	0.000929916	0.0542492	-0.430118	7.50426	7.29516	7.32257	6.99996	6.88763	6.97593	11626	9353	17816	15893	9707	13640
Bloc1s6	BLOC1S6	ENSMUSG00000005804	ENSMUSG00000005804.15	18457	ENSMUSG00000005804.14	0.491452	6.05875	5.41951	0.000930603	0.0542492	-0.405105	5.72727	5.70773	5.99413	6.35478	6.29615	6.27245	3392	3112	7094	10162	6442	8376
Arl5c	ARL5C	ENSMUSG00000038352	ENSMUSG00000038352.16	217151	ENSMUSG00000038352.15	0.502505	5.23939	5.40352	0.00094691	0.0550136	-0.3853	4.89357	4.93002	5.13109	5.57336	5.37809	5.5302	1903	1815	3900	5912	3409	5007
Dusp5	DUSP5	ENSMUSG00000034765	ENSMUSG00000034765.7	240672	ENSMUSG00000034765.6	-1.48494	4.80236	-5.40055	0.000949966	0.0550136	-0.360154	6.1579	5.32395	5.18553	4.35073	3.98538	3.81065	4572	2385	4050	2533	1298	1520
Prickle2	PRICKLE2	ENSMUSG00000030020	ENSMUSG00000030020.14	243548	ENSMUSG00000030020.13	1.28222	0.377792	5.3948	0.000955931	0.0551776	-0.304076	-0.43101	-0.629344	0.161644	0.854381	1.25377	1.05731	47	38	124	224	195	225
Carhsp1	CARHSP1	ENSMUSG00000008393	ENSMUSG00000008393.10	52502	ENSMUSG00000008393.9	0.330682	6.22492	5.39066	0.000960254	0.055246	-0.444629	6.07143	6.00681	6.09826	6.41769	6.4069	6.34844	4306	3829	7625	10615	6956	8829
Col18a1	COL18A1	ENSMUSG00000001435	ENSMUSG00000001435.16	12822	ENSMUSG00000001435.15	2.70369	-1.02373	5.37785	0.000973757	0.0558404	-0.677248	-2.4773	-3.72621	-1.14015	0.396956	0.264801	0.539531	11	4	50	163	98	157
Ndufs3	NDUFS3	ENSMUSG00000005510	ENSMUSG00000005510.10	NA	ENSMUSG00000005510.9	0.482862	5.90793	5.37168	0.000980326	0.0558807	-0.454379	5.66114	5.50715	5.82198	6.19728	6.10487	6.15517	3240	2708	6296	9111	5642	7722
Galk2	GALK2	ENSMUSG00000027207	ENSMUSG00000027207.16	69976	ENSMUSG00000027207.15	0.412191	5.59124	5.37123	0.000980809	0.0558807	-0.441584	5.36682	5.29585	5.4869	5.86029	5.72938	5.80816	2642	2339	4991	7213	4349	6071
Svil	SVIL	ENSMUSG00000024236	ENSMUSG00000024236.19	225115	ENSMUSG00000024236.18	0.568066	5.88208	5.3651	0.000987398	0.0560746	-0.460232	5.54289	5.43898	5.79655	6.06349	6.24834	6.20222	2985	2583	6186	8304	6232	7978
Caprin1	CAPRIN1	ENSMUSG00000027184	ENSMUSG00000027184.15	53872	ENSMUSG00000027184.14	0.311442	9.0281	5.35836	0.000994706	0.0561316	-0.500448	8.8552	8.90014	8.8619	9.15151	9.23212	9.16776	29656	28452	51785	70615	49302	62321
Mideas	MIDEAS	ENSMUSG00000042507	ENSMUSG00000042507.16	238317	ENSMUSG00000042507.15	-0.466177	5.78497	-5.35753	0.000995607	0.0561316	-0.469147	5.9433	6.1271	5.9829	5.41599	5.6177	5.62281	3940	4162	7039	5301	4025	5339
Bhlhe40	BHLHE40	ENSMUSG00000030103	ENSMUSG00000030103.12	20893	ENSMUSG00000030103.11	-1.56891	4.19074	-5.35509	0.00099826	0.0561316	-0.363874	5.55396	4.95913	4.49022	3.69889	3.07842	3.3638	3008	1852	2501	1612	692	1115
Tbc1d20	TBC1D20	ENSMUSG00000027465	ENSMUSG00000027465.14	67231	ENSMUSG00000027465.13	0.304253	6.58963	5.35245	0.00100115	0.0561316	-0.498132	6.43832	6.43828	6.43609	6.77847	6.73509	6.71155	5553	5164	9637	13631	8733	11356
Ifi211	MNDA	ENSMUSG00000026536	ENSMUSG00000026536.10	381308	ENSMUSG00000026536.9	-0.820743	3.90294	-5.34633	0.00100788	0.0561552	-0.358311	4.53003	4.46307	3.99077	3.46219	3.48274	3.48884	1479	1313	1769	1368	916	1216
Spata13	SPATA13	ENSMUSG00000021990	ENSMUSG00000021990.17	219140	ENSMUSG00000021990.16	-0.459213	5.20985	-5.34626	0.00100796	0.0561552	-0.454461	5.50619	5.50341	5.31327	4.94147	5.0818	4.91297	2910	2701	4425	3815	2776	3264
Pea15a	PEA15	ENSMUSG00000013698	ENSMUSG00000013698.13	18611	ENSMUSG00000013698.12	0.408079	8.25349	5.32339	0.00103355	0.0572193	-0.542533	8.0199	7.9835	8.14505	8.56297	8.4227	8.38683	16621	15072	31507	46960	28132	36270
Dsn1	DSN1	ENSMUSG00000027635	ENSMUSG00000027635.16	66934	ENSMUSG00000027635.15	0.500916	5.23865	5.31574	0.00104228	0.0572222	-0.485763	4.86061	4.99451	5.09589	5.35853	5.57071	5.55165	1860	1898	3806	5094	3896	5082
Ciao1	CIAO1	ENSMUSG00000003662	ENSMUSG00000003662.11	26371	ENSMUSG00000003662.10	0.472209	5.59567	5.31473	0.00104343	0.0572222	-0.506337	5.35201	5.21794	5.49956	5.88114	5.75242	5.87093	2615	2216	5035	7318	4419	6341
Gpcpd1	GPCPD1	ENSMUSG00000027346	ENSMUSG00000027346.16	74182	ENSMUSG00000027346.15	0.537916	5.81286	5.31353	0.00104482	0.0572222	-0.517091	5.53757	5.36567	5.71796	6.17912	6.01248	6.06439	2974	2455	5858	8997	5292	7251
Fam217b	FAM217B	ENSMUSG00000070476	ENSMUSG00000070476.11	71532	ENSMUSG00000070476.10	0.801592	3.3794	5.31155	0.00104709	0.0572222	-0.35037	2.7854	2.77098	3.31343	3.73773	3.85159	3.81728	441	406	1106	1656	1183	1527
Bloc1s2	BLOC1S2	ENSMUSG00000057506	ENSMUSG00000057506.6	73689	ENSMUSG00000057506.5	0.388955	5.53655	5.30915	0.00104986	0.0572222	-0.510577	5.38203	5.24502	5.39594	5.7398	5.6646	5.79191	2670	2258	4686	6635	4158	6003
Ccng1	CCNG1	ENSMUSG00000020326	ENSMUSG00000020326.8	12450	ENSMUSG00000020326.7	0.543918	8.71392	5.29978	0.00106074	0.057637	-0.569161	8.53116	8.29651	8.49868	8.80714	9.09983	9.05023	23690	18724	40259	55620	44982	57445
Bcl11a	BCL11A	ENSMUSG00000000861	ENSMUSG00000000861.16	14025	ENSMUSG00000000861.15	-1.9704	-3.24909	-5.28242	0.00108124	0.0581062	-1.36464	-2.60855	-2.37257	-1.86762	-3.86873	-4.18733	-4.58975	10	11	30	8	4	4
Pced1a	PCED1A	ENSMUSG00000037773	ENSMUSG00000037773.15	319513	ENSMUSG00000037773.14	0.390173	4.67076	5.27831	0.00108615	0.0581062	-0.492861	4.37146	4.54526	4.50799	4.85458	4.85007	4.89518	1325	1390	2532	3592	2364	3224
Tprgl	TPRG1L	ENSMUSG00000029030	ENSMUSG00000029030.15	67808	ENSMUSG00000029030.14	0.313061	6.13181	5.27774	0.00108684	0.0581062	-0.572427	5.97874	5.94012	6.00507	6.3073	6.30797	6.25164	4038	3656	7148	9833	6495	8256
Hsd17b7	HSD17B7	ENSMUSG00000026675	ENSMUSG00000026675.13	15490	ENSMUSG00000026675.12	-0.374175	4.92345	-5.27575	0.00108923	0.0581062	-0.518158	5.10275	5.1996	5.03789	4.75268	4.71186	4.73593	2200	2188	3656	3347	2148	2887
Mmp19	MMP19	ENSMUSG00000025355	ENSMUSG00000025355.8	58223	ENSMUSG00000025355.7	-0.833837	1.50948	-5.27342	0.00109204	0.0581062	-0.334119	2.17156	1.65462	1.93804	1.01822	1.1545	1.11991	288	187	426	251	182	235
Trim2	TRIM2	ENSMUSG00000027993	ENSMUSG00000027993.17	80890	ENSMUSG00000027993.16	-0.626342	1.95501	-5.26718	0.00109959	0.0581062	-0.339708	2.19635	2.43703	2.19175	1.64558	1.58233	1.67703	293	322	508	388	245	346
Ubald2	UBALD2	ENSMUSG00000050628	ENSMUSG00000050628.7	319370	ENSMUSG00000050628.6	0.410049	6.26958	5.26665	0.00110024	0.0581062	-0.589124	6.06202	5.9562	6.17022	6.43485	6.4399	6.55427	4278	3697	8015	10742	7117	10183
Eif2s2	EIF2S2	ENSMUSG00000074656	ENSMUSG00000074656.13	67204	ENSMUSG00000074656.12	0.468641	8.99967	5.26152	0.0011065	0.0581062	-0.613209	8.72346	8.65284	8.91984	9.32118	9.14684	9.23385	27068	23970	53907	79428	46472	65242
Bambi	BAMBI	ENSMUSG00000024232	ENSMUSG00000024232.3	68010	ENSMUSG00000024232.2	-0.903675	0.887869	-5.25908	0.00110949	0.0581062	-0.371511	1.60276	1.22799	1.19316	0.286984	0.591117	0.425198	194	139	254	151	123	145
Calm1	CALM1	ENSMUSG00000001175	ENSMUSG00000001175.17	12313	ENSMUSG00000001175.16	-0.34605	9.49477	-5.25908	0.00110949	0.0581062	-0.614815	9.75043	9.62591	9.62675	9.37678	9.28873	9.30002	55158	47054	87993	82549	51275	68304
Apol9a	APOL3	ENSMUSG00000057346	ENSMUSG00000057346.13	223672	ENSMUSG00000057346.12	-2.3527	0.0709123	-5.25749	0.00111144	0.0581062	-0.471209	0.546029	1.56739	1.5961	-0.424809	-0.982211	-1.87703	93	176	336	92	41	29
Apol9a	APOL1	ENSMUSG00000057346	ENSMUSG00000057346.13	223672	ENSMUSG00000057346.12	-2.3527	0.0709123	-5.25749	0.00111144	0.0581062	-0.471209	0.546029	1.56739	1.5961	-0.424809	-0.982211	-1.87703	93	176	336	92	41	29
Apol9a	APOL2	ENSMUSG00000057346	ENSMUSG00000057346.13	223672	ENSMUSG00000057346.12	-2.3527	0.0709123	-5.25749	0.00111144	0.0581062	-0.471209	0.546029	1.56739	1.5961	-0.424809	-0.982211	-1.87703	93	176	336	92	41	29
Apol9a	APOL4	ENSMUSG00000057346	ENSMUSG00000057346.13	223672	ENSMUSG00000057346.12	-2.3527	0.0709123	-5.25749	0.00111144	0.0581062	-0.471209	0.546029	1.56739	1.5961	-0.424809	-0.982211	-1.87703	93	176	336	92	41	29
Tbk1	TBK1	ENSMUSG00000020115	ENSMUSG00000020115.4	56480	ENSMUSG00000020115.3	-0.341531	6.39849	-5.25618	0.00111306	0.0581062	-0.607554	6.5665	6.50382	6.6362	6.25227	6.17669	6.25548	6069	5404	11071	9465	5930	8278
Kif17	KIF17	ENSMUSG00000028758	ENSMUSG00000028758.13	16559	ENSMUSG00000028758.12	1.26875	2.52402	5.25019	0.00112047	0.0581062	-0.367686	1.2518	1.93359	2.39517	3.21936	3.24359	3.10063	152	227	585	1156	776	929
Ccdc125	CCDC125	ENSMUSG00000048924	ENSMUSG00000048924.15	76041	ENSMUSG00000048924.14	1.70586	0.661509	5.2477	0.00112356	0.0581062	-0.416442	-1.02359	0.0925544	0.30493	1.71092	1.22395	1.66028	31	63	137	406	191	342
Slc35c1	SLC35C1	ENSMUSG00000049922	ENSMUSG00000049922.9	228368	ENSMUSG00000049922.8	0.417538	5.4526	5.24721	0.00112418	0.0581062	-0.577897	5.24558	5.21989	5.26048	5.53278	5.76444	5.69244	2429	2219	4266	5748	4456	5603
Ensa	ENSA	ENSMUSG00000038619	ENSMUSG00000038619.13	56205	ENSMUSG00000038619.12	0.299525	7.73708	5.24669	0.00112482	0.0581062	-0.632371	7.54452	7.62749	7.58996	7.88117	7.8797	7.89962	11955	11776	21444	29274	19308	25875
Nuak2	NUAK2	ENSMUSG00000009772	ENSMUSG00000009772.16	74137	ENSMUSG00000009772.15	-0.448382	4.70178	-5.24616	0.00112549	0.0581062	-0.53708	4.79558	4.98918	4.9926	4.49476	4.39304	4.54553	1778	1891	3543	2799	1722	2530
Pfdn4	PFDN4	ENSMUSG00000052033	ENSMUSG00000052033.14	109054	ENSMUSG00000052033.13	0.530828	5.72681	5.2405	0.00113257	0.058301	-0.598308	5.66292	5.27723	5.44169	5.92903	6.0451	6.00488	3244	2309	4837	7565	5413	6958
Txndc16	TXNDC16	ENSMUSG00000021830	ENSMUSG00000021830.15	70561	ENSMUSG00000021830.14	0.530974	5.5222	5.22957	0.00114639	0.0588154	-0.600994	5.13003	5.14929	5.47208	5.7729	5.82933	5.7796	2242	2113	4940	6789	4661	5952
Emc4	EMC4	ENSMUSG00000027131	ENSMUSG00000027131.4	68032	ENSMUSG00000027131.3	0.500712	5.4041	5.22472	0.00115259	0.0588154	-0.600708	5.1492	5.04088	5.26521	5.72164	5.50364	5.74402	2272	1960	4280	6552	3719	5807
Bsdc1	BSDC1	ENSMUSG00000040859	ENSMUSG00000040859.15	100383	ENSMUSG00000040859.14	0.377421	5.67803	5.2173	0.00116214	0.0589842	-0.624373	5.52	5.44288	5.503	5.91927	5.92076	5.76229	2938	2590	5047	7514	4966	5881
Rtl8c	RTL8C	ENSMUSG00000051851	ENSMUSG00000051851.6	72865	ENSMUSG00000051851.5	-0.838692	1.15635	-5.21694	0.0011626	0.0589842	-0.40057	1.72365	1.69258	1.35393	0.828444	0.746037	0.593469	211	192	284	220	137	163
Trim25	TRIM25	ENSMUSG00000000275	ENSMUSG00000000275.17	217069	ENSMUSG00000000275.16	-0.484918	7.19343	-5.20735	0.00117508	0.0594461	-0.678077	7.43838	7.52416	7.34506	7.02203	7.053	6.77797	11107	10962	18096	16138	10886	11891
Rasd2	RASD2	ENSMUSG00000034472	ENSMUSG00000034472.14	75141	ENSMUSG00000034472.13	-1.44092	-1.37008	-5.20286	0.00118097	0.059573	-0.783883	-0.811041	-0.667312	-0.485475	-2.28377	-2.40305	-1.56985	36	37	79	25	15	36
Prox2	PROX2	ENSMUSG00000042320	ENSMUSG00000042320.18	NA	ENSMUSG00000042320.17	-0.787055	1.04415	-5.19378	0.00119298	0.0596864	-0.428086	1.58785	1.44817	1.29704	0.507334	0.625743	0.798743	192	162	273	176	126	188
Ncs1	NCS1	ENSMUSG00000062661	ENSMUSG00000062661.7	14299	ENSMUSG00000062661.6	-2.28812	-0.0100961	-5.18972	0.0011984	0.0596864	-0.544988	1.48697	1.66992	0.376568	-1.48046	-1.24873	-0.86486	179	189	144	44	34	59
Nek9	NEK9	ENSMUSG00000034290	ENSMUSG00000034290.10	217718	ENSMUSG00000034290.9	-0.359108	7.64845	-5.18808	0.0012006	0.0596864	-0.701992	7.88726	7.8822	7.71441	7.44672	7.48505	7.47503	15161	14050	23376	21662	14687	19278
Nlrx1	NLRX1	ENSMUSG00000032109	ENSMUSG00000032109.16	270151	ENSMUSG00000032109.15	0.492015	4.95482	5.18473	0.0012051	0.0596864	-0.619856	4.66491	4.5892	4.85471	5.28386	5.23544	5.10083	1624	1433	3220	4837	3088	3718
Inpp5d	INPP5D	ENSMUSG00000026288	ENSMUSG00000026288.15	16331	ENSMUSG00000026288.14	-0.319807	7.95216	-5.18471	0.00120513	0.0596864	-0.705709	8.10549	8.14206	8.08851	7.83179	7.71911	7.82602	17637	16823	30296	28289	17274	24588
Smad7	SMAD7	ENSMUSG00000025880	ENSMUSG00000025880.12	17131	ENSMUSG00000025880.11	-0.890684	0.543246	-5.18392	0.00120618	0.0596864	-0.467984	0.800035	1.19663	0.992805	0.228685	-0.0998627	0.141189	111	136	221	145	76	119
Trpm7	TRPM7	ENSMUSG00000027365	ENSMUSG00000027365.15	58800	ENSMUSG00000027365.14	0.30654	6.84017	5.18336	0.00120695	0.0596864	-0.700384	6.64918	6.69994	6.71086	6.96486	7.04143	6.97477	6427	6191	11659	15511	10799	13629
Pxmp4	PXMP4	ENSMUSG00000000876	ENSMUSG00000000876.12	59038	ENSMUSG00000000876.11	0.408565	3.96552	5.17729	0.00121516	0.0597826	-0.552217	3.74144	3.69913	3.83054	4.1316	4.16386	4.22652	856	773	1583	2176	1469	2028
Rtp4	RTP4	ENSMUSG00000033355	ENSMUSG00000033355.7	67775	ENSMUSG00000033355.6	-1.63773	4.43642	-5.1769	0.00121569	0.0597826	-0.587018	4.85595	5.52409	5.36356	3.96305	4.0431	2.86877	1854	2740	4582	1936	1351	791
Stard7	STARD7	ENSMUSG00000027367	ENSMUSG00000027367.17	99138	ENSMUSG00000027367.16	0.359514	7.24565	5.17015	0.0012249	0.0600679	-0.720363	6.99746	7.0258	7.17305	7.43743	7.45427	7.3859	8182	7760	16062	21523	14377	18123
Ms4a4b	MS4A4E	ENSMUSG00000056290	ENSMUSG00000056290.17	60361	ENSMUSG00000056290.16	-1.69623	-1.57432	-5.15971	0.0012393	0.0602747	-0.877348	-0.811041	-0.521091	-0.879495	-3.09821	-1.93099	-2.20509	36	41	60	14	21	23
Ms4a4b	MS4A4A	ENSMUSG00000056290	ENSMUSG00000056290.17	60361	ENSMUSG00000056290.16	-1.69623	-1.57432	-5.15971	0.0012393	0.0602747	-0.877348	-0.811041	-0.521091	-0.879495	-3.09821	-1.93099	-2.20509	36	41	60	14	21	23
Dock10	DOCK10	ENSMUSG00000038608	ENSMUSG00000038608.16	210293	ENSMUSG00000038608.15	-0.367395	7.41831	-5.1557	0.00124488	0.0602747	-0.740105	7.54645	7.69557	7.56417	7.29969	7.15987	7.24415	11971	12345	21064	19563	11723	16427
Xylt1	XYLT1	ENSMUSG00000030657	ENSMUSG00000030657.12	233781	ENSMUSG00000030657.11	0.53279	5.69215	5.15568	0.00124491	0.0602747	-0.696269	5.47917	5.43058	5.36639	5.88645	6.16986	5.82046	2856	2568	4591	7345	5902	6123
Phf21a	PHF21A	ENSMUSG00000058318	ENSMUSG00000058318.16	192285	ENSMUSG00000058318.15	0.388164	5.22014	5.15269	0.00124909	0.0602747	-0.675693	4.95224	5.00963	5.10834	5.4639	5.4495	5.3372	1982	1918	3839	5480	3582	4380
Pcbp4	PCBP4	ENSMUSG00000023495	ENSMUSG00000023495.14	59092	ENSMUSG00000023495.13	0.641616	3.32482	5.15006	0.00125278	0.0602747	-0.529169	3.16781	2.8704	2.97725	3.77555	3.69056	3.46734	575	435	876	1700	1058	1198
Skil	SKIL	ENSMUSG00000027660	ENSMUSG00000027660.17	20482	ENSMUSG00000027660.16	-0.699404	5.92032	-5.14921	0.00125397	0.0602747	-0.717506	6.15979	6.37256	6.2857	5.87343	5.39826	5.43215	4578	4934	8683	7279	3457	4678
Tnnt1	TNNT1	ENSMUSG00000064179	ENSMUSG00000064179.14	21955	ENSMUSG00000064179.13	1.64712	3.54727	5.14799	0.00125569	0.0602747	-0.532286	2.79517	1.83519	3.40193	4.45929	4.58123	4.21079	444	212	1176	2731	1962	2006
Parp9	PARP9	ENSMUSG00000022906	ENSMUSG00000022906.16	80285	ENSMUSG00000022906.15	-0.49897	5.74181	-5.14741	0.00125651	0.0602747	-0.712595	5.95424	6.08562	5.93561	5.57775	5.59276	5.3049	3970	4044	6812	5930	3956	4283
Dock5	DOCK5	ENSMUSG00000044447	ENSMUSG00000044447.6	68813	ENSMUSG00000044447.5	-0.904321	4.46133	-5.1436	0.00126189	0.0603686	-0.636014	5.12874	5.04235	4.58183	3.78906	4.23287	3.99312	2240	1962	2665	1716	1541	1725
Gnpnat1	GNPNAT1	ENSMUSG00000037722	ENSMUSG00000037722.9	54342	ENSMUSG00000037722.8	0.401413	5.75739	5.14117	0.00126534	0.0603692	-0.717539	5.70412	5.48622	5.48314	5.94873	5.97241	5.94973	3338	2669	4978	7669	5147	6697
Prune1	PRUNE1	ENSMUSG00000015711	ENSMUSG00000015711.9	229589	ENSMUSG00000015711.8	-0.478243	4.5891	-5.1369	0.00127142	0.060472	-0.655636	4.90415	4.93478	4.66746	4.3778	4.28886	4.36153	1917	1821	2828	2581	1602	2227
Tent5c	TENT5C	ENSMUSG00000044468	ENSMUSG00000044468.15	74645	ENSMUSG00000044468.14	-0.99768	3.16875	-5.13334	0.00127652	0.060472	-0.53965	3.86409	3.56842	3.60412	3.08204	2.55414	2.33967	932	706	1353	1051	481	548
Map1lc3a	MAP1LC3A	ENSMUSG00000027602	ENSMUSG00000027602.10	66734	ENSMUSG00000027602.9	0.852128	3.46548	5.13158	0.00127905	0.060472	-0.558303	3.18772	2.62154	3.27109	4.04275	3.83935	3.83044	583	366	1074	2046	1173	1541
Stat6	STAT6	ENSMUSG00000002147	ENSMUSG00000002147.19	20852	ENSMUSG00000002147.18	-0.448098	7.50711	-5.12806	0.00128411	0.060472	-0.773189	7.7716	7.8539	7.56793	7.29415	7.21823	7.33683	13993	13777	21119	19488	12207	17517
Cxcr4	CXCR4	ENSMUSG00000045382	ENSMUSG00000045382.7	12767	ENSMUSG00000045382.6	-1.05739	6.13929	-5.12478	0.00128887	0.060472	-0.753332	6.17889	6.86967	6.95376	5.63006	5.43859	5.76474	4639	6964	13797	6149	3555	5891
Pcdhga6	PCDHGA6	ENSMUSG00000103793	ENSMUSG00000103793.2	93714	ENSMUSG00000103793.1	-2.64035	-1.59322	-5.12357	0.00129062	0.060472	-0.949934	-0.0583506	0.137293	-0.832574	-2.59864	-2.1478	-4.05924	61	65	62	20	18	6
Kbtbd11	KBTBD11	ENSMUSG00000055675	ENSMUSG00000055675.7	74901	ENSMUSG00000055675.6	-0.988664	3.72115	-5.12234	0.00129241	0.060472	-0.596704	4.56376	4.23251	3.87628	3.12795	3.44769	3.07874	1514	1119	1634	1085	894	915
Gtpbp2	GTPBP2	ENSMUSG00000023952	ENSMUSG00000023952.14	56055	ENSMUSG00000023952.13	0.344567	7.04941	5.12058	0.00129497	0.060472	-0.777491	6.8226	6.88267	6.92536	7.26981	7.13467	7.26135	7248	7027	13528	19162	11520	16624
Abhd12	ABHD12	ENSMUSG00000032046	ENSMUSG00000032046.16	76192	ENSMUSG00000032046.15	0.485541	7.91353	5.11648	0.00130097	0.060565	-0.786406	7.61563	7.52941	7.86717	8.20453	8.13169	8.13275	12559	11002	25987	36629	22993	30413
Qpctl	QPCTL	ENSMUSG00000030407	ENSMUSG00000030407.3	67369	ENSMUSG00000030407.2	0.621386	4.78863	5.11219	0.00130727	0.060565	-0.691258	4.34288	4.37475	4.68521	4.95239	5.14633	5.23025	1299	1235	2863	3844	2903	4067
Tcp11l1	TCP11L1	ENSMUSG00000027175	ENSMUSG00000027175.11	320554	ENSMUSG00000027175.10	0.456667	4.10183	5.1112	0.00130873	0.060565	-0.639611	3.87642	3.75223	3.97766	4.33066	4.26343	4.41056	940	802	1753	2498	1574	2304
Oser1	OSER1	ENSMUSG00000035399	ENSMUSG00000035399.13	66680	ENSMUSG00000035399.12	0.361353	5.66063	5.10984	0.00131072	0.060565	-0.750364	5.38957	5.47428	5.57083	5.87917	5.82312	5.82681	2684	2647	5290	7308	4641	6150
Snap23	SNAP23	ENSMUSG00000027287	ENSMUSG00000027287.15	20619	ENSMUSG00000027287.14	0.521189	5.9294	5.10291	0.001321	0.060591	-0.769356	5.58949	5.51776	5.88475	6.2036	6.22994	6.15087	3083	2728	6576	9151	6153	7699
Rnf213	RNF213	ENSMUSG00000070327	ENSMUSG00000070327.15	672511	ENSMUSG00000070327.14	-0.755364	8.46174	-5.09909	0.00132672	0.060591	-0.806674	8.90516	9.04911	8.56364	7.94489	8.31205	7.9956	30701	31547	42113	30596	26055	27655
Bbip1	BBIP1	ENSMUSG00000084957	ENSMUSG00000084957.4	100503572	ENSMUSG00000084957.3	0.35521	4.87361	5.09699	0.00132986	0.060591	-0.719044	4.75611	4.6723	4.66542	5.10602	4.99672	5.04506	1730	1518	2824	4276	2617	3577
Pole2	POLE2	ENSMUSG00000020974	ENSMUSG00000020974.7	18974	ENSMUSG00000020974.6	-0.379504	4.28339	-5.096	0.00133135	0.060591	-0.67853	4.42488	4.4935	4.49425	4.01858	4.1321	4.13703	1375	1341	2508	2012	1437	1906
Ncoa1	NCOA1	ENSMUSG00000020647	ENSMUSG00000020647.11	17977	ENSMUSG00000020647.10	-0.622263	4.38405	-5.09561	0.00133193	0.060591	-0.687129	4.88826	4.75985	4.46168	4.0974	4.11493	3.98221	1896	1613	2452	2125	1420	1712
Dus4l	DUS4L	ENSMUSG00000020648	ENSMUSG00000020648.4	71916	ENSMUSG00000020648.3	-0.449905	3.43429	-5.08161	0.00135318	0.0613989	-0.621124	3.6221	3.60869	3.73643	3.18144	3.15943	3.29764	788	726	1483	1126	732	1065
Ppp2r5c	PPP2R5C	ENSMUSG00000017843	ENSMUSG00000017843.15	26931	ENSMUSG00000017843.14	-0.287093	7.19372	-5.07399	0.0013649	0.0617715	-0.836502	7.36156	7.30561	7.34451	7.06934	7.06093	7.0204	10531	9421	18089	16676	10946	14067
Rpap1	RPAP1	ENSMUSG00000034032	ENSMUSG00000034032.16	68925	ENSMUSG00000034032.15	0.323411	5.08523	5.06252	0.00138275	0.0624189	-0.774569	4.92283	4.97076	4.8809	5.22294	5.26045	5.25347	1942	1867	3279	4637	3142	4133
Parp14	PARP14	ENSMUSG00000034422	ENSMUSG00000034422.15	547253	ENSMUSG00000034422.14	-0.697818	6.1786	-5.05923	0.00138792	0.0624918	-0.834036	6.34107	6.71846	6.52223	5.95023	5.96848	5.5711	5191	6271	10230	7677	5133	5151
Vsig10	VSIG10	ENSMUSG00000066894	ENSMUSG00000066894.15	231668	ENSMUSG00000066894.14	0.574256	3.37908	5.05031	0.00140203	0.0629214	-0.647629	3.288	2.87371	3.10175	3.62171	3.74012	3.64918	625	436	955	1528	1095	1359
Cux2	CUX2	ENSMUSG00000042589	ENSMUSG00000042589.19	13048	ENSMUSG00000042589.18	0.867821	2.24485	5.04869	0.00140461	0.0629214	-0.579224	2.11027	1.53432	1.80712	2.84713	2.46133	2.70895	276	172	389	893	451	708
Sh3glb2	SH3GLB2	ENSMUSG00000026860	ENSMUSG00000026860.17	227700	ENSMUSG00000026860.16	0.325443	5.38073	5.04573	0.00140934	0.0629733	-0.812416	5.28829	5.18502	5.18232	5.53228	5.56626	5.5302	2502	2166	4041	5746	3884	5007
Fdft1	FDFT1	ENSMUSG00000021273	ENSMUSG00000021273.12	14137	ENSMUSG00000021273.11	-0.37844	4.8293	-5.04137	0.00141634	0.0630956	-0.78636	4.94933	5.11754	4.98975	4.63088	4.69566	4.59264	1978	2067	3536	3076	2124	2614
Nup107	NUP107	ENSMUSG00000052798	ENSMUSG00000052798.14	103468	ENSMUSG00000052798.13	-0.354441	6.21405	-5.03957	0.00141925	0.0630956	-0.859015	6.28987	6.48987	6.39463	6.02493	6.02902	6.05601	5010	5352	9364	8085	5353	7209
Vps39	VPS39	ENSMUSG00000027291	ENSMUSG00000027291.16	269338	ENSMUSG00000027291.15	0.325106	6.06002	5.03394	0.00142837	0.0633412	-0.85836	5.90471	5.83455	5.94973	6.17751	6.22407	6.26952	3836	3398	6879	8987	6128	8359
Cul7	CUL7	ENSMUSG00000038545	ENSMUSG00000038545.14	66515	ENSMUSG00000038545.13	0.393109	4.59246	5.02847	0.00143728	0.0635761	-0.778366	4.41962	4.2844	4.46931	4.74403	4.84273	4.79467	1370	1160	2465	3327	2352	3007
Dtx3l	DTX3L	ENSMUSG00000049502	ENSMUSG00000049502.18	209200	ENSMUSG00000049502.17	-0.643069	4.52095	-5.00336	0.00147903	0.06426	-0.807479	4.63712	5.02311	4.85471	4.1402	4.40886	4.0617	1593	1936	3220	2189	1741	1809
Dstn	DSTN	ENSMUSG00000015932	ENSMUSG00000015932.9	56431	ENSMUSG00000015932.8	0.353682	7.27951	5.00245	0.00148056	0.06426	-0.921458	7.13412	7.03415	7.13906	7.55584	7.39456	7.41934	8995	7805	15688	23364	13794	18548
Naa20	NAA20	ENSMUSG00000002728	ENSMUSG00000002728.15	67877	ENSMUSG00000002728.14	0.432817	7.45002	5.00035	0.00148412	0.06426	-0.924803	7.31351	7.11151	7.27516	7.62333	7.58081	7.79578	10186	8235	17240	24483	15695	24078
Cspg5	CSPG5	ENSMUSG00000032482	ENSMUSG00000032482.10	29873	ENSMUSG00000032482.9	-0.961032	-0.154849	-4.99991	0.00148487	0.06426	-0.712424	0.450346	0.470192	0.114531	-0.472375	-0.787395	-0.704395	87	82	120	89	47	66
Atp5b	ATP5F1B	ENSMUSG00000025393	ENSMUSG00000025393.13	11947	ENSMUSG00000025393.12	-0.360491	10.2165	-4.99675	0.00149024	0.06426	-0.923724	10.4202	10.4071	10.3623	10.0874	9.91586	10.1064	87745	80864	146516	135094	79194	119450
Nup160	NUP160	ENSMUSG00000051329	ENSMUSG00000051329.14	59015	ENSMUSG00000051329.13	0.372452	6.30013	4.99599	0.00149153	0.06426	-0.91187	6.03376	6.1915	6.11612	6.39095	6.51802	6.55044	4195	4352	7720	10420	7513	10156
Inafm2	INAFM2	ENSMUSG00000074918	ENSMUSG00000074918.5	100043272	ENSMUSG00000074918.4	0.449379	4.17911	4.99351	0.00149576	0.06426	-0.784197	3.85322	3.89096	4.09381	4.40219	4.46651	4.36799	925	883	1900	2625	1812	2237
Pycr1	PYCR1	ENSMUSG00000025140	ENSMUSG00000025140.16	209027	ENSMUSG00000025140.15	0.443163	4.75034	4.9935	0.00149578	0.06426	-0.831592	4.59579	4.39792	4.57912	4.87016	5.06403	4.995	1548	1255	2660	3631	2742	3455
Ushbp1	USHBP1	ENSMUSG00000034911	ENSMUSG00000034911.9	234395	ENSMUSG00000034911.8	1.29277	0.140968	4.99317	0.00149634	0.06426	-0.702725	-0.811041	-0.706306	-0.077259	0.654834	0.659558	1.12602	36	36	105	195	129	236
Rictor	RICTOR	ENSMUSG00000050310	ENSMUSG00000050310.10	78757	ENSMUSG00000050310.9	-0.344746	5.17981	-4.99234	0.00149776	0.06426	-0.868248	5.43974	5.32998	5.29159	5.0348	4.99948	4.98326	2779	2395	4359	4070	2622	3427
Zfand3	ZFAND3	ENSMUSG00000044477	ENSMUSG00000044477.13	21769	ENSMUSG00000044477.12	0.297848	6.74826	4.99176	0.00149876	0.06426	-0.928122	6.61924	6.58529	6.59336	6.91644	6.93715	6.83808	6295	5718	10747	14999	10046	12397
Ptpn1	PTPN1	ENSMUSG00000027540	ENSMUSG00000027540.14	19246	ENSMUSG00000027540.13	0.287657	6.52461	4.98943	0.00150275	0.06426	-0.926319	6.39801	6.37898	6.36553	6.66661	6.70572	6.63284	5400	4956	9177	12614	8557	10753
Hoxa7	HOXA7	ENSMUSG00000038236	ENSMUSG00000038236.9	15404	ENSMUSG00000038236.8	-0.681626	4.18875	-4.98899	0.00150352	0.06426	-0.795703	4.30804	4.76787	4.52442	4.01212	3.82079	3.69924	1268	1622	2561	2003	1158	1407
Acaa2	ACAA2	ENSMUSG00000036880	ENSMUSG00000036880.11	52538	ENSMUSG00000036880.10	-0.371579	4.20705	-4.9888	0.00150384	0.06426	-0.79807	4.41751	4.32364	4.42715	3.97048	4.07163	4.03189	1368	1192	2394	1946	1378	1772
Slc23a2	SLC23A2	ENSMUSG00000027340	ENSMUSG00000027340.16	54338	ENSMUSG00000027340.15	0.339806	6.01137	4.98433	0.00151155	0.0644332	-0.916256	5.91034	5.86272	5.75587	6.21193	6.19362	6.13372	3851	3465	6014	9204	6000	7608
Rcor1	RCOR1	ENSMUSG00000037896	ENSMUSG00000037896.18	217864	ENSMUSG00000037896.17	-0.383592	5.84743	-4.97468	0.00152835	0.0648657	-0.923656	6.09634	6.10475	5.92028	5.60091	5.71906	5.6432	4381	4098	6740	6026	4318	5415
Rpl3l	RPL3L	ENSMUSG00000002500	ENSMUSG00000002500.16	66211	ENSMUSG00000002500.15	0.817097	1.63145	4.97427	0.00152907	0.0648657	-0.647196	1.58034	0.980387	1.12942	2.11661	1.94881	2.03311	191	117	243	538	316	443
Rmdn3	RMDN3	ENSMUSG00000070730	ENSMUSG00000070730.12	67809	ENSMUSG00000070730.11	0.487226	5.44998	4.96795	0.00154018	0.0650776	-0.90806	5.1326	5.07434	5.39594	5.65771	5.66529	5.77402	2246	2006	4686	6268	4160	5929
Cxcl10	CXCL10	ENSMUSG00000034855	ENSMUSG00000034855.14	15945	ENSMUSG00000034855.13	-0.897826	2.63381	-4.96632	0.00154306	0.0650776	-0.693257	2.87104	3.30231	3.08352	2.4372	2.2593	1.8495	468	587	943	672	392	390
Ttc17	TTC17	ENSMUSG00000027194	ENSMUSG00000027194.17	74569	ENSMUSG00000027194.16	0.332101	5.6299	4.96514	0.00154516	0.0650776	-0.922464	5.44648	5.45287	5.48921	5.81849	5.85692	5.71542	2792	2608	4999	7007	4751	5693
Prps1l3	PRPS1	ENSMUSG00000079104	ENSMUSG00000079104.5	328099	ENSMUSG00000079104.4	-0.332067	5.02063	-4.95891	0.00155625	0.0653886	-0.89832	5.23066	5.21076	5.12404	4.88124	4.86101	4.8161	2404	2205	3881	3659	2382	3052
Raly	RALY	ENSMUSG00000027593	ENSMUSG00000027593.16	19383	ENSMUSG00000027593.15	0.409822	8.64407	4.95391	0.00156521	0.0656086	-0.981484	8.42307	8.31747	8.57717	8.83121	8.79727	8.91819	21980	18998	42510	56556	36472	52421
Lzts3	LZTS3	ENSMUSG00000037703	ENSMUSG00000037703.15	241638	ENSMUSG00000037703.14	0.541069	3.63021	4.94968	0.00157284	0.0657717	-0.786103	3.5099	3.13316	3.42142	3.95108	3.92873	3.83698	729	522	1192	1920	1248	1548
Limd2	LIMD2	ENSMUSG00000040699	ENSMUSG00000040699.14	67803	ENSMUSG00000040699.13	0.553887	7.71444	4.94537	0.00158065	0.0658895	-0.992327	7.35895	7.26319	7.68939	8.02887	7.95333	7.99289	10512	9148	22974	32430	20319	27603
Cenpk	CENPK	ENSMUSG00000021714	ENSMUSG00000021714.16	60411	ENSMUSG00000021714.15	0.530121	4.21356	4.94288	0.00158518	0.0658895	-0.846233	3.87488	3.85122	4.08848	4.33699	4.57459	4.55519	939	859	1893	2509	1953	2547
Plxna2	PLXNA2	ENSMUSG00000026640	ENSMUSG00000026640.13	18845	ENSMUSG00000026640.12	-0.695444	4.73695	-4.94194	0.00158689	0.0658895	-0.89788	5.26446	5.20945	4.799	4.24195	4.4489	4.45798	2461	2203	3098	2349	1790	2381
Helz2	HELZ2	ENSMUSG00000027580	ENSMUSG00000027580.18	229003	ENSMUSG00000027580.17	-0.771374	6.65132	-4.93821	0.00159373	0.0659005	-0.993198	6.97256	7.37351	6.76633	6.186	6.42401	6.18549	8042	9875	12116	9040	7039	7886
Atxn3	ATXN3	ENSMUSG00000021189	ENSMUSG00000021189.12	110616	ENSMUSG00000021189.11	-0.307537	5.54804	-4.93771	0.00159464	0.0659005	-0.954617	5.72727	5.73163	5.64885	5.38908	5.42226	5.36912	3392	3164	5584	5203	3515	4478
Atxn3	ATXN3L	ENSMUSG00000021189	ENSMUSG00000021189.12	110616	ENSMUSG00000021189.11	-0.307537	5.54804	-4.93771	0.00159464	0.0659005	-0.954617	5.72727	5.73163	5.64885	5.38908	5.42226	5.36912	3392	3164	5584	5203	3515	4478
Epdr1	EPDR1	ENSMUSG00000002808	ENSMUSG00000002808.8	105298	ENSMUSG00000002808.7	-0.695995	2.69241	-4.93375	0.00160193	0.0659924	-0.734402	3.15269	3.18735	2.82461	2.46061	2.34492	2.1843	569	542	788	683	416	492
Lrp4	LRP4	ENSMUSG00000027253	ENSMUSG00000027253.16	228357	ENSMUSG00000027253.15	1.46621	0.317312	4.93172	0.00160568	0.0659924	-0.747953	-0.734079	-0.965393	0.30493	1.07448	1.12253	1.10141	38	30	137	261	178	232
Icam1	ICAM1	ENSMUSG00000037405	ENSMUSG00000037405.9	15894	ENSMUSG00000037405.8	0.7987	6.16629	4.92542	0.00161737	0.0659924	-0.989617	5.55444	5.6134	6.11481	6.76614	6.44456	6.5044	3009	2915	7713	13515	7140	9837
Kiz	KIZ	ENSMUSG00000074749	ENSMUSG00000074749.11	228730	ENSMUSG00000074749.10	0.461315	5.26328	4.92478	0.00161858	0.0659924	-0.949547	5.10602	4.8508	5.12775	5.49412	5.58031	5.4207	2205	1718	3891	5596	3922	4641
Irgm2	IRGM	ENSMUSG00000069874	ENSMUSG00000069874.8	54396	ENSMUSG00000069874.7	-0.818273	3.29397	-4.9247	0.00161872	0.0659924	-0.790273	3.32219	3.84449	3.90165	2.80785	3.00798	2.87966	640	855	1663	869	659	797
Dync1h1	DYNC1H1	ENSMUSG00000018707	ENSMUSG00000018707.14	13424	ENSMUSG00000018707.13	-0.542658	8.48339	-4.92436	0.00161935	0.0659924	-1.01788	8.85442	8.89902	8.51025	8.13811	8.24762	8.25092	29640	28430	40583	34981	24917	33009
Appl2	APPL2	ENSMUSG00000020263	ENSMUSG00000020263.15	216190	ENSMUSG00000020263.14	0.361199	5.68738	4.92021	0.00162712	0.0661478	-0.979564	5.55156	5.47918	5.49152	5.96834	5.85479	5.77888	3003	2656	5007	7774	4744	5949
Tmem87a	TMEM87A	ENSMUSG00000033808	ENSMUSG00000033808.17	211499	ENSMUSG00000033808.16	0.346736	5.68691	4.91832	0.00163068	0.0661478	-0.98192	5.54386	5.421	5.56947	5.81168	5.9196	5.85584	2987	2551	5285	6974	4962	6275
BC029722	MMP24OS	ENSMUSG00000074649	ENSMUSG00000074649.7	613262	ENSMUSG00000074649.6	0.372574	5.85872	4.91142	0.00164371	0.0663087	-0.99814	5.74123	5.53928	5.73315	6.07921	6.00565	6.0538	3425	2769	5920	8395	5267	7198
Ywhaq	YWHAQ	ENSMUSG00000076432	ENSMUSG00000076432.14	22630	ENSMUSG00000076432.13	-0.378342	6.84075	-4.90837	0.00164951	0.0663087	-1.03342	7.05484	6.91394	7.12027	6.72389	6.58389	6.64766	8514	7181	15485	13125	7864	10864
Irgm1	IRGM	ENSMUSG00000046879	ENSMUSG00000046879.8	15944	ENSMUSG00000046879.7	-0.641827	5.30558	-4.90756	0.00165106	0.0663087	-0.978157	5.42828	5.70076	5.73922	5.0601	5.15524	4.74985	2757	3097	5945	4142	2921	2915
Il18	IL18	ENSMUSG00000039217	ENSMUSG00000039217.14	16173	ENSMUSG00000039217.13	-0.628185	3.54569	-4.90626	0.00165355	0.0663087	-0.834732	3.89319	3.71766	3.97272	3.39088	2.99258	3.30708	951	783	1747	1302	652	1072
Stk35	STK35	ENSMUSG00000037885	ENSMUSG00000037885.19	67333	ENSMUSG00000037885.18	0.336293	5.0145	4.90432	0.00165725	0.0663087	-0.959463	4.76442	4.87247	4.89839	5.18863	5.15574	5.20737	1740	1744	3319	4528	2922	4003
Prkar2b	PRKAR2B	ENSMUSG00000002997	ENSMUSG00000002997.16	19088	ENSMUSG00000002997.15	-0.937128	2.93091	-4.89341	0.00167829	0.0669983	-0.796749	3.68476	3.29493	3.26706	2.81942	2.27756	2.24173	823	584	1071	876	397	512
Crnkl1	CRNKL1	ENSMUSG00000001767	ENSMUSG00000001767.6	66877	ENSMUSG00000001767.5	0.315341	6.17155	4.87639	0.00171172	0.0677809	-1.05363	6.01158	5.93696	6.08915	6.32972	6.32146	6.34041	4131	3648	7577	9987	6556	8780
Gpr135	GPR135	ENSMUSG00000043398	ENSMUSG00000043398.6	238252	ENSMUSG00000043398.5	-1.23344	-1.12442	-4.87573	0.00171302	0.0677809	-0.986077	-0.591474	-0.266774	-0.618449	-1.84767	-2.07185	-1.35029	42	49	72	34	19	42
Tchh	TCHH	ENSMUSG00000052415	ENSMUSG00000052415.6	99681	ENSMUSG00000052415.5	-0.905703	1.2337	-4.8756	0.00171329	0.0677809	-0.753052	1.52661	2.04931	1.5348	0.917254	0.614293	0.759959	184	246	322	234	125	183
Ifit1	IFIT1B	ENSMUSG00000034459	ENSMUSG00000034459.9	15957	ENSMUSG00000034459.8	-0.983103	2.44827	-4.86969	0.00172508	0.0679112	-0.792138	2.81131	2.94465	3.04478	2.25691	2.1366	1.49535	449	458	918	593	360	305
Ninl	NINL	ENSMUSG00000068115	ENSMUSG00000068115.14	78177	ENSMUSG00000068115.13	0.374479	4.50495	4.86858	0.0017273	0.0679112	-0.96296	4.25003	4.33809	4.35551	4.65967	4.7839	4.64254	1218	1204	2278	3138	2258	2706
Akr1b7	AKR1B10	ENSMUSG00000052131	ENSMUSG00000052131.8	11997	ENSMUSG00000052131.7	-1.61384	-0.710495	-4.86767	0.00172913	0.0679112	-0.922864	0.678615	-0.388336	-0.0104556	-1.84767	-1.47461	-1.22052	102	45	110	34	29	46
Ifi44l	IFI44L	ENSMUSG00000039146	ENSMUSG00000039146.6	15061	ENSMUSG00000039146.5	-1.35839	4.06202	-4.86623	0.00173202	0.0679112	-0.925223	4.27817	4.89136	4.99748	3.47269	3.87097	2.86146	1242	1767	3555	1378	1199	787
Tmed5	TMED5	ENSMUSG00000063406	ENSMUSG00000063406.12	73130	ENSMUSG00000063406.11	0.314014	7.39557	4.86277	0.001739	0.0679454	-1.09288	7.27882	7.20281	7.23399	7.61185	7.57363	7.47233	9944	8773	16755	24289	15617	19242
Wipi1	WIPI1	ENSMUSG00000041895	ENSMUSG00000041895.16	52639	ENSMUSG00000041895.15	0.442531	3.06726	4.86197	0.00174061	0.0679454	-0.842041	2.78213	2.79561	2.94058	3.26479	3.31606	3.30439	440	413	854	1193	816	1070
Npc2	NPC2	ENSMUSG00000021242	ENSMUSG00000021242.10	67963	ENSMUSG00000021242.9	-0.453545	8.71988	-4.85652	0.00175168	0.0680756	-1.10068	8.98407	8.87611	8.97965	8.68192	8.37537	8.42215	32427	27982	56189	50996	27224	37169
Sqle	SQLE	ENSMUSG00000022351	ENSMUSG00000022351.15	20775	ENSMUSG00000022351.14	-0.537231	6.92267	-4.84974	0.00176554	0.0684632	-1.10671	7.42756	7.15686	6.99133	6.68535	6.61546	6.65943	11024	8498	14161	12779	8038	10953
Stat1	STAT1	ENSMUSG00000026104	ENSMUSG00000026104.15	20846	ENSMUSG00000026104.14	-0.697958	4.75339	-4.84745	0.00177025	0.0684949	-1.01355	4.78172	5.22702	5.29258	4.51777	4.29694	4.40429	1761	2230	4362	2844	1611	2294
B2m	B2M	ENSMUSG00000060802	ENSMUSG00000060802.9	12010	ENSMUSG00000060802.8	0.477629	9.92257	4.84191	0.00178171	0.0685565	-1.11423	9.543	9.6178	9.89116	10.218	10.1231	10.1424	47771	46790	105692	147889	91429	122466
Col16a1	COL16A1	ENSMUSG00000040690	ENSMUSG00000040690.16	107581	ENSMUSG00000040690.15	-1.50679	-3.28089	-4.84103	0.00178352	0.0685565	-1.60956	-2.4773	-2.50381	-2.5889	-4.25575	-4.18733	-3.67221	11	10	18	6	4	8
Immp1l	IMMP1L	ENSMUSG00000042670	ENSMUSG00000042670.6	66541	ENSMUSG00000042670.5	0.523235	4.59489	4.8381	0.00178963	0.0686417	-1.00548	4.51828	4.12832	4.34853	4.79849	4.81236	4.96334	1467	1041	2267	3455	2303	3380
Apbb2	APBB2	ENSMUSG00000029207	ENSMUSG00000029207.17	11787	ENSMUSG00000029207.16	-0.761433	2.39001	-4.8307	0.00180514	0.0690859	-0.833853	2.89849	2.89014	2.56249	2.16405	2.06692	1.75799	477	441	657	556	343	366
Bax	BAX	ENSMUSG00000003873	ENSMUSG00000003873.12	12028	ENSMUSG00000003873.11	0.438525	7.72398	4.82639	0.00181423	0.0691375	-1.1387	7.43877	7.40272	7.67221	7.95672	7.85315	8.02032	11110	10077	22702	30848	18956	28133
Por	POR	ENSMUSG00000005514	ENSMUSG00000005514.15	18984	ENSMUSG00000005514.14	-0.430034	5.77128	-4.82634	0.00181434	0.0691375	-1.10145	5.90057	6.03331	6.02889	5.66895	5.39743	5.59856	3825	3900	7267	6317	3455	5250
Ctsa	CTSA	ENSMUSG00000017760	ENSMUSG00000017760.17	19025	ENSMUSG00000017760.16	0.49097	10.2171	4.81934	0.00182922	0.0695002	-1.14037	9.92551	9.88404	10.1052	10.634	10.3144	10.4397	62275	56273	122593	197319	104393	150494
Ywhab	YWHAB	ENSMUSG00000018326	ENSMUSG00000018326.10	54401	ENSMUSG00000018326.9	0.337394	8.71579	4.81816	0.00183176	0.0695002	-1.14802	8.49283	8.48599	8.66266	8.90868	8.8611	8.88349	23069	21352	45105	59676	38122	51175
Dgkg	DGKG	ENSMUSG00000022861	ENSMUSG00000022861.18	110197	ENSMUSG00000022861.17	-1.18296	2.25339	-4.81244	0.00184403	0.0695388	-0.846244	2.5518	3.36479	2.63731	1.60032	1.95336	1.41275	375	613	692	376	317	288
Psmc3	PSMC3	ENSMUSG00000002102	ENSMUSG00000002102.16	19182	ENSMUSG00000002102.15	0.443149	7.63402	4.81099	0.00184715	0.0695388	-1.15752	7.36101	7.29578	7.57977	7.9057	7.75515	7.90674	10527	9357	21293	29776	17711	26003
Def6	DEF6	ENSMUSG00000002257	ENSMUSG00000002257.9	23853	ENSMUSG00000002257.8	0.336754	6.65661	4.81084	0.00184749	0.0695388	-1.14762	6.40892	6.46787	6.58487	6.80094	6.7978	6.87927	5441	5271	10684	13845	9121	12756
N4bp3	N4BP3	ENSMUSG00000001053	ENSMUSG00000001053.16	212706	ENSMUSG00000001053.15	-1.61356	0.688169	-4.80946	0.00185047	0.0695388	-0.836982	1.78377	1.07541	1.5875	0.267811	0.279374	-0.86486	220	125	334	149	99	59
Nck2	NCK2	ENSMUSG00000066877	ENSMUSG00000066877.12	17974	ENSMUSG00000066877.11	-0.553738	1.97388	-4.80851	0.00185252	0.0695388	-0.839414	2.3936	2.16726	2.20023	1.67134	1.65677	1.75405	336	267	511	395	258	365
Lzic	LZIC	ENSMUSG00000028990	ENSMUSG00000028990.14	69151	ENSMUSG00000028990.13	0.406744	4.55074	4.80601	0.00185796	0.0695938	-1.04237	4.30234	4.35239	4.38186	4.6546	4.7365	4.87672	1263	1216	2320	3127	2185	3183
Nup155	NUP155	ENSMUSG00000022142	ENSMUSG00000022142.9	170762	ENSMUSG00000022142.8	-0.333737	6.64431	-4.80246	0.00186569	0.0695938	-1.16017	6.81762	6.75369	6.86225	6.50215	6.38453	6.5456	7223	6426	12949	11255	6849	10122
Rad51	RAD51	ENSMUSG00000027323	ENSMUSG00000027323.11	NA	ENSMUSG00000027323.10	0.604741	6.30024	4.80094	0.001869	0.0695938	-1.14871	5.75465	5.97712	6.24936	6.50867	6.62921	6.68242	3457	3751	8467	11306	8115	11129
Car2	CA2	ENSMUSG00000027562	ENSMUSG00000027562.13	12349	ENSMUSG00000027562.12	-1.06238	3.8755	-4.79874	0.00187382	0.0695938	-0.991382	4.66758	4.46307	4.1357	3.70157	3.37322	2.91186	1627	1313	1956	1615	849	815
Lipa	LIPA	ENSMUSG00000024781	ENSMUSG00000024781.17	16889	ENSMUSG00000024781.16	0.422045	9.09705	4.79735	0.00187689	0.0695938	-1.17281	8.85899	8.78288	9.01631	9.43052	9.26442	9.2292	29734	26231	57635	85682	50418	65032
Apmap	APMAP	ENSMUSG00000033096	ENSMUSG00000033096.8	71881	ENSMUSG00000033096.7	0.437035	6.43931	4.79584	0.0018802	0.0695938	-1.16034	6.18478	6.09344	6.37789	6.67504	6.56895	6.73574	4658	4066	9256	12688	7783	11548
Prorp	PRORP	ENSMUSG00000021023	ENSMUSG00000021023.15	66132	ENSMUSG00000021023.14	-0.452523	3.95302	-4.79396	0.00188436	0.0695938	-1.00783	4.16718	4.1297	4.2361	3.85719	3.73617	3.59181	1150	1042	2097	1799	1092	1306
Dpf3	DPF3	ENSMUSG00000021221	ENSMUSG00000021221.16	70127	ENSMUSG00000021221.15	-1.33104	-1.53794	-4.79339	0.00188561	0.0695938	-1.1445	-0.661015	-0.965393	-1.00394	-2.67079	-1.9997	-1.92679	40	30	55	19	20	28
Ptpn14	PTPN14	ENSMUSG00000026604	ENSMUSG00000026604.18	19250	ENSMUSG00000026604.17	2.09676	3.59639	4.78861	0.00189619	0.0698378	-0.94514	2.45652	2.37767	2.80805	5.49644	4.10167	4.33803	351	309	779	5605	1407	2191
Atp9a	ATP9A	ENSMUSG00000027546	ENSMUSG00000027546.16	11981	ENSMUSG00000027546.15	4.16311	0.533031	4.77996	0.00191553	0.0704029	-0.964941	-0.978497	-4.5742	0.50085	2.90722	2.71555	2.62726	32	2	157	931	538	669
Hes1	HES1	ENSMUSG00000022528	ENSMUSG00000022528.9	15205	ENSMUSG00000022528.8	-1.56874	2.85559	-4.77079	0.00193627	0.0710168	-0.930092	4.40481	3.20585	3.33671	2.07033	2.23707	1.87876	1356	549	1124	521	386	398
Hbp1	HBP1	ENSMUSG00000002996	ENSMUSG00000002996.18	73389	ENSMUSG00000002996.17	-0.316065	5.51821	-4.76287	0.00195437	0.0713768	-1.16743	5.6269	5.70262	5.69837	5.41218	5.37682	5.29238	3164	3101	5779	5287	3406	4246
Ifih1	IFIH1	ENSMUSG00000026896	ENSMUSG00000026896.15	71586	ENSMUSG00000026896.14	-0.519136	5.15924	-4.76146	0.00195762	0.0713768	-1.14844	5.33201	5.53301	5.38791	4.92129	5.07712	4.7041	2579	2757	4660	3762	2767	2824
Nop10	NOP10	ENSMUSG00000027133	ENSMUSG00000027133.4	66181	ENSMUSG00000027133.3	0.489745	6.3332	4.76119	0.00195825	0.0713768	-1.20001	6.1465	5.87804	6.23377	6.63738	6.48363	6.6199	4536	3502	8376	12361	7336	10657
Nol10	NOL10	ENSMUSG00000061458	ENSMUSG00000061458.10	217431	ENSMUSG00000061458.9	-0.343634	5.26096	-4.75641	0.00196928	0.071524	-1.16091	5.3348	5.49967	5.46476	5.11477	5.03587	5.11588	2584	2694	4915	4302	2689	3757
Endod1	ENDOD1	ENSMUSG00000037419	ENSMUSG00000037419.10	71946	ENSMUSG00000037419.9	-0.620385	5.17162	-4.75455	0.00197361	0.071524	-1.15769	5.44337	5.63987	5.36262	4.88045	5.08232	4.62105	2786	2969	4579	3657	2777	2666
Lpin2	LPIN2	ENSMUSG00000024052	ENSMUSG00000024052.18	64898	ENSMUSG00000024052.17	-0.340826	5.05198	-4.75418	0.00197448	0.071524	-1.15024	5.3157	5.20026	5.1542	4.86219	4.92149	4.85802	2550	2189	3963	3611	2484	3142
Peli2	PELI2	ENSMUSG00000021846	ENSMUSG00000021846.10	624367	ENSMUSG00000021846.9	-0.557698	3.63769	-4.7505	0.00198303	0.0716865	-1.02958	4.02773	3.79823	3.91029	3.38422	3.53832	3.16736	1044	828	1673	1296	952	973
Peli2	PELI2	ENSMUSG00000021846	ENSMUSG00000021846.10	93834	ENSMUSG00000021846.9	-0.557698	3.63769	-4.7505	0.00198303	0.0716865	-1.02958	4.02773	3.79823	3.91029	3.38422	3.53832	3.16736	1044	828	1673	1296	952	973
Stk39	STK39	ENSMUSG00000027030	ENSMUSG00000027030.16	53416	ENSMUSG00000027030.15	-0.885176	2.39784	-4.74341	0.00199969	0.0721336	-0.934555	2.95188	3.04198	2.59289	2.24225	1.83997	1.71808	495	490	671	587	293	356
Ccdc88c	CCDC88C	ENSMUSG00000021182	ENSMUSG00000021182.17	68339	ENSMUSG00000021182.16	-0.591182	2.80869	-4.74175	0.0020036	0.0721336	-0.965725	3.14252	3.15236	3.01141	2.387	2.74735	2.4115	565	529	897	649	550	576
Zfp791	ZNF791	ENSMUSG00000074194	ENSMUSG00000074194.5	244556	ENSMUSG00000074194.4	-0.95889	0.61463	-4.72747	0.00203764	0.0729308	-0.923356	0.923947	1.00474	1.29704	-0.168288	0.235206	0.395141	121	119	273	110	96	142
Slc12a6	SLC12A6	ENSMUSG00000027130	ENSMUSG00000027130.16	107723	ENSMUSG00000027130.15	0.543341	6.41782	4.72725	0.00203817	0.0729308	-1.24437	5.97552	6.1278	6.32697	6.80728	6.74776	6.5216	4029	4164	8935	13906	8810	9955
Zfp839	ZNF839	ENSMUSG00000021271	ENSMUSG00000021271.6	72805	ENSMUSG00000021271.5	-0.411637	3.65319	-4.72388	0.00204631	0.0730737	-1.0634	3.79599	3.87618	3.89991	3.38755	3.40347	3.55604	889	874	1661	1299	867	1274
Asxl2	ASXL2	ENSMUSG00000037486	ENSMUSG00000037486.19	75302	ENSMUSG00000037486.18	-0.424855	5.68161	-4.71226	0.00207462	0.0737375	-1.23879	5.96906	5.98096	5.73728	5.40534	5.55994	5.43708	4011	3761	5937	5262	3867	4694
Ube4a	UBE4A	ENSMUSG00000059890	ENSMUSG00000059890.17	140630	ENSMUSG00000059890.16	-0.284876	5.88396	-4.7111	0.00207747	0.0737375	-1.24925	5.99614	6.03738	6.04527	5.78285	5.74325	5.69886	4087	3911	7350	6836	4391	5628
Cables2	CABLES2	ENSMUSG00000038990	ENSMUSG00000038990.15	252966	ENSMUSG00000038990.14	0.395276	5.56574	4.69777	0.00211051	0.0747011	-1.24717	5.34204	5.30507	5.44883	5.63965	5.79361	5.86523	2597	2354	4861	6190	4547	6316
Chd9	CHD9	ENSMUSG00000056608	ENSMUSG00000056608.15	109151	ENSMUSG00000056608.14	-0.601025	4.88924	-4.69674	0.0021131	0.0747011	-1.20966	5.19911	5.39705	4.98116	4.44229	4.74768	4.56816	2352	2509	3515	2699	2202	2570
Esf1	ESF1	ENSMUSG00000045624	ENSMUSG00000045624.16	66580	ENSMUSG00000045624.15	0.310406	6.31995	4.69145	0.00212641	0.0750209	-1.28795	6.09536	6.23041	6.16788	6.43821	6.53406	6.45381	4378	4471	8002	10767	7597	9498
Prkch	PRKCH	ENSMUSG00000021108	ENSMUSG00000021108.19	18755	ENSMUSG00000021108.18	-0.52231	5.31094	-4.6849	0.002143	0.0751645	-1.25304	5.66469	5.72798	5.33847	5.06774	5.07972	4.98705	3248	3156	4503	4164	2772	3436
Sirpb1c	SIRPB1	ENSMUSG00000074677	ENSMUSG00000074677.12	100038947	ENSMUSG00000074677.11	0.840833	-0.136269	4.68358	0.00214635	0.0751645	-1.02254	-0.734079	-0.667312	-0.314542	0.296475	0.279374	0.322472	38	37	89	152	99	135
Sirpb1c	SIRPA	ENSMUSG00000074677	ENSMUSG00000074677.12	100038947	ENSMUSG00000074677.11	0.840833	-0.136269	4.68358	0.00214635	0.0751645	-1.02254	-0.734079	-0.667312	-0.314542	0.296475	0.279374	0.322472	38	37	89	152	99	135
Sirpb1c	SIRPG	ENSMUSG00000074677	ENSMUSG00000074677.12	100038947	ENSMUSG00000074677.11	0.840833	-0.136269	4.68358	0.00214635	0.0751645	-1.02254	-0.734079	-0.667312	-0.314542	0.296475	0.279374	0.322472	38	37	89	152	99	135
Eif3j2	EIF3J	ENSMUSG00000043424	ENSMUSG00000043424.11	100042807	ENSMUSG00000043424.10	0.451166	5.13686	4.68311	0.00214756	0.0751645	-1.23846	4.81891	4.84154	5.06253	5.44001	5.2415	5.41665	1807	1707	3719	5390	3101	4628
Entpd6	ENTPD6	ENSMUSG00000033068	ENSMUSG00000033068.17	12497	ENSMUSG00000033068.16	0.441395	5.30437	4.67864	0.00215898	0.0754145	-1.25514	5.01838	4.94975	5.26622	5.51739	5.49586	5.57864	2075	1840	4283	5687	3699	5178
Kif5c	KIF5C	ENSMUSG00000026764	ENSMUSG00000026764.16	16574	ENSMUSG00000026764.15	-0.77098	1.6355	-4.67327	0.00217282	0.0757475	-0.98047	1.80971	1.92724	2.26638	1.20116	1.44041	1.1681	224	226	535	285	222	243
Ylpm1	YLPM1	ENSMUSG00000021244	ENSMUSG00000021244.16	56531	ENSMUSG00000021244.15	-0.325882	6.23671	-4.66675	0.00218972	0.0761859	-1.31838	6.47601	6.39605	6.3302	6.05285	6.01955	6.14562	5700	5015	8955	8243	5318	7671
Pcdha9	PCDHA10	ENSMUSG00000103770	ENSMUSG00000103770.2	192161	ENSMUSG00000103770.1	-1.38938	-1.3744	-4.66121	0.00220422	0.0764887	-1.2224	-0.525132	-0.296217	-1.11186	-2.07355	-2.31286	-1.92679	44	48	51	29	16	28
Irf7	IRF7	ENSMUSG00000025498	ENSMUSG00000025498.16	54123	ENSMUSG00000025498.15	-1.34376	5.18045	-4.65694	0.00221546	0.0764887	-1.27511	5.41725	6.14365	5.98085	4.79598	4.85494	3.89003	2736	4210	7029	3449	2372	1606
Alkbh3	ALKBH3	ENSMUSG00000040174	ENSMUSG00000040174.15	69113	ENSMUSG00000040174.14	0.431942	4.97348	4.65673	0.00221599	0.0764887	-1.2599	4.72663	4.62203	4.90922	5.23255	5.10857	5.24191	1695	1466	3344	4668	2828	4100
Zcchc2	ZCCHC2	ENSMUSG00000038866	ENSMUSG00000038866.16	227449	ENSMUSG00000038866.15	-0.339581	5.99177	-4.65632	0.00221709	0.0764887	-1.32255	6.12374	6.26453	6.10072	5.88861	5.80435	5.76865	4465	4578	7638	7356	4581	5907
Hcn2	HCN2	ENSMUSG00000020331	ENSMUSG00000020331.10	15166	ENSMUSG00000020331.9	0.610798	3.35002	4.65516	0.00222015	0.0764887	-1.11092	3.05848	2.89014	3.14782	3.61888	3.88414	3.50065	533	441	986	1525	1210	1226
Tns2	TNS2	ENSMUSG00000037003	ENSMUSG00000037003.17	209039	ENSMUSG00000037003.16	-0.882109	0.967585	-4.65002	0.00223379	0.0767258	-0.99861	1.74397	1.21761	1.27042	0.333828	0.602751	0.636927	214	138	268	156	124	168
Hoxa3	HOXA3	ENSMUSG00000079560	ENSMUSG00000079560.14	15400	ENSMUSG00000079560.13	-1.1889	-0.659894	-4.64929	0.00223575	0.0767258	-1.10874	-0.371509	0.180685	-0.0501653	-1.61634	-0.881517	-1.22052	49	67	107	40	44	46
S100a10	S100A10	ENSMUSG00000041959	ENSMUSG00000041959.15	20194	ENSMUSG00000041959.14	-0.494102	6.98388	-4.6465	0.0022432	0.0768316	-1.36133	7.41982	7.19423	7.08099	6.82809	6.59685	6.78329	10965	8721	15069	14108	7935	11935
Slc38a2	SLC38A2	ENSMUSG00000022462	ENSMUSG00000022462.8	67760	ENSMUSG00000022462.7	-0.332631	9.06825	-4.64374	0.0022506	0.0769356	-1.36553	9.20674	9.19019	9.3068	8.99913	8.82656	8.88004	37839	34788	70491	63537	37220	51053
Rasal3	RASAL3	ENSMUSG00000052142	ENSMUSG00000052142.16	320484	ENSMUSG00000052142.15	0.367108	5.82909	4.63904	0.00226324	0.0771062	-1.33445	5.5716	5.58441	5.7709	5.96834	6.08505	5.99427	3045	2857	6077	7774	5565	6907
Tnnt3	TNNT3	ENSMUSG00000061723	ENSMUSG00000061723.19	21957	ENSMUSG00000061723.18	-0.889076	1.15033	-4.63863	0.00226435	0.0771062	-1.01082	1.71681	1.59972	1.51225	1.07998	0.519266	0.473942	210	180	317	262	117	150
Sdc4	SDC4	ENSMUSG00000017009	ENSMUSG00000017009.4	20971	ENSMUSG00000017009.3	-0.877525	5.96604	-4.63303	0.00227957	0.0773696	-1.35004	6.58304	6.2423	6.39015	5.85949	5.61232	5.10895	6139	4508	9335	7209	4010	3739
Ehd4	EHD4	ENSMUSG00000027293	ENSMUSG00000027293.14	98878	ENSMUSG00000027293.13	0.354359	8.09121	4.63008	0.00228761	0.0774298	-1.38472	7.88068	7.85096	8.01063	8.32333	8.32	8.16168	15092	13749	28704	39773	26199	31029
Cyria	CYRIA	ENSMUSG00000020589	ENSMUSG00000020589.18	76820	ENSMUSG00000020589.17	-0.669783	4.26764	-4.62689	0.00229634	0.0774298	-1.24278	4.67553	4.49672	4.62081	4.04838	4.155	3.60937	1636	1344	2738	2054	1460	1322
Snrpb2	SNRPB2	ENSMUSG00000008333	ENSMUSG00000008333.13	20639	ENSMUSG00000008333.12	0.450793	7.42171	4.62564	0.00229979	0.0774298	-1.3888	7.14801	7.07317	7.36596	7.7512	7.53344	7.65847	9082	8019	18360	26752	15188	21892
Midn	MIDN	ENSMUSG00000035621	ENSMUSG00000035621.14	59090	ENSMUSG00000035621.13	-0.421151	5.0951	-4.62547	0.00230024	0.0774298	-1.31368	5.35366	5.37504	5.19192	4.74533	4.95931	4.94531	2618	2471	4068	3330	2550	3338
Sppl2a	SPPL2A	ENSMUSG00000027366	ENSMUSG00000027366.13	66552	ENSMUSG00000027366.12	0.317183	7.33049	4.62199	0.00230984	0.0776046	-1.39335	7.21989	7.13583	7.15997	7.53457	7.54432	7.38836	9546	8375	15917	23022	15303	18154
Slc6a12	SLC6A12	ENSMUSG00000030109	ENSMUSG00000030109.16	14411	ENSMUSG00000030109.15	-0.597053	4.31353	-4.61563	0.0023275	0.0778533	-1.26126	4.60508	4.85416	4.41201	4.00634	3.87337	4.13021	1558	1722	2369	1995	1201	1897
Klc1	KLC1	ENSMUSG00000021288	ENSMUSG00000021288.20	16593	ENSMUSG00000021288.19	-0.301355	5.98961	-4.61514	0.00232885	0.0778533	-1.3744	6.13468	6.20765	6.08285	5.85849	5.78534	5.86865	4499	4401	7544	7204	4521	6331
Nphp1	NPHP1	ENSMUSG00000027378	ENSMUSG00000027378.17	53885	ENSMUSG00000027378.16	0.479672	3.79476	4.61403	0.00233195	0.0778533	-1.20601	3.53149	3.37883	3.72667	4.04908	3.99314	4.08934	740	619	1473	2055	1305	1844
Tgfbi	TGFBI	ENSMUSG00000035493	ENSMUSG00000035493.11	21810	ENSMUSG00000035493.10	2.49173	5.51898	4.6099	0.00234352	0.0778533	-1.3085	4.48245	3.12207	5.07873	5.98642	7.45377	6.99045	1431	518	3761	7872	14372	13778
Adal	ADAL	ENSMUSG00000027259	ENSMUSG00000027259.16	75894	ENSMUSG00000027259.15	0.366037	3.87553	4.60933	0.00234512	0.0778533	-1.22136	3.69871	3.60869	3.75479	4.02431	4.10576	4.0609	831	726	1502	2020	1411	1808
Ubr7	UBR7	ENSMUSG00000041712	ENSMUSG00000041712.8	66622	ENSMUSG00000041712.7	-0.300898	5.83289	-4.60745	0.00235041	0.0778533	-1.37741	5.98373	5.9636	5.9994	5.60355	5.74489	5.70219	4052	3716	7120	6037	4396	5641
Mtch2	MTCH2	ENSMUSG00000027282	ENSMUSG00000027282.18	56428	ENSMUSG00000027282.17	0.458275	6.96001	4.60612	0.00235417	0.0778533	-1.40888	6.63565	6.63367	6.91862	7.26468	7.07653	7.23091	6367	5913	13465	19094	11065	16277
Tns4	TNS4	ENSMUSG00000017607	ENSMUSG00000017607.10	217169	ENSMUSG00000017607.9	0.694221	2.55059	4.6051	0.00235705	0.0778533	-1.10342	1.90302	2.24598	2.4196	2.78612	2.92468	3.02414	239	282	595	856	622	881
Them6	THEM6	ENSMUSG00000056665	ENSMUSG00000056665.3	223626	ENSMUSG00000056665.2	-0.335688	4.9638	-4.60217	0.00236534	0.0779808	-1.33351	5.16812	5.18967	5.04576	4.76512	4.76396	4.85019	2302	2173	3676	3376	2227	3125
Pigt	PIGT	ENSMUSG00000017721	ENSMUSG00000017721.16	78928	ENSMUSG00000017721.15	0.266695	7.13346	4.59557	0.00238415	0.0783135	-1.42547	7.02644	6.95747	7.01607	7.25239	7.24632	7.30207	8348	7401	14406	18932	12447	17100
Abca6	ABCA6	ENSMUSG00000044749	ENSMUSG00000044749.14	76184	ENSMUSG00000044749.13	0.789328	1.17979	4.59551	0.00238433	0.0783135	-1.05844	0.733844	0.650764	0.919318	1.46798	1.8595	1.44734	106	93	210	343	297	295
Cyp2r1	CYP2R1	ENSMUSG00000030670	ENSMUSG00000030670.17	244209	ENSMUSG00000030670.16	3.30585	-0.941782	4.59236	0.00239335	0.0784636	-1.32021	-2.9134	-4.5742	-0.658807	0.609864	0.914212	0.971642	8	2	70	189	154	212
Spock2	SPOCK2	ENSMUSG00000058297	ENSMUSG00000058297.17	94214	ENSMUSG00000058297.16	-1.25538	-2.3624	-4.58574	0.00241245	0.0785237	-1.50704	-1.95647	-1.40428	-1.82108	-2.9118	-2.96493	-3.11582	16	22	31	16	10	12
Cdc34	CDC34	ENSMUSG00000020307	ENSMUSG00000020307.16	216150	ENSMUSG00000020307.15	0.360367	6.26143	4.5845	0.00241605	0.0785237	-1.42082	6.08378	5.99812	6.15756	6.3478	6.43544	6.54589	4343	3806	7945	10113	7095	10124
Tgm1	TGM1	ENSMUSG00000022218	ENSMUSG00000022218.17	21816	ENSMUSG00000022218.16	1.081	-0.608453	4.58432	0.00241659	0.0785237	-1.17569	-0.851118	-1.53858	-1.05689	0.0827286	-0.301968	0.0151096	35	20	53	131	66	109
Hcar2	HCAR3	ENSMUSG00000045502	ENSMUSG00000045502.7	80885	ENSMUSG00000045502.6	0.867731	3.73452	4.58318	0.0024199	0.0785237	-1.23218	3.10111	3.32908	3.44064	4.34273	4.39052	3.80304	549	598	1208	2519	1719	1512
Hcar2	HCAR2	ENSMUSG00000045502	ENSMUSG00000045502.7	80885	ENSMUSG00000045502.6	0.867731	3.73452	4.58318	0.0024199	0.0785237	-1.23218	3.10111	3.32908	3.44064	4.34273	4.39052	3.80304	549	598	1208	2519	1719	1512
Zdhhc17	ZDHHC17	ENSMUSG00000035798	ENSMUSG00000035798.15	320150	ENSMUSG00000035798.14	-0.430679	4.312	-4.58099	0.00242627	0.0785237	-1.30469	4.38769	4.62006	4.57858	4.19704	4.00085	4.08777	1340	1464	2659	2277	1312	1842
Lrfn4	LRFN4	ENSMUSG00000045045	ENSMUSG00000045045.8	225875	ENSMUSG00000045045.7	0.548467	3.88393	4.57969	0.00243007	0.0785237	-1.25709	3.63848	3.82582	3.40927	4.19006	4.0313	4.20863	797	844	1182	2266	1340	2003
Emc7	EMC7	ENSMUSG00000055943	ENSMUSG00000055943.6	73024	ENSMUSG00000055943.5	0.450968	6.39694	4.57947	0.00243072	0.0785237	-1.43082	6.17796	6.00001	6.32988	6.6938	6.51821	6.6618	4636	3811	8953	12854	7514	10971
Crybg1	CRYBG1	ENSMUSG00000019866	ENSMUSG00000019866.16	11630	ENSMUSG00000019866.15	-0.512721	4.96975	-4.57942	0.00243087	0.0785237	-1.36278	5.16937	5.39763	5.1136	4.68292	4.88682	4.56816	2304	2510	3853	3189	2425	2570
Baz2a	BAZ2A	ENSMUSG00000040054	ENSMUSG00000040054.18	116848	ENSMUSG00000040054.17	-0.546168	6.36413	-4.57567	0.00244184	0.0787337	-1.43777	6.74197	6.78851	6.38628	5.97242	6.16398	6.13163	6854	6583	9310	7796	5878	7597
Isg15	ISG15	ENSMUSG00000035692	ENSMUSG00000035692.8	100038882	ENSMUSG00000035692.7	-0.963763	3.04161	-4.57405	0.00244663	0.0787438	-1.18507	3.30177	3.67278	3.5902	2.8838	2.70749	2.09363	631	759	1340	916	535	462
Rp2	RP2	ENSMUSG00000060090	ENSMUSG00000060090.17	19889	ENSMUSG00000060090.16	0.386927	5.66876	4.57233	0.0024517	0.078763	-1.41072	5.49374	5.42664	5.50271	5.95604	5.9228	5.7106	2885	2561	5046	7708	4973	5674
Tmem140	TMEM140	ENSMUSG00000057137	ENSMUSG00000057137.10	68487	ENSMUSG00000057137.9	-0.387144	3.87115	-4.56941	0.00246032	0.0788959	-1.27503	3.98142	4.16524	4.04831	3.61034	3.69192	3.72967	1011	1068	1841	1516	1059	1437
Sh2d6	SH2D6	ENSMUSG00000052631	ENSMUSG00000052631.16	71130	ENSMUSG00000052631.15	-0.466877	2.90159	-4.56717	0.00246695	0.0789649	-1.18218	3.07995	3.22411	3.11827	2.78612	2.5631	2.638	541	556	966	856	484	674
Pals2	PALS2	ENSMUSG00000038388	ENSMUSG00000038388.15	56524	ENSMUSG00000038388.14	-0.366164	7.34734	-4.56367	0.0024774	0.0789929	-1.46933	7.61792	7.44546	7.52776	7.04983	7.18197	7.26109	12579	10380	20539	16452	11904	16621
Ankmy2	ANKMY2	ENSMUSG00000036188	ENSMUSG00000036188.5	217473	ENSMUSG00000036188.4	-0.324792	4.21496	-4.5634	0.00247821	0.0789929	-1.31719	4.40481	4.34526	4.3775	3.99982	4.09035	4.07203	1356	1210	2313	1986	1396	1822
Pals1	PALS1	ENSMUSG00000021112	ENSMUSG00000021112.10	56217	ENSMUSG00000021112.9	-0.374309	4.51161	-4.56236	0.00248129	0.0789929	-1.34658	4.58644	4.78027	4.72251	4.28311	4.40886	4.28847	1538	1636	2938	2417	1741	2117
Polr3f	POLR3F	ENSMUSG00000027427	ENSMUSG00000027427.14	70408	ENSMUSG00000027427.13	0.280195	5.45692	4.55282	0.00251001	0.0797629	-1.42467	5.29519	5.29462	5.35662	5.59131	5.62877	5.57501	2514	2337	4560	5986	4056	5165
Prdx4	PRDX4	ENSMUSG00000025289	ENSMUSG00000025289.16	53381	ENSMUSG00000025289.15	0.320498	7.11952	4.55122	0.00251486	0.0797731	-1.48163	7.05433	6.84755	6.97524	7.26808	7.29206	7.27988	8511	6858	14004	19139	12848	16839
Ccdc57	CCDC57	ENSMUSG00000048445	ENSMUSG00000048445.7	71276	ENSMUSG00000048445.6	-0.485651	3.04807	-4.54719	0.00252713	0.0800183	-1.21978	3.32219	3.1713	3.37219	2.79953	2.68851	2.93468	640	536	1152	864	528	828
Snta1	SNTA1	ENSMUSG00000027488	ENSMUSG00000027488.13	20648	ENSMUSG00000027488.12	1.08775	2.0706	4.54012	0.00254879	0.0803638	-1.14728	2.14124	0.980387	1.47077	2.6759	2.47722	2.67807	282	117	308	793	456	693
Pyroxd2	PYROXD2	ENSMUSG00000060224	ENSMUSG00000060224.5	74580	ENSMUSG00000060224.4	-0.501978	4.67211	-4.53822	0.00255465	0.0803638	-1.3911	5.01907	4.90194	4.86676	4.47086	4.19302	4.58101	2076	1780	3247	2753	1499	2593
Uspl1	USPL1	ENSMUSG00000041264	ENSMUSG00000041264.17	231915	ENSMUSG00000041264.16	-0.296597	5.01803	-4.5373	0.0025575	0.0803638	-1.41945	5.18803	5.19166	5.12553	4.89419	4.81674	4.89205	2334	2176	3885	3692	2310	3217
Gadd45b	GADD45B	ENSMUSG00000015312	ENSMUSG00000015312.10	17873	ENSMUSG00000015312.9	-0.901843	0.266674	-4.53621	0.00256087	0.0803638	-1.13884	1.05983	0.571475	0.554789	-0.043301	-0.217699	-0.325049	133	88	163	120	70	86
Ralgds	RALGDS	ENSMUSG00000026821	ENSMUSG00000026821.17	19730	ENSMUSG00000026821.16	0.530274	5.99227	4.52985	0.00258064	0.0808001	-1.47908	5.89452	5.52515	5.76018	6.4296	6.19818	6.14599	3809	2742	6032	10703	6019	7673
Cx3cr1	CX3CR1	ENSMUSG00000052336	ENSMUSG00000052336.8	13051	ENSMUSG00000052336.7	1.45493	5.83753	4.52673	0.00259041	0.0808001	-1.46254	4.33397	5.30875	5.64082	6.51745	6.93601	6.28821	1291	2360	5553	11375	10038	8468
Scand1	SCAND1	ENSMUSG00000046229	ENSMUSG00000046229.11	19018	ENSMUSG00000046229.10	0.565618	6.11656	4.52614	0.00259225	0.0808001	-1.48851	5.80387	5.62277	6.0636	6.51859	6.25412	6.43639	3577	2934	7444	11384	6257	9384
Commd3	COMMD3	ENSMUSG00000051154	ENSMUSG00000051154.12	12238	ENSMUSG00000051154.11	0.521713	6.84999	4.52586	0.00259313	0.0808001	-1.50911	6.73056	6.315	6.71679	7.0993	7.08381	7.15447	6800	4741	11707	17026	11121	15437
Rsad2	RSAD2	ENSMUSG00000020641	ENSMUSG00000020641.17	58185	ENSMUSG00000020641.16	-1.05484	2.60682	-4.52106	0.00260825	0.0811276	-1.21175	2.95188	3.22151	3.21636	2.43934	2.28841	1.52341	495	555	1034	673	400	311
Otub2	OTUB2	ENSMUSG00000021203	ENSMUSG00000021203.16	68149	ENSMUSG00000021203.15	-0.426843	3.31538	-4.51722	0.00262043	0.0812832	-1.28259	3.46368	3.59271	3.52075	2.98852	3.1983	3.1283	706	718	1277	985	752	947
Fkbp1a	FKBP1A	ENSMUSG00000032966	ENSMUSG00000032966.15	14225	ENSMUSG00000032966.14	0.272113	8.03964	4.5156	0.00262557	0.0812832	-1.53085	7.89939	7.88035	7.93097	8.22905	8.11655	8.18153	15289	14032	27162	37257	22753	31459
Fkbp1a	FKBP1C	ENSMUSG00000032966	ENSMUSG00000032966.15	14225	ENSMUSG00000032966.14	0.272113	8.03964	4.5156	0.00262557	0.0812832	-1.53085	7.89939	7.88035	7.93097	8.22905	8.11655	8.18153	15289	14032	27162	37257	22753	31459
Cd1d1	CD1D	ENSMUSG00000028076	ENSMUSG00000028076.13	12479	ENSMUSG00000028076.12	-0.784564	2.41918	-4.51512	0.0026271	0.0812832	-1.2056	2.68388	2.78862	2.97231	2.30708	1.67892	2.08424	411	411	873	614	262	459
Aph1b	APH1B	ENSMUSG00000032375	ENSMUSG00000032375.16	208117	ENSMUSG00000032375.15	0.527764	1.58028	4.51335	0.00263275	0.081315	-1.16	1.23275	1.35654	1.35393	1.89087	1.87397	1.77365	150	152	284	460	300	370
Cds2	CDS2	ENSMUSG00000058793	ENSMUSG00000058793.15	110911	ENSMUSG00000058793.14	0.370034	5.98558	4.51047	0.00264193	0.0814557	-1.50488	5.86042	5.7632	5.77754	6.21913	6.26469	6.02853	3720	3234	6105	9250	6303	7073
Grap	GRAP	ENSMUSG00000004837	ENSMUSG00000004837.3	71520	ENSMUSG00000004837.2	2.06888	2.24877	4.50656	0.0026545	0.0817001	-1.18441	0.887878	0.0925544	2.44601	3.48416	3.20021	3.38179	118	63	606	1389	753	1129
Grap	GRAPL	ENSMUSG00000004837	ENSMUSG00000004837.3	71520	ENSMUSG00000004837.2	2.06888	2.24877	4.50656	0.0026545	0.0817001	-1.18441	0.887878	0.0925544	2.44601	3.48416	3.20021	3.38179	118	63	606	1389	753	1129
Zbtb39	ZBTB39	ENSMUSG00000044617	ENSMUSG00000044617.9	320080	ENSMUSG00000044617.8	-0.440751	3.57929	-4.50235	0.00266812	0.0818221	-1.32819	3.7262	3.88932	3.77576	3.22558	3.46691	3.39197	847	882	1524	1161	906	1137
E2f6	E2F6	ENSMUSG00000057469	ENSMUSG00000057469.9	50496	ENSMUSG00000057469.8	-0.290038	5.89204	-4.50232	0.00266822	0.0818221	-1.51394	5.98052	6.08953	6.03996	5.6934	5.7831	5.76572	4043	4055	7323	6425	4514	5895
Rnaseh2c	RNASEH2C	ENSMUSG00000024925	ENSMUSG00000024925.12	68209	ENSMUSG00000024925.11	0.407995	5.27377	4.50102	0.00267241	0.0818221	-1.47803	5.17437	4.92445	5.10609	5.4179	5.42759	5.59223	2312	1808	3833	5308	3528	5227
Ctsc	CTSC	ENSMUSG00000030560	ENSMUSG00000030560.18	13032	ENSMUSG00000030560.17	0.545276	9.20487	4.49847	0.00268071	0.0818447	-1.55017	8.76128	8.86217	9.17365	9.60461	9.48073	9.34677	27787	27713	64276	96671	58574	70554
Gsdme	GSDME	ENSMUSG00000029821	ENSMUSG00000029821.16	54722	ENSMUSG00000029821.15	-0.715951	3.62817	-4.49794	0.00268244	0.0818447	-1.338	4.28858	3.99489	3.70497	3.21811	3.39513	3.16736	1251	949	1451	1155	862	973
Ak1	AK1	ENSMUSG00000026817	ENSMUSG00000026817.15	11636	ENSMUSG00000026817.14	1.38089	-0.512464	4.4949	0.00269234	0.0820046	-1.25821	-1.38616	-1.53858	-0.809673	-0.104441	0.659558	0.104509	24	20	63	115	129	116
Trpm2	TRPM2	ENSMUSG00000009292	ENSMUSG00000009292.19	28240	ENSMUSG00000009292.18	-0.40578	4.70777	-4.49316	0.00269806	0.0820368	-1.45137	5.04319	4.83561	4.86453	4.59095	4.38632	4.52601	2111	1700	3242	2992	1714	2496
Lilra6	LILRA6	ENSMUSG00000030427	ENSMUSG00000030427.18	18726	ENSMUSG00000030427.17	-0.769899	-0.0385275	-4.48739	0.00271703	0.0823294	-1.20588	0.576564	0.222811	0.25149	-0.456344	-0.414736	-0.410949	95	69	132	90	61	81
Lilra6	LILRA4	ENSMUSG00000030427	ENSMUSG00000030427.18	18726	ENSMUSG00000030427.17	-0.769899	-0.0385275	-4.48739	0.00271703	0.0823294	-1.20588	0.576564	0.222811	0.25149	-0.456344	-0.414736	-0.410949	95	69	132	90	61	81
Lilra6	LILRB4	ENSMUSG00000030427	ENSMUSG00000030427.18	18726	ENSMUSG00000030427.17	-0.769899	-0.0385275	-4.48739	0.00271703	0.0823294	-1.20588	0.576564	0.222811	0.25149	-0.456344	-0.414736	-0.410949	95	69	132	90	61	81
Lilra6	LILRB5	ENSMUSG00000030427	ENSMUSG00000030427.18	18726	ENSMUSG00000030427.17	-0.769899	-0.0385275	-4.48739	0.00271703	0.0823294	-1.20588	0.576564	0.222811	0.25149	-0.456344	-0.414736	-0.410949	95	69	132	90	61	81
Lilra6	LILRA5	ENSMUSG00000030427	ENSMUSG00000030427.18	18726	ENSMUSG00000030427.17	-0.769899	-0.0385275	-4.48739	0.00271703	0.0823294	-1.20588	0.576564	0.222811	0.25149	-0.456344	-0.414736	-0.410949	95	69	132	90	61	81
Lilra6	LILRB3	ENSMUSG00000030427	ENSMUSG00000030427.18	18726	ENSMUSG00000030427.17	-0.769899	-0.0385275	-4.48739	0.00271703	0.0823294	-1.20588	0.576564	0.222811	0.25149	-0.456344	-0.414736	-0.410949	95	69	132	90	61	81
Ebf3	EBF3	ENSMUSG00000010476	ENSMUSG00000010476.15	13593	ENSMUSG00000010476.14	-1.05364	0.54343	-4.48456	0.0027264	0.0824713	-1.1853	0.900002	1.09822	1.23782	0.370239	-0.486886	0.141189	119	127	262	160	58	119
Plekhg6	PLEKHG6	ENSMUSG00000038167	ENSMUSG00000038167.7	213522	ENSMUSG00000038167.6	-1.66161	-1.00764	-4.48047	0.00274002	0.0824961	-1.32414	0.416987	-0.326275	-0.598686	-1.97891	-1.29116	-2.26782	85	47	73	31	33	22
Prkcg	PRKCG	ENSMUSG00000078816	ENSMUSG00000078816.11	18752	ENSMUSG00000078816.9	-0.522739	3.8644	-4.47876	0.00274572	0.0824961	-1.38754	4.32275	4.01601	4.06156	3.72461	3.43798	3.62349	1281	963	1858	1641	888	1335
Col11a2	COL11A2	ENSMUSG00000024330	ENSMUSG00000024330.18	12815	ENSMUSG00000024330.17	-1.05073	1.91962	-4.47869	0.00274597	0.0824961	-1.21659	2.72194	2.33509	2.26369	0.904897	1.67892	1.61319	422	300	534	232	262	331
Mrps26	MRPS26	ENSMUSG00000037740	ENSMUSG00000037740.9	99045	ENSMUSG00000037740.8	0.475017	6.13928	4.47326	0.0027642	0.0826543	-1.55804	5.84404	5.76453	6.08858	6.41375	6.24348	6.48134	3678	3237	7574	10586	6211	9681
Nxpe3	NXPE3	ENSMUSG00000075033	ENSMUSG00000075033.5	385658	ENSMUSG00000075033.4	-0.4381	3.58697	-4.47192	0.00276869	0.0826543	-1.36696	3.78459	3.8529	3.77102	3.284	3.53984	3.28949	882	860	1519	1209	953	1059
Morf4l1	MORF4L1	ENSMUSG00000062270	ENSMUSG00000062270.15	627352	ENSMUSG00000062270.14	-0.303613	7.82438	-4.46884	0.00277911	0.0826543	-1.59153	7.93047	7.99968	7.99832	7.75362	7.58081	7.68336	15622	15242	28460	26797	15695	22273
Morf4l1	MORF4L1	ENSMUSG00000062270	ENSMUSG00000062270.15	21761	ENSMUSG00000062270.14	-0.303613	7.82438	-4.46884	0.00277911	0.0826543	-1.59153	7.93047	7.99968	7.99832	7.75362	7.58081	7.68336	15622	15242	28460	26797	15695	22273
Oip5	OIP5	ENSMUSG00000072980	ENSMUSG00000072980.4	70645	ENSMUSG00000072980.3	0.696724	3.98231	4.46483	0.00279274	0.0826543	-1.40719	3.35559	3.53537	3.9536	4.22341	4.36428	4.46161	655	690	1724	2319	1688	2387
Csf3r	CSF3R	ENSMUSG00000028859	ENSMUSG00000028859.15	12986	ENSMUSG00000028859.14	0.574796	6.86794	4.46355	0.00279711	0.0826543	-1.58919	6.65924	6.30339	6.77203	7.05044	7.13667	7.28587	6472	4703	12164	16459	11536	16909
Relb	RELB	ENSMUSG00000002983	ENSMUSG00000002983.18	19698	ENSMUSG00000002983.17	0.438374	5.78135	4.46271	0.00279997	0.0826543	-1.55621	5.52441	5.48135	5.67725	6.14947	5.84931	6.00633	2947	2660	5695	8814	4726	6965
Slc9a9	SLC9A9	ENSMUSG00000031129	ENSMUSG00000031129.10	331004	ENSMUSG00000031129.9	-0.371188	5.46571	-4.46213	0.00280195	0.0826543	-1.54433	5.76006	5.49753	5.69362	5.28594	5.24382	5.31329	3470	2690	5760	4844	3106	4308
Arhgap11a	ARHGAP11A	ENSMUSG00000041219	ENSMUSG00000041219.15	228482	ENSMUSG00000041219.14	0.526805	6.50686	4.46137	0.00280453	0.0826543	-1.58464	5.98835	6.33224	6.40323	6.65651	6.85045	6.81036	4065	4798	9420	12526	9460	12161
Arhgap11a	ARHGAP11B	ENSMUSG00000041219	ENSMUSG00000041219.15	228482	ENSMUSG00000041219.14	0.526805	6.50686	4.46137	0.00280453	0.0826543	-1.58464	5.98835	6.33224	6.40323	6.65651	6.85045	6.81036	4065	4798	9420	12526	9460	12161
Dnajc24	DNAJC24	ENSMUSG00000027166	ENSMUSG00000027166.15	99349	ENSMUSG00000027166.14	0.443243	4.05141	4.46036	0.00280801	0.0826543	-1.42438	3.88559	3.69726	3.90165	4.30267	4.1411	4.38019	946	772	1663	2450	1446	2256
Lrrc57	LRRC57	ENSMUSG00000027286	ENSMUSG00000027286.17	66606	ENSMUSG00000027286.16	0.420338	3.69568	4.45952	0.00281087	0.0826543	-1.38889	3.43272	3.37883	3.62213	3.96528	3.91596	3.85917	691	619	1370	1939	1237	1572
Nfs1	NFS1	ENSMUSG00000027618	ENSMUSG00000027618.18	18041	ENSMUSG00000027618.17	0.299592	6.11646	4.45877	0.00281347	0.0826543	-1.57704	6.02756	5.87763	5.99372	6.28482	6.22053	6.2945	4177	3501	7092	9681	6113	8505
Ptpn21	PTPN21	ENSMUSG00000021009	ENSMUSG00000021009.16	24000	ENSMUSG00000021009.15	-0.387531	3.02075	-4.45785	0.0028166	0.0826543	-1.32683	3.2624	3.23958	3.15511	2.84552	2.79377	2.8281	614	562	991	892	568	769
Spire2	SPIRE2	ENSMUSG00000010154	ENSMUSG00000010154.8	234857	ENSMUSG00000010154.7	-0.789408	1.11144	-4.45754	0.00281767	0.0826543	-1.21338	1.51089	1.59171	1.41353	0.396956	0.797568	0.957999	182	179	296	163	142	210
Ankrd44	ANKRD44	ENSMUSG00000052331	ENSMUSG00000052331.15	329154	ENSMUSG00000052331.14	-0.311672	5.98158	-4.457	0.00281953	0.0826543	-1.57611	6.20447	6.09025	6.11687	5.74306	5.84472	5.89014	4722	4057	7724	6650	4711	6426
Apol10b	APOL1	ENSMUSG00000050014	ENSMUSG00000050014.9	328561	ENSMUSG00000050014.8	-0.718942	1.62051	-4.45514	0.00282596	0.0826543	-1.23069	1.66802	2.06677	2.17749	1.3269	1.24638	1.2375	203	249	503	311	194	255
Apol10b	APOL2	ENSMUSG00000050014	ENSMUSG00000050014.9	328561	ENSMUSG00000050014.8	-0.718942	1.62051	-4.45514	0.00282596	0.0826543	-1.23069	1.66802	2.06677	2.17749	1.3269	1.24638	1.2375	203	249	503	311	194	255
Apol10b	APOL4	ENSMUSG00000050014	ENSMUSG00000050014.9	328561	ENSMUSG00000050014.8	-0.718942	1.62051	-4.45514	0.00282596	0.0826543	-1.23069	1.66802	2.06677	2.17749	1.3269	1.24638	1.2375	203	249	503	311	194	255
Apol10b	APOL3	ENSMUSG00000050014	ENSMUSG00000050014.9	328561	ENSMUSG00000050014.8	-0.718942	1.62051	-4.45514	0.00282596	0.0826543	-1.23069	1.66802	2.06677	2.17749	1.3269	1.24638	1.2375	203	249	503	311	194	255
Psrc1	PSRC1	ENSMUSG00000068744	ENSMUSG00000068744.13	56742	ENSMUSG00000068744.12	0.916227	5.63196	4.45502	0.00282635	0.0826543	-1.55234	4.74187	5.19233	5.5552	5.88724	6.09306	6.32206	1713	2177	5233	7349	5596	8669
Dcaf5	DCAF5	ENSMUSG00000049106	ENSMUSG00000049106.8	320808	ENSMUSG00000049106.7	-0.283844	5.5421	-4.44647	0.00285605	0.0832462	-1.56858	5.7213	5.68766	5.64342	5.37234	5.45713	5.37073	3378	3069	5563	5143	3601	4483
Cadm2	CADM2	ENSMUSG00000064115	ENSMUSG00000064115.14	239857	ENSMUSG00000064115.13	-1.49146	-3.59511	-4.44298	0.00286824	0.0834635	-1.94872	-2.75294	-2.98924	-2.84416	-4.49676	-3.89782	-4.58975	9	7	15	5	5	4
Arhgap10	ARHGAP10	ENSMUSG00000037148	ENSMUSG00000037148.9	78514	ENSMUSG00000037148.8	-0.496943	4.92272	-4.44161	0.00287306	0.0834658	-1.53465	5.27322	5.27035	4.99504	4.81055	4.52501	4.66212	2476	2298	3549	3484	1887	2743
Fahd2a	FAHD2A	ENSMUSG00000027371	ENSMUSG00000027371.11	68126	ENSMUSG00000027371.10	1.02801	2.12333	4.44019	0.00287807	0.0834735	-1.26849	1.37851	1.30844	2.07662	2.93027	2.52386	2.52225	166	147	469	946	471	622
Zkscan1	ZKSCAN1	ENSMUSG00000029729	ENSMUSG00000029729.13	74570	ENSMUSG00000029729.12	-0.403364	3.91148	-4.4388	0.00288295	0.0834774	-1.44304	4.01246	4.23637	4.09	3.70247	3.7944	3.63318	1033	1122	1895	1616	1137	1344
Cep152	CEP152	ENSMUSG00000068394	ENSMUSG00000068394.5	99100	ENSMUSG00000068394.4	0.352377	4.47043	4.43728	0.00288832	0.0834957	-1.49602	4.30918	4.2415	4.32091	4.56566	4.75029	4.63505	1269	1126	2224	2940	2206	2692
Lpin1	LPIN1	ENSMUSG00000020593	ENSMUSG00000020593.17	14245	ENSMUSG00000020593.16	-0.489738	3.28954	-4.43483	0.00289698	0.0836086	-1.38217	3.6294	3.43814	3.52751	3.09841	3.17316	2.87059	792	645	1283	1063	739	792
Rock2	ROCK2	ENSMUSG00000020580	ENSMUSG00000020580.11	19878	ENSMUSG00000020580.10	-0.404389	6.9103	-4.42962	0.00291554	0.0839478	-1.63801	7.14531	7.21916	6.97401	6.74539	6.79796	6.57996	9065	8873	13992	13322	9122	10366
Niban2	NIBAN2	ENSMUSG00000026796	ENSMUSG00000026796.17	227737	ENSMUSG00000026796.16	-0.462348	7.07988	-4.42885	0.00291826	0.0839478	-1.64112	7.34696	7.48899	7.09906	6.85152	6.78605	6.90671	10425	10698	15259	14339	9047	13001
Hoxa6	HOXA6	ENSMUSG00000043219	ENSMUSG00000043219.10	15403	ENSMUSG00000043219.9	-1.42476	-1.11047	-4.42697	0.002925	0.0840042	-1.38631	-0.0121804	-0.127946	-0.952868	-1.8901	-1.80266	-1.87703	63	54	57	33	23	29
Trpc4	TRPC4	ENSMUSG00000027748	ENSMUSG00000027748.12	22066	ENSMUSG00000027748.11	2.0938	-1.54546	4.42377	0.0029365	0.0841938	-1.50674	-3.83094	-2.37257	-1.68983	-0.409296	-0.757338	-0.212783	4	11	34	93	48	93
Traf3ip3	TRAF3IP3	ENSMUSG00000037318	ENSMUSG00000037318.11	215243	ENSMUSG00000037318.10	0.511811	5.7723	4.42247	0.00294116	0.0841938	-1.6069	5.41408	5.38667	5.73509	5.99882	5.92482	6.17429	2730	2491	5928	7940	4980	7825
Taf1b	TAF1B	ENSMUSG00000059669	ENSMUSG00000059669.9	21340	ENSMUSG00000059669.8	-0.29639	4.96122	-4.41696	0.00296111	0.0844535	-1.56898	5.07628	5.10914	5.14214	4.87611	4.79218	4.77146	2160	2055	3930	3646	2271	2959
Fmnl2	FMNL2	ENSMUSG00000036053	ENSMUSG00000036053.18	71409	ENSMUSG00000036053.17	-0.908956	3.68601	-4.41656	0.00296256	0.0844535	-1.44514	4.46113	4.17198	3.80573	2.91648	3.4685	3.29221	1410	1073	1556	937	907	1061
Trappc12	TRAPPC12	ENSMUSG00000020628	ENSMUSG00000020628.17	217449	ENSMUSG00000020628.16	-0.373529	4.86367	-4.41555	0.00296626	0.0844535	-1.56347	5.14539	5.03202	4.98157	4.77534	4.67789	4.56984	2266	1948	3516	3400	2098	2573
Gpsm1	GPSM1	ENSMUSG00000026930	ENSMUSG00000026930.16	67839	ENSMUSG00000026930.15	0.476384	3.61774	4.41468	0.00296942	0.0844535	-1.43636	3.48999	3.13867	3.48647	3.85398	3.87817	3.85917	719	524	1247	1795	1205	1572
Rps6ka5	RPS6KA5	ENSMUSG00000021180	ENSMUSG00000021180.10	73086	ENSMUSG00000021180.9	-0.349686	4.19291	-4.4121	0.00297885	0.0844994	-1.50622	4.36382	4.2694	4.45756	4.04698	4.02159	3.99813	1318	1148	2445	2052	1331	1731
Meis3	MEIS3	ENSMUSG00000041420	ENSMUSG00000041420.19	17537	ENSMUSG00000041420.18	0.582249	2.58882	4.41161	0.00298064	0.0844994	-1.34037	2.20126	2.10105	2.54705	2.91494	2.87996	2.88868	294	255	650	936	603	802
Nudt22	NUDT22	ENSMUSG00000037349	ENSMUSG00000037349.10	68323	ENSMUSG00000037349.9	0.573246	3.7025	4.40628	0.00300018	0.0847803	-1.45438	3.49199	3.11928	3.59985	4.06236	4.03989	3.90166	720	517	1349	2074	1348	1619
Mknk1	MKNK1	ENSMUSG00000028708	ENSMUSG00000028708.17	17346	ENSMUSG00000028708.16	0.313472	7.3653	4.40023	0.00302256	0.0851395	-1.67856	7.29023	7.17759	7.15815	7.47977	7.47183	7.61424	10023	8621	15897	22164	14553	21231
Rbck1	RBCK1	ENSMUSG00000027466	ENSMUSG00000027466.16	24105	ENSMUSG00000027466.15	0.389384	7.76672	4.39701	0.00303457	0.0853413	-1.6841	7.62353	7.49666	7.59594	7.79187	8.0273	8.06501	12628	10755	21533	27517	21388	29018
Ergic3	ERGIC3	ENSMUSG00000005881	ENSMUSG00000005881.14	66366	ENSMUSG00000005881.13	0.399134	7.00339	4.39323	0.0030487	0.0854655	-1.68366	6.8226	6.65426	6.93142	7.29673	7.10749	7.20786	7248	5998	13585	19523	11305	16019
Ndufaf5	NDUFAF5	ENSMUSG00000027384	ENSMUSG00000027384.7	69487	ENSMUSG00000027384.6	0.435705	4.02253	4.38838	0.00306694	0.0857128	-1.51277	3.87642	3.6498	3.88068	4.26449	4.12707	4.33671	940	747	1639	2386	1432	2189
Zfp369	ZNF274	ENSMUSG00000021514	ENSMUSG00000021514.19	170936	ENSMUSG00000021514.18	-0.468079	3.31202	-4.38785	0.00306897	0.0857128	-1.4433	3.42435	3.73414	3.48878	3.08889	3.13159	3.00436	687	792	1249	1056	718	869
Atp23	ATP23	ENSMUSG00000025436	ENSMUSG00000025436.13	68876	ENSMUSG00000025436.12	-0.5004	2.89813	-4.38701	0.00307213	0.0857128	-1.40277	2.94018	3.27254	3.21775	2.6051	2.69396	2.65923	491	575	1035	755	530	684
Nagpa	NAGPA	ENSMUSG00000023143	ENSMUSG00000023143.11	27426	ENSMUSG00000023143.10	0.287551	6.34048	4.38355	0.00308523	0.0859352	-1.68241	6.18106	6.15797	6.24885	6.4374	6.45823	6.55936	4646	4252	8464	10761	7208	10219
Ccdc32	CCDC32	ENSMUSG00000039983	ENSMUSG00000039983.14	269336	ENSMUSG00000039983.13	0.467114	4.2843	4.38148	0.00309313	0.0859352	-1.54764	3.99843	3.90072	4.23127	4.60867	4.42288	4.54382	1023	889	2090	3029	1758	2527
Kbtbd4	KBTBD4	ENSMUSG00000005505	ENSMUSG00000005505.13	67136	ENSMUSG00000005505.12	0.35054	4.35152	4.38106	0.00309474	0.0859352	-1.55658	4.21163	4.13798	4.17283	4.50196	4.63463	4.45008	1186	1048	2007	2813	2036	2368
Myef2	MYEF2	ENSMUSG00000027201	ENSMUSG00000027201.17	17876	ENSMUSG00000027201.16	0.507834	6.69626	4.37951	0.00310065	0.0859638	-1.69547	6.30363	6.31986	6.69481	7.00883	6.85745	6.99296	5058	4757	11530	15991	9506	13802
Apip	APIP	ENSMUSG00000010911	ENSMUSG00000010911.13	56369	ENSMUSG00000010911.12	0.527265	4.87226	4.37567	0.00311534	0.0862352	-1.60765	4.5494	4.44539	4.81105	5.16486	4.98621	5.27667	1499	1297	3124	4454	2598	4200
Yy1	YY1	ENSMUSG00000021264	ENSMUSG00000021264.13	22632	ENSMUSG00000021264.12	-0.24067	6.90415	-4.37166	0.00313079	0.0862824	-1.71311	7.02989	7.03359	7.01015	6.7655	6.78589	6.79988	8368	7802	14347	13509	9046	12073
Ift52	IFT52	ENSMUSG00000017858	ENSMUSG00000017858.13	245866	ENSMUSG00000017858.12	0.466464	5.60294	4.36894	0.0031413	0.086389	-1.66766	5.27555	5.21272	5.60239	5.85006	5.85692	5.81999	2480	2208	5407	7162	4751	6121
Ifitm5	IFITM5	ENSMUSG00000025489	ENSMUSG00000025489.6	73835	ENSMUSG00000025489.5	-1.3775	-0.814773	-4.36561	0.00315426	0.086389	-1.40283	-0.525132	-0.356971	0.406213	-1.61634	-1.57589	-1.22052	44	46	147	40	27	46
Ccdc50	CCDC50	ENSMUSG00000038127	ENSMUSG00000038127.16	67501	ENSMUSG00000038127.15	0.288573	7.1167	4.36534	0.00315532	0.086389	-1.72206	6.94082	6.96951	7.00633	7.26709	7.33868	7.17774	7867	7463	14309	19126	13270	15688
Calm3	CALM3	ENSMUSG00000019370	ENSMUSG00000019370.11	12315	ENSMUSG00000019370.10	0.253319	7.748	4.36409	0.00316016	0.086389	-1.72725	7.6201	7.6095	7.63448	7.83754	7.92855	7.85782	12598	11630	22116	28402	19973	25136
Cdin1	CDIN1	ENSMUSG00000040282	ENSMUSG00000040282.14	399568	ENSMUSG00000040282.13	0.411736	3.6952	4.36188	0.00316881	0.0864102	-1.51224	3.43272	3.40422	3.61368	3.99035	3.87936	3.85089	691	630	1362	1973	1206	1563
Acot9	ACOT9	ENSMUSG00000025287	ENSMUSG00000025287.16	56360	ENSMUSG00000025287.15	0.267134	5.54693	4.36138	0.00317075	0.0864102	-1.67618	5.40879	5.4193	5.41368	5.72032	5.63197	5.68753	2720	2548	4744	6546	4065	5584
Stk4	STK4	ENSMUSG00000018209	ENSMUSG00000018209.16	58231	ENSMUSG00000018209.15	0.277297	7.63038	4.35809	0.00318367	0.0866232	-1.73485	7.49405	7.49209	7.48917	7.68865	7.84392	7.77441	11544	10721	19997	25617	18835	23724
Ero1b	ERO1B	ENSMUSG00000057069	ENSMUSG00000057069.8	67475	ENSMUSG00000057069.7	0.311139	5.31497	4.35605	0.00319171	0.0866232	-1.66856	5.07294	5.20157	5.20182	5.53278	5.46033	5.42039	2155	2191	4096	5748	3609	4640
Dqx1	DQX1	ENSMUSG00000009145	ENSMUSG00000009145.7	93838	ENSMUSG00000009145.6	-0.62819	1.46219	-4.3556	0.0031935	0.0866232	-1.34098	1.71681	1.75133	1.85449	1.0634	1.00469	1.38243	210	200	402	259	164	282
Vapb	VAPB	ENSMUSG00000054455	ENSMUSG00000054455.6	56491	ENSMUSG00000054455.5	0.326265	7.95916	4.35188	0.00320821	0.0866232	-1.74323	7.73337	7.72792	7.92687	8.12905	8.07897	8.15874	13627	12625	27085	34762	22168	30966
Rax	RAX	ENSMUSG00000024518	ENSMUSG00000024518.5	19434	ENSMUSG00000024518.4	1.37435	-1.84738	4.35106	0.00321145	0.0866232	-1.6017	-2.75294	-2.98924	-1.96547	-1.26969	-1.16743	-0.939498	9	7	28	51	36	56
Syk	SYK	ENSMUSG00000021457	ENSMUSG00000021457.15	20963	ENSMUSG00000021457.14	-0.370389	5.97291	-4.35067	0.00321301	0.0866232	-1.71378	6.17827	6.29816	6.00547	5.78896	5.77926	5.78734	4637	4686	7150	6865	4502	5984
Matn4	MATN4	ENSMUSG00000016995	ENSMUSG00000016995.18	17183	ENSMUSG00000016995.17	1.33001	0.78609	4.34472	0.00323675	0.0871299	-1.33836	-0.461706	0.243421	0.554789	1.79032	1.04789	1.54182	46	70	163	429	169	315
Scnn1a	SCNN1A	ENSMUSG00000030340	ENSMUSG00000030340.17	20276	ENSMUSG00000030340.16	-0.77258	0.364358	-4.34208	0.00324734	0.0872815	-1.34486	0.812916	0.824969	0.656969	0.0381631	-0.323828	0.176961	112	105	175	127	65	122
Bscl2	BSCL2	ENSMUSG00000071657	ENSMUSG00000071657.13	14705	ENSMUSG00000071657.12	0.456287	5.15401	4.33973	0.00325678	0.087402	-1.67691	4.96672	4.70146	5.08829	5.36729	5.45913	5.34115	2002	1549	3786	5125	3606	4392
Fbxo3	FBXO3	ENSMUSG00000027180	ENSMUSG00000027180.13	57443	ENSMUSG00000027180.12	0.366897	5.77055	4.33828	0.00326263	0.0874256	-1.71754	5.53417	5.46937	5.74649	5.95248	5.97493	5.94585	2967	2638	5975	7689	5156	6679
Snrpb	SNRPB	ENSMUSG00000027404	ENSMUSG00000027404.17	20638	ENSMUSG00000027404.15	0.38245	8.48021	4.33261	0.00328564	0.0878174	-1.76772	8.25619	8.18181	8.42909	8.7124	8.55767	8.74407	19579	17293	38363	52085	30891	46461
Slc3a1	SLC3A1	ENSMUSG00000024131	ENSMUSG00000024131.9	20532	ENSMUSG00000024131.8	-0.795477	-0.12288	-4.33222	0.00328723	0.0878174	-1.37374	0.293756	0.263741	0.240561	-0.737022	-0.238309	-0.560005	78	71	131	74	69	73
Daam1	DAAM1	ENSMUSG00000034574	ENSMUSG00000034574.11	208846	ENSMUSG00000034574.10	-0.469133	3.89883	-4.32941	0.00329869	0.08799	-1.5809	4.21285	4.21826	3.97849	3.54714	3.80199	3.63425	1187	1108	1754	1451	1143	1345
Rtf2	RTF2	ENSMUSG00000027502	ENSMUSG00000027502.12	66404	ENSMUSG00000027502.11	0.420754	6.67007	4.32466	0.00331817	0.0882481	-1.76727	6.4292	6.29076	6.65202	6.9306	6.85623	6.86163	5518	4662	11193	15147	9498	12601
Mrps5	MRPS5	ENSMUSG00000027374	ENSMUSG00000027374.13	77721	ENSMUSG00000027374.12	0.42476	5.46394	4.32357	0.00332266	0.0882481	-1.71906	5.12938	5.2088	5.40759	5.71281	5.55395	5.77109	2241	2202	4724	6512	3851	5917
Tnfrsf22	TNFRSF10B	ENSMUSG00000010751	ENSMUSG00000010751.16	79202	ENSMUSG00000010751.15	-0.509159	4.06196	-4.32306	0.00332475	0.0882481	-1.60659	4.5173	4.3642	4.09684	3.77386	3.79946	3.82011	1466	1226	1904	1698	1141	1530
Tnfrsf22	TNFRSF10D	ENSMUSG00000010751	ENSMUSG00000010751.16	79202	ENSMUSG00000010751.15	-0.509159	4.06196	-4.32306	0.00332475	0.0882481	-1.60659	4.5173	4.3642	4.09684	3.77386	3.79946	3.82011	1466	1226	1904	1698	1141	1530
Tnfrsf22	TNFRSF10C	ENSMUSG00000010751	ENSMUSG00000010751.16	79202	ENSMUSG00000010751.15	-0.509159	4.06196	-4.32306	0.00332475	0.0882481	-1.60659	4.5173	4.3642	4.09684	3.77386	3.79946	3.82011	1466	1226	1904	1698	1141	1530
Flot2	FLOT2	ENSMUSG00000061981	ENSMUSG00000061981.15	14252	ENSMUSG00000061981.14	0.491321	6.26895	4.32218	0.00332842	0.0882481	-1.75885	6.17453	5.752	6.13579	6.47367	6.53026	6.54745	4625	3209	7826	11035	7577	10135
Eif2d	EIF2D	ENSMUSG00000026427	ENSMUSG00000026427.17	16865	ENSMUSG00000026427.16	0.37136	4.11079	4.31753	0.00334768	0.0886255	-1.6136	3.88101	3.94071	3.94184	4.20337	4.41959	4.27821	943	914	1710	2287	1754	2102
Fbxo39	FBXO39	ENSMUSG00000070388	ENSMUSG00000070388.4	628100	ENSMUSG00000070388.3	-1.39863	-2.75036	-4.314	0.00336237	0.0887154	-1.81052	-2.14288	-2.25227	-1.77599	-3.00199	-3.65681	-3.67221	14	12	32	15	6	8
Dlx4	DLX4	ENSMUSG00000020871	ENSMUSG00000020871.9	13394	ENSMUSG00000020871.8	0.694731	2.18872	4.31377	0.00336334	0.0887154	-1.42813	1.68913	1.67752	2.10703	2.4221	2.50539	2.73117	206	190	479	665	465	719
Snx5	SNX5	ENSMUSG00000027423	ENSMUSG00000027423.16	69178	ENSMUSG00000027423.15	0.395	8.82138	4.31308	0.0033662	0.0887154	-1.79257	8.59139	8.47384	8.80676	9.03097	8.98945	9.03587	24700	21173	49843	64955	41669	56876
Cd300a	CD300LD	ENSMUSG00000034652	ENSMUSG00000034652.13	NA	ENSMUSG00000034652.12	-0.406656	6.09587	-4.30705	0.00339152	0.0890894	-1.77588	6.39051	6.21973	6.292	6.04355	5.73435	5.89507	5372	4438	8721	8190	4364	6448
Cd300a	CD300A	ENSMUSG00000034652	ENSMUSG00000034652.13	NA	ENSMUSG00000034652.12	-0.406656	6.09587	-4.30705	0.00339152	0.0890894	-1.77588	6.39051	6.21973	6.292	6.04355	5.73435	5.89507	5372	4438	8721	8190	4364	6448
Tubb4b	TUBB4B	ENSMUSG00000036752	ENSMUSG00000036752.5	227613	ENSMUSG00000036752.4	0.426134	8.35721	4.30619	0.00339516	0.0890894	-1.80268	8.07866	8.02241	8.33171	8.52234	8.50527	8.68289	17312	15484	35859	45656	29789	44532
Tfpi	TFPI	ENSMUSG00000027082	ENSMUSG00000027082.16	21788	ENSMUSG00000027082.15	1.72576	-2.86453	4.30609	0.00339557	0.0890894	-1.87896	-4.19351	-3.72621	-3.2748	-1.61634	-2.49927	-1.87703	3	4	11	40	14	29
Hrh2	HRH2	ENSMUSG00000034987	ENSMUSG00000034987.5	15466	ENSMUSG00000034987.4	1.73839	-1.22437	4.30335	0.00340717	0.0892607	-1.54645	-2.35701	-2.80867	-1.29056	-0.680066	-0.157578	-0.0523183	12	8	45	77	73	104
Mrtfa	MRTFA	ENSMUSG00000042292	ENSMUSG00000042292.19	223701	ENSMUSG00000042292.18	-0.396	5.49422	-4.29989	0.00342188	0.0893142	-1.75657	5.84678	5.71789	5.52202	5.29307	5.28638	5.29916	3685	3134	5114	4868	3199	4266
Csf2rb	CSF2RB	ENSMUSG00000071713	ENSMUSG00000071713.7	12983	ENSMUSG00000071713.6	-0.420993	6.96885	-4.29901	0.00342559	0.0893142	-1.80956	7.31747	7.18094	7.0403	6.61728	6.79242	6.86472	10214	8641	14650	12190	9087	12628
Pld2	PLD2	ENSMUSG00000020828	ENSMUSG00000020828.14	18806	ENSMUSG00000020828.13	0.322546	5.12427	4.29815	0.00342927	0.0893142	-1.73078	5.0016	4.90275	4.98484	5.38575	5.23123	5.23944	2051	1781	3524	5191	3079	4093
Zfp608	ZNF608	ENSMUSG00000052713	ENSMUSG00000052713.10	269023	ENSMUSG00000052713.9	-0.617849	3.94052	-4.29793	0.00343024	0.0893142	-1.62558	4.38338	4.42298	3.97189	3.47896	3.70006	3.68585	1336	1277	1746	1384	1065	1394
Zmat3	ZMAT3	ENSMUSG00000027663	ENSMUSG00000027663.13	22401	ENSMUSG00000027663.12	0.431675	6.70776	4.29541	0.00344097	0.0893142	-1.80651	6.41078	6.53576	6.5273	6.88227	7.12183	6.76859	5448	5525	10266	14648	11418	11814
Dph6	DPH6	ENSMUSG00000057147	ENSMUSG00000057147.14	66632	ENSMUSG00000057147.13	0.348253	4.93016	4.29458	0.00344456	0.0893142	-1.72019	4.67553	4.71443	4.86898	5.14955	5.02996	5.14251	1636	1563	3252	4407	2678	3827
Dnajc5	DNAJC5	ENSMUSG00000000826	ENSMUSG00000000826.17	13002	ENSMUSG00000000826.16	0.267324	7.52655	4.29439	0.00344538	0.0893142	-1.8182	7.36252	7.40215	7.41402	7.58403	7.70425	7.69234	10538	10073	18982	23825	17097	22412
Itch	ITCH	ENSMUSG00000027598	ENSMUSG00000027598.17	16396	ENSMUSG00000027598.16	0.282621	6.51356	4.29313	0.00345079	0.0893142	-1.80587	6.42763	6.34541	6.34367	6.60897	6.73361	6.62207	5512	4842	9039	12120	8724	10673
Eif2ak2	EIF2AK2	ENSMUSG00000024079	ENSMUSG00000024079.5	19106	ENSMUSG00000024079.4	-0.425933	6.40934	-4.29208	0.00345528	0.0893142	-1.80649	6.49387	6.77419	6.59711	6.11133	6.34698	6.13258	5771	6518	10775	8584	6673	7602
Kitl	KITLG	ENSMUSG00000019966	ENSMUSG00000019966.19	17311	ENSMUSG00000019966.18	-0.878909	3.56177	-4.291	0.00345994	0.0893142	-1.59119	4.16969	4.28191	3.60944	3.21936	3.23427	2.85595	1152	1158	1358	1156	771	784
Igsf11	IGSF11	ENSMUSG00000022790	ENSMUSG00000022790.15	207683	ENSMUSG00000022790.14	1.44108	-2.1379	4.28547	0.00348385	0.0896148	-1.71846	-3.30043	-3.19569	-2.18365	-1.35628	-1.47461	-1.31673	6	6	24	48	29	43
Coro1b	CORO1B	ENSMUSG00000024835	ENSMUSG00000024835.16	23789	ENSMUSG00000024835.15	0.298082	7.23244	4.28385	0.00349092	0.0896148	-1.83017	7.17866	7.00596	7.06549	7.4291	7.38795	7.3275	9277	7654	14908	21399	13731	17404
Fblim1	FBLIM1	ENSMUSG00000006219	ENSMUSG00000006219.13	74202	ENSMUSG00000006219.12	-0.475381	3.76408	-4.28263	0.00349621	0.0896148	-1.62618	4.16593	4.05151	3.81221	3.45479	3.54738	3.55264	1149	987	1563	1361	958	1271
Itpa	ITPA	ENSMUSG00000074797	ENSMUSG00000074797.12	16434	ENSMUSG00000074797.11	0.432698	4.98013	4.28244	0.00349704	0.0896148	-1.73893	4.70087	4.69399	4.8888	5.26162	5.03265	5.30287	1665	1541	3297	4763	2683	4277
Hhipl1	HHIPL1	ENSMUSG00000021260	ENSMUSG00000021260.9	214305	ENSMUSG00000021260.8	-1.59415	-2.90191	-4.28041	0.00350589	0.0897111	-1.87561	-2.14288	-2.37257	-1.86762	-4.25575	-3.65681	-3.11582	14	11	30	6	6	12
Dnajc27	DNAJC27	ENSMUSG00000020657	ENSMUSG00000020657.17	217378	ENSMUSG00000020657.16	-0.324536	4.44092	-4.27711	0.00352038	0.0897611	-1.70496	4.67465	4.624	4.51764	4.23333	4.31562	4.28027	1635	1468	2549	2335	1632	2105
Pik3cg	PIK3CG	ENSMUSG00000020573	ENSMUSG00000020573.18	30955	ENSMUSG00000020573.17	-0.419609	6.5827	-4.27607	0.00352493	0.0897611	-1.83244	6.91958	6.85719	6.60365	6.36862	6.45843	6.28872	7752	6904	10824	10260	7209	8471
Tmem189	PEDS1	ENSMUSG00000090213	ENSMUSG00000090213.2	407243	ENSMUSG00000090213.1	0.403937	7.36129	4.27423	0.00353302	0.0897611	-1.8434	7.21383	7.08624	7.17745	7.72106	7.57962	7.38955	9506	8092	16111	26199	15682	18169
Olfr933	OR8D1	ENSMUSG00000058515	ENSMUSG00000058515.5	258433	ENSMUSG00000058515.4	-2.02368	-2.9817	-4.27372	0.00353527	0.0897611	-1.91039	-2.75294	-1.53858	-1.68983	-3.86873	-3.45036	-4.58975	9	20	34	8	7	4
Rnf180	RNF180	ENSMUSG00000021720	ENSMUSG00000021720.12	71816	ENSMUSG00000021720.11	-1.00033	-0.10006	-4.27203	0.00354275	0.0897611	-1.43735	0.0544173	0.61957	0.528071	-0.290854	-0.67075	-0.840814	66	91	160	101	51	60
Slc2a4	SLC2A4	ENSMUSG00000018566	ENSMUSG00000018566.15	20528	ENSMUSG00000018566.14	-1.09054	-2.12234	-4.27124	0.00354623	0.0897611	-1.70052	-1.50901	-1.53858	-1.64861	-2.67079	-2.96493	-2.40213	22	20	35	19	10	20
Atrnl1	ATRNL1	ENSMUSG00000054843	ENSMUSG00000054843.10	226255	ENSMUSG00000054843.9	-1.03406	1.60505	-4.2707	0.00354864	0.0897611	-1.44746	2.16655	2.03165	2.18891	1.63813	0.951088	0.653951	287	243	507	386	158	170
Abcb9	ABCB9	ENSMUSG00000029408	ENSMUSG00000029408.14	56325	ENSMUSG00000029408.13	-0.567197	1.85776	-4.26902	0.00355609	0.0898207	-1.46488	2.11548	2.18335	2.13975	1.78021	1.51003	1.41774	277	270	490	426	233	289
AI467606	C16orf54	ENSMUSG00000045165	ENSMUSG00000045165.7	101602	ENSMUSG00000045165.6	0.307579	4.78825	4.26684	0.00356577	0.0899361	-1.74521	4.59951	4.58112	4.71067	4.92013	4.99893	4.91914	1552	1425	2914	3759	2621	3278
Mpp3	MPP3	ENSMUSG00000052373	ENSMUSG00000052373.15	13384	ENSMUSG00000052373.14	-1.1409	1.90257	-4.26513	0.00357342	0.0900001	-1.47067	2.63395	2.59773	2.28512	1.91879	0.817675	1.16216	397	360	542	469	144	242
Tmem127	TMEM127	ENSMUSG00000034850	ENSMUSG00000034850.16	69470	ENSMUSG00000034850.15	0.350811	5.2669	4.26197	0.00358754	0.0902265	-1.78783	4.99172	5.12589	5.14837	5.37934	5.56143	5.39467	2037	2079	3947	5168	3871	4558
Pitpnm1	PITPNM1	ENSMUSG00000024851	ENSMUSG00000024851.15	18739	ENSMUSG00000024851.14	0.298786	5.48799	4.26011	0.00359587	0.0903071	-1.80498	5.36026	5.26595	5.38729	5.71103	5.59093	5.61251	2630	2291	4658	6504	3951	5301
Nsdhl	NSDHL	ENSMUSG00000031349	ENSMUSG00000031349.5	18194	ENSMUSG00000031349.4	-0.30735	4.79506	-4.25706	0.00360962	0.0903472	-1.76337	4.93614	4.94504	4.96631	4.73184	4.61896	4.57208	1960	1834	3479	3299	2014	2577
Iqcb1	IQCB1	ENSMUSG00000022837	ENSMUSG00000022837.15	320299	ENSMUSG00000022837.14	0.568072	3.90743	4.25466	0.00362046	0.0903472	-1.66994	3.53732	3.42918	3.8692	4.21342	4.06534	4.3301	743	641	1626	2303	1372	2179
Ephx1	EPHX1	ENSMUSG00000038776	ENSMUSG00000038776.14	13849	ENSMUSG00000038776.13	2.64745	1.50691	4.25447	0.00362135	0.0903472	-1.44495	-0.0121804	-1.61073	1.8509	2.98265	2.90836	2.92244	63	19	401	981	615	821
Tk1	TK1	ENSMUSG00000025574	ENSMUSG00000025574.14	21877	ENSMUSG00000025574.13	0.601286	7.45864	4.25423	0.00362245	0.0903472	-1.86969	6.9536	7.02562	7.49141	7.73596	7.69977	7.84548	7937	7759	20028	26471	17044	24922
H1f2	H1-2	ENSMUSG00000036181	ENSMUSG00000036181.3	50708	ENSMUSG00000036181.2	-0.682526	6.06881	-4.25408	0.00362313	0.0903472	-1.84424	6.52991	6.53105	6.18757	5.90558	5.38989	5.86888	5917	5507	8112	7443	3437	6332
Cenpw	CENPW	ENSMUSG00000075266	ENSMUSG00000075266.6	66311	ENSMUSG00000075266.5	0.334791	4.52346	4.25092	0.00363744	0.090448	-1.7419	4.42173	4.29555	4.35044	4.62477	4.66616	4.78215	1372	1169	2270	3063	2081	2981
Tarm1	TARM1	ENSMUSG00000053338	ENSMUSG00000053338.10	245126	ENSMUSG00000053338.9	0.704323	1.54012	4.24935	0.00364459	0.090498	-1.46744	0.959137	1.12068	1.43286	1.75289	1.92584	2.04929	124	129	300	418	311	448
Trmt6	TRMT6	ENSMUSG00000037376	ENSMUSG00000037376.15	66926	ENSMUSG00000037376.14	0.466353	6.17837	4.24471	0.00366585	0.090513	-1.85782	5.79578	5.86521	6.16499	6.44875	6.30464	6.49084	3557	3471	7986	10846	6480	9745
L2hgdh	L2HGDH	ENSMUSG00000020988	ENSMUSG00000020988.10	217666	ENSMUSG00000020988.9	-0.320147	4.27541	-4.24438	0.00366738	0.090513	-1.73104	4.4703	4.40021	4.44154	4.19006	4.03775	4.11261	1419	1257	2418	2266	1346	1874
Parp10	PARP10	ENSMUSG00000063268	ENSMUSG00000063268.13	671535	ENSMUSG00000063268.12	-0.289725	5.55936	-4.24425	0.00366795	0.090513	-1.83324	5.70973	5.65004	5.75203	5.49076	5.36748	5.3861	3351	2990	5998	5583	3384	4531
Tspan7	TSPAN7	ENSMUSG00000058254	ENSMUSG00000058254.13	21912	ENSMUSG00000058254.12	-0.816721	0.17178	-4.2431	0.00367326	0.090513	-1.45849	0.773922	0.504749	0.454307	-0.334139	0.060602	-0.428761	109	84	152	98	85	80
Wdr25	WDR25	ENSMUSG00000040877	ENSMUSG00000040877.17	212198	ENSMUSG00000040877.16	-0.389192	2.58124	-4.24105	0.00368269	0.090513	-1.55531	2.749	2.76387	2.81174	2.4221	2.36214	2.37859	430	404	781	665	421	563
Nxt1	NXT1	ENSMUSG00000036992	ENSMUSG00000036992.11	56488	ENSMUSG00000036992.10	0.431261	5.8331	4.24078	0.00368393	0.090513	-1.84822	5.54675	5.49538	5.80074	6.07629	5.9355	6.14392	2993	2686	6204	8378	5017	7662
Hmgb2	HMGB2	ENSMUSG00000054717	ENSMUSG00000054717.8	97165	ENSMUSG00000054717.7	0.409726	9.15694	4.23975	0.00368868	0.090513	-1.88842	8.79393	8.92118	9.14169	9.29811	9.37853	9.40822	28423	28870	62868	78168	54568	73624
Adam33	ADAM33	ENSMUSG00000027318	ENSMUSG00000027318.18	110751	ENSMUSG00000027318.17	-1.22971	-1.46553	-4.23915	0.00369147	0.090513	-1.61121	-1.07013	-1.06324	-0.522234	-2.17483	-1.62933	-2.33341	30	28	77	27	26	21
Smpdl3b	SMPDL3B	ENSMUSG00000028885	ENSMUSG00000028885.9	100340	ENSMUSG00000028885.8	0.457614	6.98	4.23591	0.0037065	0.0907167	-1.88976	6.6774	6.70506	6.86814	7.35005	7.28305	6.99631	6554	6213	13002	20258	12768	13834
Slc2a13	SLC2A13	ENSMUSG00000036298	ENSMUSG00000036298.11	239606	ENSMUSG00000036298.10	-1.21327	-0.557265	-4.23401	0.00371535	0.0907167	-1.50837	-0.0820019	-0.0257655	0.25149	-1.29798	-1.62933	-0.560005	60	58	132	50	26	73
Rin2	RIN2	ENSMUSG00000001768	ENSMUSG00000001768.17	408057	ENSMUSG00000001768.16	0.284608	7.00415	4.23379	0.00371635	0.0907167	-1.89398	6.80699	6.83466	6.94221	7.08174	7.18669	7.17258	7170	6797	13687	16820	11943	15632
Rin2	RIN2	ENSMUSG00000001768	ENSMUSG00000001768.17	74030	ENSMUSG00000001768.16	0.284608	7.00415	4.23379	0.00371635	0.0907167	-1.89398	6.80699	6.83466	6.94221	7.08174	7.18669	7.17258	7170	6797	13687	16820	11943	15632
B4galnt1	B4GALNT1	ENSMUSG00000006731	ENSMUSG00000006731.11	14421	ENSMUSG00000006731.10	-0.322211	7.83609	-4.23274	0.00372127	0.0907167	-1.90072	8.08091	8.03456	7.87597	7.60322	7.71501	7.70688	17339	15615	26146	24144	17225	22639
Cdk4	CDK4	ENSMUSG00000006728	ENSMUSG00000006728.13	NA	ENSMUSG00000006728.12	-0.243702	8.18163	-4.22855	0.00374084	0.0907167	-1.9057	8.27129	8.33895	8.30015	8.0933	8.02952	8.05658	19785	19283	35083	33911	21421	28849
H2-T23	HLA-E	ENSMUSG00000067212	ENSMUSG00000067212.9	15040	ENSMUSG00000067212.8	-0.653116	5.46634	-4.22808	0.00374308	0.0907167	-1.84933	5.5506	5.91143	5.90868	5.29455	5.28908	4.84372	3001	3584	6686	4873	3205	3111
Lima1	LIMA1	ENSMUSG00000023022	ENSMUSG00000023022.15	65970	ENSMUSG00000023022.14	-0.493433	6.40646	-4.22587	0.00375347	0.0907167	-1.89392	6.89006	6.65064	6.42557	6.21099	6.13197	6.12954	7595	5983	9567	9198	5749	7586
Clcc1	CLCC1	ENSMUSG00000027884	ENSMUSG00000027884.17	229725	ENSMUSG00000027884.16	0.279597	6.75774	4.22523	0.00375646	0.0907167	-1.90127	6.6413	6.53027	6.68035	6.91345	6.85365	6.92742	6392	5504	11415	14968	9481	13189
Nccrp1	NCCRP1	ENSMUSG00000047586	ENSMUSG00000047586.5	233038	ENSMUSG00000047586.4	0.559742	2.56521	4.22044	0.00377913	0.0911392	-1.57509	2.21588	2.07254	2.5247	2.83741	2.82886	2.91186	297	250	640	887	582	815
2310039H08Rik	C6orf226	ENSMUSG00000062619	ENSMUSG00000062619.7	67101	ENSMUSG00000062619.6	0.534088	3.91109	4.21914	0.00378531	0.0911634	-1.71727	3.92172	3.3858	3.62738	4.21717	4.11595	4.19851	970	622	1375	2309	1421	1989
Mak	MAK	ENSMUSG00000021363	ENSMUSG00000021363.15	17152	ENSMUSG00000021363.14	-0.954876	2.04882	-4.20857	0.00383595	0.092165	-1.5508	2.39788	3.04492	2.21147	1.69307	1.45973	1.48588	337	491	515	401	225	303
Tbkbp1	TBKBP1	ENSMUSG00000038517	ENSMUSG00000038517.16	73174	ENSMUSG00000038517.15	0.298636	6.50458	4.207	0.00384352	0.092165	-1.91947	6.40388	6.25473	6.404	6.61361	6.72365	6.6276	5422	4547	9425	12159	8664	10714
Cpt1c	CPT1C	ENSMUSG00000007783	ENSMUSG00000007783.11	78070	ENSMUSG00000007783.10	2.85127	2.44878	4.20689	0.00384404	0.092165	-1.54112	0.825683	-0.965393	2.85538	4.00923	4.02915	3.93859	113	30	805	1999	1338	1661
Ndnf	NDNF	ENSMUSG00000049001	ENSMUSG00000049001.6	68169	ENSMUSG00000049001.5	-1.14893	-0.608664	-4.20188	0.00386836	0.0925305	-1.54563	0.400014	-0.0257655	-0.432036	-1.41703	-1.0174	-1.15976	84	58	82	46	40	48
Gins1	GINS1	ENSMUSG00000027454	ENSMUSG00000027454.11	69270	ENSMUSG00000027454.10	0.465665	5.62638	4.19959	0.00387953	0.0926718	-1.89138	5.28078	5.25837	5.62594	5.88272	5.77894	5.93152	2489	2279	5496	7326	4501	6613
Megf10	MEGF10	ENSMUSG00000024593	ENSMUSG00000024593.16	70417	ENSMUSG00000024593.15	-1.04841	-1.55947	-4.19825	0.00388607	0.0927024	-1.66307	-0.811041	-0.965393	-1.29056	-2.02545	-1.93099	-2.33341	36	30	45	30	21	21
Creb5	CREB5	ENSMUSG00000053007	ENSMUSG00000053007.10	231991	ENSMUSG00000053007.9	-0.311	4.95666	-4.19697	0.00389237	0.0927269	-1.85556	5.15047	5.01339	5.16941	4.8188	4.74374	4.84418	2274	1923	4005	3504	2196	3112
Gsg1	GSG1	ENSMUSG00000030206	ENSMUSG00000030206.14	14840	ENSMUSG00000030206.13	2.38321	-2.66544	4.19472	0.00390342	0.0928644	-1.94526	-3.54143	-5.31117	-2.84416	-1.03733	-1.80266	-1.4559	5	1	15	60	23	39
Orai2	ORAI2	ENSMUSG00000039747	ENSMUSG00000039747.12	269717	ENSMUSG00000039747.11	0.336428	5.61187	4.19073	0.00392308	0.0930278	-1.90359	5.40401	5.4401	5.48285	5.66047	5.78693	5.89686	2711	2585	4977	6280	4526	6456
Pus7l	PUS7L	ENSMUSG00000033356	ENSMUSG00000033356.4	78895	ENSMUSG00000033356.3	-0.341244	4.16458	-4.18944	0.00392946	0.0930278	-1.79108	4.36163	4.31758	4.33189	3.97196	3.89955	4.1049	1316	1187	2241	1948	1223	1864
Qsox1	QSOX1	ENSMUSG00000033684	ENSMUSG00000033684.15	104009	ENSMUSG00000033684.14	0.4304	7.30901	4.18904	0.00393142	0.0930278	-1.95597	7.15292	6.88799	7.2382	7.62369	7.49513	7.45612	9113	7053	16804	24489	14790	19027
Grk5	GRK5	ENSMUSG00000003228	ENSMUSG00000003228.10	14773	ENSMUSG00000003228.9	0.397028	4.02959	4.18595	0.00394679	0.0932198	-1.77522	3.65824	3.90396	3.92231	4.23949	4.16778	4.28574	808	891	1687	2345	1473	2113
Higd2a	HIGD2A	ENSMUSG00000025868	ENSMUSG00000025868.7	67044	ENSMUSG00000025868.6	0.304373	4.95814	4.18432	0.00395493	0.0932198	-1.86795	4.90565	4.72638	4.78731	5.14398	5.10346	5.08208	1919	1576	3073	4390	2818	3670
Higd2a	HIGD2B	ENSMUSG00000025868	ENSMUSG00000025868.7	67044	ENSMUSG00000025868.6	0.304373	4.95814	4.18432	0.00395493	0.0932198	-1.86795	4.90565	4.72638	4.78731	5.14398	5.10346	5.08208	1919	1576	3073	4390	2818	3670
Zfyve26	ZFYVE26	ENSMUSG00000066440	ENSMUSG00000066440.6	211978	ENSMUSG00000066440.5	-0.477308	5.27806	-4.18422	0.00395542	0.0932198	-1.89586	5.6924	5.57173	5.29621	4.93502	5.10908	5.06389	3311	2832	4373	3798	2829	3624
Kcnb1	KCNB1	ENSMUSG00000050556	ENSMUSG00000050556.10	16500	ENSMUSG00000050556.9	0.602697	2.25045	4.17909	0.00398108	0.0935901	-1.59953	2.00195	1.66229	2.13386	2.49811	2.69124	2.51528	256	188	488	701	529	619
Tcf4	TCF4	ENSMUSG00000053477	ENSMUSG00000053477.19	21413	ENSMUSG00000053477.17	-0.465017	6.10193	-4.17862	0.00398344	0.0935901	-1.946	6.21876	6.34392	6.44131	6.08965	5.75763	5.76033	4769	4837	9672	8456	4435	5873
Mta3	MTA3	ENSMUSG00000055817	ENSMUSG00000055817.19	116871	ENSMUSG00000055817.18	-0.28506	5.44434	-4.17706	0.00399131	0.0935901	-1.91552	5.65623	5.51087	5.59409	5.34631	5.26274	5.29577	3229	2715	5376	5051	3147	4256
Zeb1	ZEB1	ENSMUSG00000024238	ENSMUSG00000024238.16	21417	ENSMUSG00000024238.15	-0.495757	2.22446	-4.17684	0.0039924	0.0935901	-1.60483	2.35449	2.62939	2.44601	2.07033	1.95336	1.89317	327	368	606	521	317	402
Idh3b	IDH3B	ENSMUSG00000027406	ENSMUSG00000027406.14	170718	ENSMUSG00000027406.13	0.468401	6.942	4.17412	0.00400617	0.0936413	-1.97134	6.59614	6.58806	6.93333	7.27881	7.05803	7.19765	6195	5729	13603	19282	10924	15906
Sclt1	SCLT1	ENSMUSG00000059834	ENSMUSG00000059834.13	67161	ENSMUSG00000059834.12	0.345602	4.95396	4.17377	0.00400792	0.0936413	-1.88095	4.73849	4.78203	4.81474	4.99491	5.20618	5.18741	1709	1638	3132	3959	3026	3948
Btc	BTC	ENSMUSG00000082361	ENSMUSG00000082361.7	12223	ENSMUSG00000082361.6	-1.31371	-1.83485	-4.17209	0.00401644	0.0936413	-1.7357	-0.772046	-1.16821	-1.49458	-2.34148	-2.96493	-2.26782	37	26	39	24	10	22
Oas1g	OAS1	ENSMUSG00000066861	ENSMUSG00000066861.15	23960	ENSMUSG00000066861.14	-0.453137	5.78302	-4.17174	0.00401824	0.0936413	-1.94111	5.77783	6.17985	6.06882	5.58648	5.60003	5.48513	3513	4317	7471	5966	3976	4853
Sirpb1a	SIRPA	ENSMUSG00000095788	ENSMUSG00000095788.7	320832	ENSMUSG00000095788.6	0.626568	0.90021	4.17116	0.00402117	0.0936413	-1.53879	0.433763	0.587686	0.729119	1.2846	1.0732	1.29289	86	89	184	302	172	265
Sirpb1a	SIRPG	ENSMUSG00000095788	ENSMUSG00000095788.7	320832	ENSMUSG00000095788.6	0.626568	0.90021	4.17116	0.00402117	0.0936413	-1.53879	0.433763	0.587686	0.729119	1.2846	1.0732	1.29289	86	89	184	302	172	265
Sirpb1a	SIRPB1	ENSMUSG00000095788	ENSMUSG00000095788.7	320832	ENSMUSG00000095788.6	0.626568	0.90021	4.17116	0.00402117	0.0936413	-1.53879	0.433763	0.587686	0.729119	1.2846	1.0732	1.29289	86	89	184	302	172	265
Tmem229b	TMEM229B	ENSMUSG00000046157	ENSMUSG00000046157.14	268567	ENSMUSG00000046157.13	-0.425149	6.17932	-4.16861	0.00403416	0.0937692	-1.96236	6.52625	6.45274	6.20085	5.90654	6.07803	5.91153	5902	5216	8187	7448	5538	6522
Tmed1	TMED1	ENSMUSG00000032180	ENSMUSG00000032180.12	17083	ENSMUSG00000032180.11	0.326339	4.74026	4.16799	0.00403732	0.0937692	-1.87087	4.65153	4.51167	4.56714	4.82619	4.8963	4.98873	1609	1358	2638	3522	2441	3440
Atp13a4	ATP13A4	ENSMUSG00000038094	ENSMUSG00000038094.16	224079	ENSMUSG00000038094.15	0.776375	-0.244808	4.16204	0.0040678	0.0942284	-1.56654	-0.697084	-0.873762	-0.380506	0.147097	0.158449	0.176961	39	32	85	137	91	122
Rdm1	RDM1	ENSMUSG00000010362	ENSMUSG00000010362.10	66599	ENSMUSG00000010362.9	0.754496	4.46699	4.15775	0.00408992	0.0943135	-1.85084	4.16467	3.61858	4.42413	4.76298	4.93593	4.89563	1148	731	2389	3371	2509	3225
Zbtb25	ZBTB25	ENSMUSG00000056459	ENSMUSG00000056459.15	109929	ENSMUSG00000056459.14	-0.443573	2.90697	-4.15742	0.00409165	0.0943135	-1.69292	2.9807	3.25995	3.14342	2.72241	2.73418	2.60117	505	570	983	819	545	657
Slc7a8	SLC7A8	ENSMUSG00000022180	ENSMUSG00000022180.8	50934	ENSMUSG00000022180.7	-0.385423	7.47118	-4.15715	0.00409305	0.0943135	-2.00149	7.73791	7.72174	7.53203	7.41684	7.15518	7.26334	13670	12571	20600	21218	11685	16647
Cct2	CCT2	ENSMUSG00000034024	ENSMUSG00000034024.9	12461	ENSMUSG00000034024.8	-0.308921	9.04736	-4.15637	0.00409709	0.0943135	-2.00004	9.19506	9.22801	9.1821	9.01458	8.78492	8.87951	37534	35712	64654	64221	36161	51034
Eif3m	EIF3M	ENSMUSG00000027170	ENSMUSG00000027170.13	98221	ENSMUSG00000027170.12	0.353894	7.28293	4.15614	0.00409826	0.0943135	-2.00007	7.13091	6.97047	7.21492	7.562	7.41016	7.40911	8975	7468	16535	23464	13944	18417
Klrg2	KLRG2	ENSMUSG00000071537	ENSMUSG00000071537.7	74253	ENSMUSG00000071537.6	0.738981	1.52073	4.15336	0.0041127	0.0945222	-1.58215	1.05983	1.50901	0.932961	1.79032	1.77974	2.0525	133	169	212	429	281	449
Pex16	PEX16	ENSMUSG00000027222	ENSMUSG00000027222.15	18633	ENSMUSG00000027222.14	0.553625	3.97782	4.1485	0.00413812	0.0949826	-1.81609	3.64749	3.49081	3.93593	4.37948	4.10781	4.3054	802	669	1703	2584	1413	2142
Pcna	PCNA	ENSMUSG00000027342	ENSMUSG00000027342.15	18538	ENSMUSG00000027342.14	0.464296	8.64035	4.14719	0.00414497	0.0950159	-2.01325	8.34263	8.23745	8.64486	8.93487	8.78056	8.90172	20788	17973	44552	60769	36052	51826
Aktip	AKTIP	ENSMUSG00000031667	ENSMUSG00000031667.17	14339	ENSMUSG00000031667.16	0.305097	4.07774	4.14526	0.00415514	0.0950899	-1.83498	3.90978	3.87948	3.97849	4.2663	4.231	4.20141	962	876	1754	2389	1539	1993
Zswim1	ZSWIM1	ENSMUSG00000017764	ENSMUSG00000017764.3	71971	ENSMUSG00000017764.2	0.327918	3.6449	4.14316	0.0041662	0.0950899	-1.78919	3.51779	3.41562	3.50371	3.83375	3.83319	3.76535	733	635	1262	1770	1168	1473
Sypl	SYPL1	ENSMUSG00000020570	ENSMUSG00000020570.16	19027	ENSMUSG00000020570.15	-0.266316	6.98897	-4.14189	0.00417293	0.0950899	-2.01839	7.15609	7.07981	7.13039	6.92927	6.84801	6.79029	9133	8056	15594	15133	9444	11993
Adgre5	ADGRE5	ENSMUSG00000002885	ENSMUSG00000002885.15	26364	ENSMUSG00000002885.14	-1.88628	0.289555	-4.14147	0.00417514	0.0950899	-1.57115	0.982128	1.45702	1.17031	-1.84767	-0.0263337	0.00187381	126	163	250	34	80	108
Smim3	SMIM3	ENSMUSG00000038059	ENSMUSG00000038059.8	106878	ENSMUSG00000038059.7	-0.626053	4.14616	-4.13277	0.00422146	0.0960192	-1.86322	4.73342	4.29431	4.36561	4.03639	3.827	3.62024	1703	1168	2294	2037	1163	1332
Pdia3	PDIA3	ENSMUSG00000027248	ENSMUSG00000027248.14	14827	ENSMUSG00000027248.13	0.39867	9.70727	4.12961	0.00423844	0.0960265	-2.0331	9.48796	9.33533	9.70134	9.89254	9.91241	9.91403	45983	38470	92662	118024	79005	104540
Fam120c	FAM120C	ENSMUSG00000025262	ENSMUSG00000025262.9	207375	ENSMUSG00000025262.8	-0.476951	3.38557	-4.12765	0.00424899	0.0960265	-1.78379	3.52759	3.85458	3.50599	3.08341	3.20595	3.1359	738	861	1264	1052	756	952
Usp15	USP15	ENSMUSG00000020124	ENSMUSG00000020124.11	14479	ENSMUSG00000020124.10	-0.366813	6.88486	-4.12743	0.00425019	0.0960265	-2.03647	7.08386	7.21084	6.91175	6.63364	6.75755	6.71155	8687	8822	13401	12329	8870	11356
Dhx35	DHX35	ENSMUSG00000027655	ENSMUSG00000027655.15	71715	ENSMUSG00000027655.14	0.280041	5.16134	4.12536	0.00426135	0.0960265	-1.96203	4.93908	5.07936	5.0434	5.27188	5.31937	5.31497	1964	2013	3670	4797	3273	4313
Dnttip1	DNTTIP1	ENSMUSG00000017299	ENSMUSG00000017299.14	76233	ENSMUSG00000017299.13	0.483686	5.46785	4.12519	0.00426229	0.0960265	-1.98066	5.0975	5.08793	5.47442	5.75902	5.61663	5.77158	2192	2025	4948	6724	4022	5919
Max	MAX	ENSMUSG00000059436	ENSMUSG00000059436.14	17187	ENSMUSG00000059436.13	-0.294401	6.25373	-4.12456	0.00426568	0.0960265	-2.02388	6.28815	6.44969	6.4641	6.14028	6.06573	6.11444	5004	5205	9826	8758	5491	7507
1810055G02Rik	C11orf24	ENSMUSG00000035372	ENSMUSG00000035372.3	72056	ENSMUSG00000035372.2	0.367623	3.45209	4.12452	0.00426592	0.0960265	-1.79128	3.35118	3.28998	3.1739	3.57568	3.68646	3.63532	653	582	1004	1480	1055	1346
Sesn2	SESN2	ENSMUSG00000028893	ENSMUSG00000028893.9	230784	ENSMUSG00000028893.8	0.254351	6.33797	4.12285	0.00427497	0.0960265	-2.02717	6.17078	6.17952	6.27938	6.46935	6.44597	6.48283	4613	4316	8645	11002	7147	9691
Tmem19	TMEM19	ENSMUSG00000069520	ENSMUSG00000069520.7	67226	ENSMUSG00000069520.6	-0.314611	4.63575	-4.12186	0.00428034	0.0960265	-1.92766	4.88369	4.73732	4.7646	4.54838	4.42616	4.45434	1890	1588	3025	2905	1762	2375
Arhgap5	ARHGAP5	ENSMUSG00000035133	ENSMUSG00000035133.10	11855	ENSMUSG00000035133.9	-0.485812	5.74141	-4.12109	0.00428455	0.0960265	-2.00671	6.14586	6.07236	5.7431	5.44775	5.60907	5.4303	4534	4007	5961	5419	4001	4672
Arel1	AREL1	ENSMUSG00000042350	ENSMUSG00000042350.14	68497	ENSMUSG00000042350.13	-0.385607	5.21077	-4.1206	0.00428724	0.0960265	-1.97591	5.52098	5.43002	5.26386	4.93768	5.13385	4.9782	2940	2567	4276	3805	2878	3415
Angptl6	ANGPTL6	ENSMUSG00000038742	ENSMUSG00000038742.8	70726	ENSMUSG00000038742.7	0.386955	3.63092	4.11875	0.0042973	0.0960931	-1.81881	3.47385	3.43814	3.40315	3.71402	3.81079	3.94552	711	645	1177	1629	1150	1669
BC048403	KICS2	ENSMUSG00000053684	ENSMUSG00000053684.9	270802	ENSMUSG00000053684.8	-0.417983	3.59211	-4.11801	0.00430133	0.0960931	-1.82017	3.65645	3.95484	3.78801	3.31819	3.47009	3.36509	807	923	1537	1238	908	1116
Igf1	IGF1	ENSMUSG00000020053	ENSMUSG00000020053.19	16000	ENSMUSG00000020053.18	0.588719	8.18719	4.11705	0.00430659	0.0960931	-2.05453	7.78862	7.80858	8.08139	8.42466	8.25576	8.76414	14159	13351	30147	42667	25058	47112
Mapk15	MAPK15	ENSMUSG00000063704	ENSMUSG00000063704.14	332110	ENSMUSG00000063704.13	-1.57313	-3.28534	-4.11505	0.00431758	0.0962164	-2.09194	-2.04667	-2.50381	-2.84416	-3.70826	-4.5499	-4.05924	15	10	15	9	3	6
Unc13d	UNC13D	ENSMUSG00000057948	ENSMUSG00000057948.13	70450	ENSMUSG00000057948.12	0.457696	4.67277	4.11118	0.0043389	0.0963319	-1.93793	4.30918	4.33569	4.65414	4.80972	4.97953	4.94833	1269	1202	2802	3482	2586	3345
Lag3	LAG3	ENSMUSG00000030124	ENSMUSG00000030124.3	16768	ENSMUSG00000030124.2	-1.13662	-1.95001	-4.11075	0.00434124	0.0963319	-1.80787	-1.02359	-1.76685	-1.35541	-2.4016	-2.60236	-2.55022	31	17	43	23	13	18
Fap	FAP	ENSMUSG00000000392	ENSMUSG00000000392.18	14089	ENSMUSG00000000392.17	-1.03106	-1.11612	-4.10831	0.00435475	0.0963319	-1.68938	-0.557922	-0.91885	-0.347147	-1.35628	-1.8654	-1.65115	43	31	87	48	22	34
Tpbg	TPBG	ENSMUSG00000035274	ENSMUSG00000035274.14	21983	ENSMUSG00000035274.13	-0.882351	0.119816	-4.10699	0.00436207	0.0963319	-1.61125	0.887878	0.361258	0.473105	-0.0553236	-0.537072	-0.410949	118	76	154	119	56	81
Enkur	ENKUR	ENSMUSG00000026679	ENSMUSG00000026679.4	71233	ENSMUSG00000026679.3	0.973925	-1.42414	4.10561	0.00436976	0.0963319	-1.7399	-1.87158	-2.14124	-1.73227	-0.717786	-1.09046	-0.991493	17	13	33	75	38	54
H2ac7	H2AC8	ENSMUSG00000071478	ENSMUSG00000071478.7	319165	ENSMUSG00000071478.6	-1.11619	-0.76445	-4.10538	0.00437101	0.0963319	-1.65871	0.198807	-0.181885	-0.54097	-1.18801	-1.68483	-1.18982	73	52	76	54	25	47
Xkrx	XKRX	ENSMUSG00000031258	ENSMUSG00000031258.5	331524	ENSMUSG00000031258.4	-1.01354	-0.67955	-4.1052	0.00437201	0.0963319	-1.65084	-0.43101	-0.296217	0.173185	-0.922767	-1.37997	-1.22052	47	48	125	65	31	46
Flrt2	FLRT2	ENSMUSG00000047414	ENSMUSG00000047414.7	399558	ENSMUSG00000047414.6	-1.36812	0.549568	-4.10135	0.00439353	0.096685	-1.61545	1.26123	1.68507	0.841887	0.32458	-0.0443676	-0.770993	153	191	199	155	79	63
Man2a2	MAN2A2	ENSMUSG00000038886	ENSMUSG00000038886.11	140481	ENSMUSG00000038886.10	0.266953	7.84652	4.0958	0.00442468	0.0971665	-2.08353	7.74843	7.74553	7.6452	7.90986	8.0147	8.01539	13770	12780	22281	29862	21202	28037
Yif1a	YIF1A	ENSMUSG00000024875	ENSMUSG00000024875.6	68090	ENSMUSG00000024875.5	0.27766	4.96029	4.09461	0.00443142	0.0971665	-1.98765	4.85205	4.74457	4.86364	5.11477	5.06928	5.11741	1849	1596	3240	4302	2752	3761
Sycp2	SYCP2	ENSMUSG00000060445	ENSMUSG00000060445.12	320558	ENSMUSG00000060445.11	1.4105	-2.8765	4.09429	0.00443321	0.0971665	-2.03079	-3.83094	-3.72621	-3.2748	-2.52993	-1.8654	-2.03176	4	4	11	21	22	26
Zfp770	ZNF770	ENSMUSG00000040321	ENSMUSG00000040321.4	228491	ENSMUSG00000040321.3	0.469948	4.39058	4.09354	0.00443748	0.0971665	-1.93394	4.14698	4.05151	4.262	4.83151	4.50422	4.54724	1134	987	2135	3535	1860	2533
Itm2c	ITM2C	ENSMUSG00000026223	ENSMUSG00000026223.16	64294	ENSMUSG00000026223.15	0.430714	8.51823	4.08948	0.00446048	0.0973249	-2.09112	8.43223	8.08459	8.39187	8.79073	8.63443	8.77552	22120	16166	37386	54991	32579	47485
Exd2	EXD2	ENSMUSG00000032705	ENSMUSG00000032705.10	97827	ENSMUSG00000032705.9	-0.378483	3.42922	-4.08801	0.00446885	0.0973249	-1.84049	3.64569	3.7195	3.50485	3.20305	3.29111	3.21115	801	784	1263	1143	802	1003
Gfer	GFER	ENSMUSG00000040888	ENSMUSG00000040888.11	11692	ENSMUSG00000040888.10	0.363811	5.53584	4.08796	0.00446918	0.0973249	-2.03602	5.22765	5.30016	5.5223	5.72604	5.68595	5.75294	2399	2346	5115	6572	4220	5843
Slc16a14	SLC16A14	ENSMUSG00000026220	ENSMUSG00000026220.7	71781	ENSMUSG00000026220.6	-1.2839	0.744788	-4.08598	0.00448048	0.0973249	-1.6359	1.94458	1.2383	1.02501	-0.305139	0.0264537	0.539531	246	140	226	100	83	157
Cyb5rl	CYB5RL	ENSMUSG00000028621	ENSMUSG00000028621.18	230582	ENSMUSG00000028621.17	0.323318	4.53988	4.08559	0.00448271	0.0973249	-1.96156	4.36491	4.28316	4.47573	4.75311	4.65572	4.70665	1319	1159	2476	3348	2066	2829
Tnnt2	TNNT2	ENSMUSG00000026414	ENSMUSG00000026414.14	21956	ENSMUSG00000026414.13	-1.8095	-0.598285	-4.08301	0.00449747	0.0973249	-1.6743	-0.591474	1.02868	0.463737	-1.32683	-1.33488	-1.82894	42	121	153	49	32	30
Fbxo36	FBXO36	ENSMUSG00000073633	ENSMUSG00000073633.10	66153	ENSMUSG00000073633.9	-0.779374	0.842781	-4.08248	0.00450052	0.0973249	-1.6429	1.53441	0.865421	1.27578	0.414497	0.531493	0.435079	185	108	269	165	118	146
Xaf1	XAF1	ENSMUSG00000040483	ENSMUSG00000040483.16	327959	ENSMUSG00000040483.15	-0.690318	4.63488	-4.08211	0.00450263	0.0973249	-1.98022	4.68782	4.97693	5.25234	4.48598	4.34449	4.0617	1650	1875	4242	2782	1665	1809
Ifrd1	IFRD1	ENSMUSG00000001627	ENSMUSG00000001627.13	15982	ENSMUSG00000001627.12	-0.359116	7.60949	-4.08136	0.00450695	0.0973249	-2.10352	7.80875	7.74496	7.81333	7.58699	7.27478	7.4281	14358	12775	25035	23874	12695	18661
Rras2	RRAS2	ENSMUSG00000055723	ENSMUSG00000055723.7	66922	ENSMUSG00000055723.6	-2.66506	0.0614301	-4.08065	0.00451106	0.0973249	-1.64981	1.46266	1.95874	0.877599	-2.28377	-2.07185	0.425198	176	231	204	25	19	145
Raet1d	RAET1E	ENSMUSG00000078452	ENSMUSG00000078452.11	56554	ENSMUSG00000078452.10	-0.495981	5.46471	-4.07748	0.00452937	0.0973881	-2.0501	5.97624	5.67064	5.50099	5.15837	5.2401	5.24191	4031	3033	5040	4434	3098	4100
Raet1d	RAET1E	ENSMUSG00000078452	ENSMUSG00000078452.11	19369	ENSMUSG00000078452.10	-0.495981	5.46471	-4.07748	0.00452937	0.0973881	-2.0501	5.97624	5.67064	5.50099	5.15837	5.2401	5.24191	4031	3033	5040	4434	3098	4100
Raet1d	RAET1E	ENSMUSG00000078452	ENSMUSG00000078452.11	19368	ENSMUSG00000078452.10	-0.495981	5.46471	-4.07748	0.00452937	0.0973881	-2.0501	5.97624	5.67064	5.50099	5.15837	5.2401	5.24191	4031	3033	5040	4434	3098	4100
Raet1d	RAET1E	ENSMUSG00000078452	ENSMUSG00000078452.11	19370	ENSMUSG00000078452.10	-0.495981	5.46471	-4.07748	0.00452937	0.0973881	-2.0501	5.97624	5.67064	5.50099	5.15837	5.2401	5.24191	4031	3033	5040	4434	3098	4100
Bcl6b	BCL6B	ENSMUSG00000000317	ENSMUSG00000000317.12	12029	ENSMUSG00000000317.11	1.88101	0.664864	4.07727	0.00453058	0.0973881	-1.6428	-0.934776	-1.11477	0.959865	1.54166	1.86434	1.67286	33	27	216	361	298	345
Bin1	BIN1	ENSMUSG00000024381	ENSMUSG00000024381.17	30948	ENSMUSG00000024381.16	-0.440695	6.66091	-4.07604	0.00453768	0.0974217	-2.10132	6.94119	6.84312	6.8627	6.45459	6.22218	6.64167	7869	6837	12953	10890	6120	10819
Asah1	ASAH1	ENSMUSG00000031591	ENSMUSG00000031591.15	11886	ENSMUSG00000031591.14	0.292745	7.93109	4.07334	0.00455335	0.0975672	-2.11382	7.72902	7.75767	7.86751	8.1669	8.05932	8.00615	13586	12888	25993	35686	21868	27858
Neu1	NEU1	ENSMUSG00000007038	ENSMUSG00000007038.6	18010	ENSMUSG00000007038.5	0.315454	7.45293	4.07179	0.00456241	0.0975677	-2.11482	7.35579	7.18727	7.34195	7.6166	7.52008	7.69587	10489	8679	18057	24369	15048	22467
Haus2	HAUS2	ENSMUSG00000027285	ENSMUSG00000027285.14	66296	ENSMUSG00000027285.13	0.717217	5.87076	4.06987	0.00457358	0.0975677	-2.07529	5.85108	5.22767	5.46036	6.48007	6.18856	6.01686	3696	2231	4900	11084	5979	7016
Gatad1	GATAD1	ENSMUSG00000007415	ENSMUSG00000007415.16	67210	ENSMUSG00000007415.15	0.247349	6.24176	4.06955	0.00457549	0.0975677	-2.0957	6.14076	6.05205	6.15938	6.37662	6.35624	6.36549	4518	3951	7955	10317	6716	8934
Gys1	GYS1	ENSMUSG00000003865	ENSMUSG00000003865.17	14936	ENSMUSG00000003865.16	0.268537	5.32968	4.06917	0.00457773	0.0975677	-2.04916	5.2095	5.18369	5.19476	5.53779	5.43167	5.4207	2369	2164	4076	5768	3538	4641
Oaf	OAF	ENSMUSG00000032014	ENSMUSG00000032014.7	102644	ENSMUSG00000032014.6	-1.27452	0.130432	-4.06611	0.00459568	0.0978319	-1.65763	1.20371	0.7112	0.444816	-0.129642	-0.346023	-1.10147	147	97	151	113	64	50
Slc38a6	SLC38A6	ENSMUSG00000044712	ENSMUSG00000044712.16	625098	ENSMUSG00000044712.15	-0.288574	5.58757	-4.06479	0.00460343	0.0978785	-2.07406	5.82668	5.68436	5.6886	5.46863	5.37979	5.47738	3634	3062	5740	5498	3413	4827
Dlgap4	DLGAP4	ENSMUSG00000061689	ENSMUSG00000061689.16	228836	ENSMUSG00000061689.15	0.296249	5.46022	4.06215	0.00461898	0.0980563	-2.06673	5.27962	5.27097	5.38171	5.69609	5.58581	5.5471	2487	2299	4640	6437	3937	5066
Ints7	INTS7	ENSMUSG00000037461	ENSMUSG00000037461.11	77065	ENSMUSG00000037461.10	-0.250251	6.18079	-4.06081	0.00462694	0.0980563	-2.10699	6.28526	6.34719	6.2877	6.08965	5.99631	6.07864	4994	4848	8695	8456	5233	7323
Cbln3	CBLN3	ENSMUSG00000040380	ENSMUSG00000040380.15	56410	ENSMUSG00000040380.14	0.837035	-0.128366	4.06054	0.0046285	0.0980563	-1.67193	-0.591474	-0.629344	-0.432036	0.547635	0.293801	0.0412225	42	38	82	181	100	111
Gls2	GLS2	ENSMUSG00000044005	ENSMUSG00000044005.14	216456	ENSMUSG00000044005.13	-0.752659	0.257188	-4.05486	0.00466234	0.0986543	-1.66878	0.606465	0.824969	0.473105	-0.334139	0.110355	-0.137626	97	105	154	98	88	98
Ppbp	PPBP	ENSMUSG00000029372	ENSMUSG00000029372.8	57349	ENSMUSG00000029372.7	-1.58885	0.29215	-4.05222	0.00467809	0.0987879	-1.67195	1.63938	0.342274	1.29175	-0.0195524	-1.0174	-0.483553	199	75	272	122	40	77
Paip2	PAIP2	ENSMUSG00000037058	ENSMUSG00000037058.17	67869	ENSMUSG00000037058.16	0.323721	6.54118	4.05113	0.00468466	0.0987879	-2.12937	6.45253	6.22265	6.45925	6.72653	6.67798	6.70812	5608	4447	9793	13149	8394	11329
Zfp266	ZNF266	ENSMUSG00000060510	ENSMUSG00000060510.15	77519	ENSMUSG00000060510.14	-0.333394	4.81462	-4.05099	0.00468548	0.0987879	-2.03831	4.91315	5.09928	4.93232	4.56909	4.7239	4.64998	1929	2041	3398	2947	2166	2720
Secisbp2l	SECISBP2L	ENSMUSG00000035093	ENSMUSG00000035093.17	70354	ENSMUSG00000035093.16	0.2835	6.11025	4.04976	0.00469285	0.098825	-2.11709	5.92042	5.933	6.04723	6.2736	6.3082	6.17908	3878	3638	7360	9606	6496	7851
Grk1	GRK1	ENSMUSG00000031450	ENSMUSG00000031450.9	24013	ENSMUSG00000031450.8	-1.55737	-1.53103	-4.04694	0.0047099	0.0988489	-1.8076	-0.978497	-0.0257655	-1.14015	-2.4016	-2.71339	-1.92679	32	58	50	23	12	28
Brf1	BRF1	ENSMUSG00000011158	ENSMUSG00000011158.9	72308	ENSMUSG00000011158.8	-0.321124	5.76057	-4.04678	0.00471082	0.0988489	-2.10754	5.95351	5.8426	5.96848	5.69878	5.48372	5.61631	3968	3417	6969	6449	3668	5315
Sec23b	SEC23B	ENSMUSG00000027429	ENSMUSG00000027429.17	27054	ENSMUSG00000027429.16	0.310847	6.58121	4.04631	0.00471367	0.0988489	-2.13702	6.32991	6.42086	6.52406	6.80375	6.65249	6.75621	5151	5102	10243	13872	8247	11713
Tkfc	TKFC	ENSMUSG00000034371	ENSMUSG00000034371.10	225913	ENSMUSG00000034371.9	0.35243	4.22358	4.04585	0.00471645	0.0988489	-1.98154	4.00966	4.02348	4.09305	4.28669	4.51119	4.41743	1031	968	1899	2423	1869	2315
1700037H04Rik	C20orf27	ENSMUSG00000027327	ENSMUSG00000027327.17	67326	ENSMUSG00000027327.16	0.260222	4.60501	4.04468	0.00472352	0.0988794	-2.02336	4.48848	4.46527	4.47223	4.75225	4.71789	4.73393	1437	1315	2470	3346	2157	2883
Cse1l	CSE1L	ENSMUSG00000002718	ENSMUSG00000002718.15	110750	ENSMUSG00000002718.14	0.259557	7.89835	4.04181	0.00474095	0.098994	-2.15653	7.79441	7.74349	7.7679	7.9422	8.08838	8.05373	14216	12762	24259	30539	22313	28792
Prim1	PRIM1	ENSMUSG00000025395	ENSMUSG00000025395.15	19075	ENSMUSG00000025395.14	-0.288682	6.39831	-4.041	0.00474586	0.098994	-2.14135	6.50457	6.52133	6.60099	6.21131	6.19265	6.35902	5814	5470	10804	9200	5996	8894
Aqp8	AQP8	ENSMUSG00000030762	ENSMUSG00000030762.12	11833	ENSMUSG00000030762.11	-1.2171	-1.73437	-4.03699	0.00477036	0.0993772	-1.8419	-1.16798	-0.965393	-1.169	-1.93382	-2.96493	-2.20509	28	30	49	32	10	23
Pbx2	PBX2	ENSMUSG00000034673	ENSMUSG00000034673.15	18515	ENSMUSG00000034673.14	0.26466	5.29163	4.03573	0.00477808	0.0993772	-2.09158	5.14284	5.11335	5.21653	5.45625	5.43696	5.38387	2262	2061	4138	5451	3551	4524
Crebzf	CREBZF	ENSMUSG00000051451	ENSMUSG00000051451.7	233490	ENSMUSG00000051451.6	-0.2841	5.99559	-4.03509	0.00478203	0.0993772	-2.13429	6.0396	6.14399	6.22652	5.8768	5.82095	5.86569	4212	4211	8334	7296	4634	6318
Matn1	MATN1	ENSMUSG00000040533	ENSMUSG00000040533.8	17180	ENSMUSG00000040533.7	1.07869	-0.371966	4.03431	0.00478681	0.0993772	-1.71376	-0.851118	-1.46987	-0.522234	0.00381156	0.430652	0.176961	35	21	77	124	110	122
Zfp512b	ZNF512B	ENSMUSG00000000823	ENSMUSG00000000823.17	269401	ENSMUSG00000000823.16	0.353576	6.21879	4.03153	0.00480392	0.0995799	-2.1455	5.98658	5.95932	6.1731	6.29729	6.39335	6.50308	4060	3705	8031	9765	6891	9828
Katnbl1	KATNBL1	ENSMUSG00000027132	ENSMUSG00000027132.4	72425	ENSMUSG00000027132.3	0.45583	4.62829	4.02983	0.00481442	0.0995799	-2.04252	4.18215	4.39446	4.60225	4.87887	4.78581	4.92617	1162	1252	2703	3653	2261	3294
Plpp5	PLPP5	ENSMUSG00000031570	ENSMUSG00000031570.18	71910	ENSMUSG00000031570.17	0.50732	5.27647	4.02898	0.00481968	0.0995799	-2.09677	4.96816	4.89869	5.19263	5.71436	5.31893	5.56605	2004	1776	4070	6519	3272	5133
Scamp5	SCAMP5	ENSMUSG00000040722	ENSMUSG00000040722.8	56807	ENSMUSG00000040722.7	0.356932	4.97942	4.028	0.00482574	0.0995799	-2.07754	4.95297	4.65798	4.79246	5.22076	5.13184	5.12048	1983	1503	3084	4630	2874	3769
Gusb	GUSB	ENSMUSG00000025534	ENSMUSG00000025534.18	110006	ENSMUSG00000025534.17	0.28828	9.50638	4.02718	0.00483085	0.0995799	-2.17239	9.39923	9.24392	9.4438	9.67908	9.63422	9.63806	43240	36108	77513	101792	65149	86339
Tdp1	TDP1	ENSMUSG00000021177	ENSMUSG00000021177.17	104884	ENSMUSG00000021177.16	-0.257722	4.86065	-4.02442	0.00484798	0.0995799	-2.07771	4.95151	5.03645	4.98239	4.73708	4.72257	4.73393	1981	1954	3518	3311	2164	2883
Cdkn2aipnl	CDKN2AIPNL	ENSMUSG00000020392	ENSMUSG00000020392.9	52626	ENSMUSG00000020392.8	0.332122	7.77489	4.02228	0.00486135	0.0995799	-2.18288	7.67845	7.46355	7.68436	7.99493	7.9676	7.86046	13118	10511	22894	31676	20521	25182
Snx13	SNX13	ENSMUSG00000020590	ENSMUSG00000020590.17	217463	ENSMUSG00000020590.16	-0.246661	5.19274	-4.02023	0.0048742	0.0995799	-2.10907	5.33815	5.32636	5.28529	5.06947	5.09009	5.04707	2590	2389	4340	4169	2792	3582
Sec14l1	SEC14L1	ENSMUSG00000020823	ENSMUSG00000020823.17	74136	ENSMUSG00000020823.16	0.407882	6.78002	4.01962	0.00487799	0.0995799	-2.17695	6.49487	6.50301	6.72514	6.8206	7.1016	7.03489	5775	5401	11775	14035	11259	14209
Polr2a	POLR2A	ENSMUSG00000005198	ENSMUSG00000005198.16	20020	ENSMUSG00000005198.15	-0.366241	8.34178	-4.01936	0.00487968	0.0995799	-2.18645	8.64195	8.57284	8.3596	8.08519	8.13988	8.25122	25581	22677	36559	33721	23124	33016
Nt5c3b	NT5C3B	ENSMUSG00000017176	ENSMUSG00000017176.18	68106	ENSMUSG00000017176.17	-0.385716	4.66059	-4.01915	0.00488095	0.0995799	-2.06732	4.97892	4.90437	4.69775	4.46771	4.37957	4.53523	2019	1783	2888	2747	1706	2512
Mbd6	MBD6	ENSMUSG00000025409	ENSMUSG00000025409.15	110962	ENSMUSG00000025409.14	-0.473026	5.74469	-4.01891	0.00488248	0.0995799	-2.14448	6.01158	6.19844	5.74479	5.43384	5.5332	5.54624	4131	4373	5968	5367	3796	5063
Ralgapa2	RALGAPA2	ENSMUSG00000037110	ENSMUSG00000037110.21	241694	ENSMUSG00000037110.20	0.591353	6.04124	4.01791	0.00488879	0.0995799	-2.15498	5.84717	5.78796	5.60851	6.53297	6.45663	6.01418	3686	3290	5430	11498	7200	7003
Gaa	GAA	ENSMUSG00000025579	ENSMUSG00000025579.15	14387	ENSMUSG00000025579.14	0.316708	6.97057	4.01667	0.00489659	0.0995799	-2.18487	6.88683	6.71455	6.83458	7.2008	7.01663	7.17	7578	6254	12703	18267	10615	15604
Rell1	RELL1	ENSMUSG00000047881	ENSMUSG00000047881.15	100532	ENSMUSG00000047881.14	0.267084	4.63976	4.01638	0.00489839	0.0995799	-2.06445	4.46215	4.51379	4.53954	4.80099	4.76978	4.75232	1411	1360	2588	3461	2236	2920
Pgap1	PGAP1	ENSMUSG00000073678	ENSMUSG00000073678.5	241062	ENSMUSG00000073678.4	-0.478765	4.58706	-4.01434	0.00491129	0.099727	-2.06681	5.00931	4.86334	4.62922	4.2657	4.26983	4.48498	2062	1733	2754	2388	1581	2426
Nol4l	NOL4L	ENSMUSG00000061411	ENSMUSG00000061411.13	329540	ENSMUSG00000061411.12	-0.577819	3.662	-4.01045	0.0049359	0.0999716	-1.96965	4.19081	4.01301	3.68697	3.41831	3.42329	3.23962	1169	961	1433	1327	879	1023
Rpn2	RPN2	ENSMUSG00000027642	ENSMUSG00000027642.16	20014	ENSMUSG00000027642.15	0.27414	9.00185	4.01014	0.00493787	0.0999716	-2.19738	8.89965	8.76673	8.92806	9.13736	9.09613	9.18317	30584	25939	54215	69926	44867	62990
Ppm1h	PPM1H	ENSMUSG00000034613	ENSMUSG00000034613.13	319468	ENSMUSG00000034613.12	-0.384237	5.42504	-4.00962	0.00494119	0.0999716	-2.13915	5.48522	5.78445	5.58359	5.26645	5.3043	5.12621	2868	3282	5337	4779	3239	3784
Nabp1	NABP1	ENSMUSG00000026107	ENSMUSG00000026107.12	109019	ENSMUSG00000026107.11	-0.483356	4.38124	-4.00886	0.00494605	0.0999716	-2.05351	4.57136	4.63574	4.66184	4.00851	4.00634	4.40366	1522	1480	2817	1998	1317	2293
Zfp445	ZNF445	ENSMUSG00000047036	ENSMUSG00000047036.9	235682	ENSMUSG00000047036.8	-0.272897	6.46293	-4.00788	0.00495231	0.0999721	-2.18825	6.53769	6.5946	6.66459	6.29655	6.27994	6.40421	5949	5755	11291	9760	6370	9177
Triqk	TRIQK	ENSMUSG00000055963	ENSMUSG00000055963.13	208820	ENSMUSG00000055963.12	0.612729	1.02142	4.00541	0.00496805	0.0999721	-1.73912	0.561377	0.740494	0.820027	1.40356	1.44688	1.1562	94	99	196	328	223	241
Edem2	EDEM2	ENSMUSG00000038312	ENSMUSG00000038312.11	108687	ENSMUSG00000038312.10	0.33273	6.20927	4.0053	0.00496879	0.0999721	-2.1809	6.08875	5.88748	6.14736	6.43418	6.34221	6.35561	4358	3525	7889	10737	6651	8873
Ddrgk1	DDRGK1	ENSMUSG00000068290	ENSMUSG00000068290.12	77006	ENSMUSG00000068290.11	0.539031	6.13405	4.00365	0.00497934	0.100047	-2.17854	5.82389	5.60794	6.14699	6.45525	6.30263	6.46756	3627	2904	7887	10895	6471	9589
Vps16	VPS16	ENSMUSG00000027411	ENSMUSG00000027411.18	80743	ENSMUSG00000027411.17	0.417998	6.08698	4.00295	0.00498386	0.100047	-2.17859	5.79416	5.73709	6.09238	6.3682	6.22171	6.30835	3553	3176	7594	10257	6118	8587
Pbld2	PBLD	ENSMUSG00000020072	ENSMUSG00000020072.16	67307	ENSMUSG00000020072.15	-1.32168	-1.99514	-3.99778	0.00501718	0.100601	-1.91982	-1.11822	-1.53858	-1.29056	-2.1233	-3.26979	-2.63039	29	20	45	28	8	17
Il23a	IL23A	ENSMUSG00000025383	ENSMUSG00000025383.3	83430	ENSMUSG00000025383.2	0.779641	0.523751	3.99608	0.00502818	0.100707	-1.73746	0.416987	-0.296217	0.25149	0.873532	0.904844	0.991867	85	48	132	227	153	215
Knstrn	KNSTRN	ENSMUSG00000027331	ENSMUSG00000027331.16	51944	ENSMUSG00000027331.15	0.549535	6.22872	3.99196	0.00505493	0.101013	-2.19804	5.64547	6.02329	6.18133	6.3847	6.57155	6.56598	3205	3873	8077	10375	7797	10266
Akirin1	AKIRIN1	ENSMUSG00000023075	ENSMUSG00000023075.10	68050	ENSMUSG00000023075.9	0.328023	6.64778	3.98961	0.00507034	0.101134	-2.2155	6.57998	6.33854	6.53067	6.88562	6.79606	6.75584	6126	4819	10290	14682	9110	11710
Spi1	SPI1	ENSMUSG00000002111	ENSMUSG00000002111.9	20375	ENSMUSG00000002111.8	0.364133	8.40886	3.98927	0.00507252	0.101134	-2.22725	8.1937	8.12524	8.36153	8.72402	8.49457	8.55407	18749	16628	36608	52506	29569	40728
Cenpp	CENPP	ENSMUSG00000021391	ENSMUSG00000021391.11	66336	ENSMUSG00000021391.10	0.382273	3.40512	3.98635	0.00509167	0.101187	-1.96691	3.14761	3.37883	3.13016	3.55111	3.60492	3.61808	567	619	974	1455	997	1330
Acyp2	ACYP2	ENSMUSG00000060923	ENSMUSG00000060923.6	75572	ENSMUSG00000060923.5	1.00498	-0.00503739	3.98586	0.00509489	0.101187	-1.75223	-0.591474	-0.706306	-0.236116	0.828444	0.126565	0.548662	42	36	94	220	89	158
Ube2c	UBE2C	ENSMUSG00000001403	ENSMUSG00000001403.14	68612	ENSMUSG00000001403.13	0.586794	7.37945	3.98565	0.00509628	0.101187	-2.23012	6.76597	7.23532	7.25561	7.51932	7.67139	7.82907	6969	8973	17008	22780	16712	24640
Nanos1	NANOS1	ENSMUSG00000072437	ENSMUSG00000072437.5	332397	ENSMUSG00000072437.4	0.513349	3.73951	3.98511	0.00509982	0.101187	-2.0053	3.35559	3.39504	3.65131	3.87155	4.21118	3.95242	655	626	1398	1817	1518	1677
Hyi	HYI	ENSMUSG00000006395	ENSMUSG00000006395.17	NA	ENSMUSG00000006395.16	0.401488	4.34248	3.98326	0.00511203	0.101187	-2.07718	4.02497	4.08329	4.30066	4.64535	4.45051	4.55008	1042	1009	2193	3107	1792	2538
Mlx	MLX	ENSMUSG00000017801	ENSMUSG00000017801.16	21428	ENSMUSG00000017801.15	0.291706	5.75415	3.9829	0.0051144	0.101187	-2.191	5.57586	5.57173	5.67573	5.97038	5.80341	5.92781	3054	2832	5689	7785	4578	6596
Snx6	SNX6	ENSMUSG00000005656	ENSMUSG00000005656.10	72183	ENSMUSG00000005656.9	-0.2941	6.46869	-3.97974	0.00513536	0.101354	-2.22675	6.67718	6.52843	6.64193	6.33275	6.23158	6.40027	6553	5497	11115	10008	6160	9152
Slc12a9	SLC12A9	ENSMUSG00000037344	ENSMUSG00000037344.15	83704	ENSMUSG00000037344.14	0.514011	5.13225	3.97584	0.00516133	0.101753	-2.15773	4.69741	4.76609	5.13846	5.53253	5.3264	5.33258	1661	1620	3920	5747	3289	4366
Ltbp4	LTBP4	ENSMUSG00000040488	ENSMUSG00000040488.19	108075	ENSMUSG00000040488.18	-0.886429	4.6086	-3.9737	0.00517563	0.101807	-2.12189	5.45523	4.94347	4.75407	3.80162	4.44809	4.2491	2809	1832	3003	1731	1789	2060
Prdm11	PRDM11	ENSMUSG00000075028	ENSMUSG00000075028.13	100042784	ENSMUSG00000075028.12	0.478897	2.35685	3.97274	0.00518203	0.101819	-1.87108	2.08925	2.01975	2.22262	2.50222	2.56012	2.74713	272	241	519	703	483	727
Arhgef10l	ARHGEF10L	ENSMUSG00000040964	ENSMUSG00000040964.17	72754	ENSMUSG00000040964.16	-0.239221	6.31439	-3.96854	0.00521024	0.102259	-2.23704	6.41765	6.42594	6.45866	6.20895	6.13773	6.23741	5474	5120	9789	9185	5772	8175
Prelid3b	PRELID3B	ENSMUSG00000016257	ENSMUSG00000016257.16	66390	ENSMUSG00000016257.15	0.379951	6.89736	3.964	0.00524093	0.102539	-2.25507	6.61626	6.6103	6.89093	7.13603	6.98919	7.14143	6282	5818	13209	17465	10415	15298
Celf4	CELF4	ENSMUSG00000024268	ENSMUSG00000024268.17	108013	ENSMUSG00000024268.16	0.95464	2.01801	3.96365	0.00524334	0.102539	-1.8478	1.0706	1.35654	2.101	2.50427	2.43554	2.64013	134	152	477	704	443	675
Rxra	RXRA	ENSMUSG00000015846	ENSMUSG00000015846.16	20181	ENSMUSG00000015846.15	0.386386	6.37828	3.96299	0.00524782	0.102539	-2.24404	6.37186	6.04106	6.14186	6.49341	6.66156	6.55992	5303	3921	7859	11187	8299	10223
Baz1a	BAZ1A	ENSMUSG00000035021	ENSMUSG00000035021.14	217578	ENSMUSG00000035021.13	-0.363443	6.51859	-3.95669	0.00529078	0.10315	-2.25977	6.75287	6.78807	6.56146	6.20942	6.44294	6.35675	6906	6581	10512	9188	7132	8880
Ttl	TTL	ENSMUSG00000027394	ENSMUSG00000027394.14	69737	ENSMUSG00000027394.13	0.319784	4.13055	3.95427	0.00530742	0.10322	-2.0946	3.99984	4.019	3.90251	4.21655	4.28254	4.36283	1024	965	1664	2308	1595	2229
D030056L22Rik	C9orf40	ENSMUSG00000047044	ENSMUSG00000047044.8	225995	ENSMUSG00000047044.7	0.412331	4.49871	3.95388	0.0053101	0.10322	-2.13273	4.10308	4.31271	4.44273	4.64998	4.67238	4.81136	1100	1183	2420	3117	2090	3042
Tmem134	TMEM134	ENSMUSG00000024845	ENSMUSG00000024845.20	66990	ENSMUSG00000024845.17	0.305449	5.30079	3.95344	0.00531311	0.10322	-2.20324	5.23006	5.05479	5.15893	5.43438	5.38779	5.53881	2403	1979	3976	5369	3432	5037
Inpp4b	INPP4B	ENSMUSG00000037940	ENSMUSG00000037940.18	234515	ENSMUSG00000037940.17	-0.399877	4.17624	-3.95276	0.00531785	0.10322	-2.10672	4.32837	4.43198	4.36561	4.05539	4.09035	3.78577	1286	1285	2294	2064	1396	1494
Slpi	SLPI	ENSMUSG00000017002	ENSMUSG00000017002.15	20568	ENSMUSG00000017002.14	0.944464	6.14354	3.9502	0.0053355	0.103449	-2.24704	5.26211	5.47483	6.2427	6.7999	6.62048	6.46123	2457	2648	8428	13835	8066	9547
Slc25a29	SLC25A29	ENSMUSG00000021265	ENSMUSG00000021265.4	214663	ENSMUSG00000021265.3	-1.51575	-1.56562	-3.9471	0.00535702	0.103691	-1.90731	-0.978497	-0.787606	-0.598686	-1.72737	-3.26979	-2.03176	32	34	73	37	8	26
Plekha4	PLEKHA4	ENSMUSG00000040428	ENSMUSG00000040428.20	69217	ENSMUSG00000040428.19	0.826169	-0.199017	3.94597	0.00536483	0.103691	-1.8015	-0.892341	-0.629344	-0.347147	0.423188	0.110355	0.141189	34	38	87	166	88	119
Fam3a	FAM3A	ENSMUSG00000031399	ENSMUSG00000031399.16	66294	ENSMUSG00000031399.15	0.271234	4.71943	3.94585	0.00536566	0.103691	-2.16703	4.57892	4.5233	4.64277	4.86259	4.82731	4.8817	1530	1369	2780	3612	2327	3194
Efcab5	EFCAB5	ENSMUSG00000050944	ENSMUSG00000050944.15	319634	ENSMUSG00000050944.14	-0.898024	-0.599898	-3.94291	0.00538622	0.103966	-1.81842	-0.314365	0.115097	-0.220929	-1.16177	-1.29116	-0.726254	51	64	95	55	33	65
Rcn1	RCN1	ENSMUSG00000005973	ENSMUSG00000005973.7	19672	ENSMUSG00000005973.6	0.359363	5.50562	3.94189	0.00539332	0.103966	-2.2318	5.30946	5.17768	5.47966	5.70057	5.61985	5.74651	2539	2155	4966	6457	4031	5817
Os9	OS9	ENSMUSG00000040462	ENSMUSG00000040462.14	216440	ENSMUSG00000040462.13	-0.27772	7.125	-3.94128	0.00539761	0.103966	-2.29187	7.22351	7.26744	7.30087	7.00585	6.88078	7.07158	9570	9175	17550	15958	9661	14575
Tpcn1	TPCN1	ENSMUSG00000032741	ENSMUSG00000032741.10	252972	ENSMUSG00000032741.9	-0.61207	4.93025	-3.94019	0.00540522	0.103999	-2.19757	5.40561	5.42833	4.89535	4.50708	4.73385	4.61128	2714	2564	3312	2823	2181	2648
Dzank1	DZANK1	ENSMUSG00000037259	ENSMUSG00000037259.16	241688	ENSMUSG00000037259.15	0.900427	-1.51624	3.93829	0.00541856	0.104142	-1.91251	-2.24598	-1.85174	-1.82108	-1.1107	-1.12843	-0.939498	13	16	31	57	37	56
Ccl6	CCL23	ENSMUSG00000018927	ENSMUSG00000018927.4	20305	ENSMUSG00000018927.3	0.859694	3.56405	3.93693	0.00542815	0.104212	-2.04246	3.11157	2.59773	3.59985	4.05539	4.11899	3.90076	553	360	1349	2064	1424	1618
Ccl6	CCL15-CCL14	ENSMUSG00000018927	ENSMUSG00000018927.4	20305	ENSMUSG00000018927.3	0.859694	3.56405	3.93693	0.00542815	0.104212	-2.04246	3.11157	2.59773	3.59985	4.05539	4.11899	3.90076	553	360	1349	2064	1424	1618
Ccl6	CCL15	ENSMUSG00000018927	ENSMUSG00000018927.4	20305	ENSMUSG00000018927.3	0.859694	3.56405	3.93693	0.00542815	0.104212	-2.04246	3.11157	2.59773	3.59985	4.05539	4.11899	3.90076	553	360	1349	2064	1424	1618
Marveld1	MARVELD1	ENSMUSG00000044345	ENSMUSG00000044345.10	277010	ENSMUSG00000044345.9	-0.813785	2.8075	-3.93317	0.0054547	0.104419	-1.97159	3.33341	3.55611	2.81174	2.32806	2.55713	2.25852	645	700	781	623	482	518
Ppfia4	PPFIA4	ENSMUSG00000026458	ENSMUSG00000026458.14	68507	ENSMUSG00000026458.13	0.485997	5.38381	3.93305	0.0054556	0.104419	-2.23443	5.12552	4.88154	5.38977	5.60115	5.68561	5.61929	2235	1755	4666	6027	4219	5326
Pcx	PC	ENSMUSG00000024892	ENSMUSG00000024892.18	18563	ENSMUSG00000024892.17	0.34974	4.55188	3.93289	0.00545674	0.104419	-2.16747	4.22133	4.47837	4.42715	4.68518	4.69837	4.80089	1194	1327	2394	3194	2128	3020
Ccdc84	CENATAC	ENSMUSG00000043923	ENSMUSG00000043923.9	382073	ENSMUSG00000043923.8	-0.305581	4.06214	-3.92898	0.00548451	0.104723	-2.12572	4.14825	4.20781	4.28412	3.94731	3.85281	3.9325	1135	1100	2168	1915	1184	1654
Slfn5	SLFN5	ENSMUSG00000054404	ENSMUSG00000054404.14	327978	ENSMUSG00000054404.13	-0.956878	0.552214	-3.92729	0.00549657	0.10484	-1.82014	0.900002	1.36596	0.827351	-0.0553236	0.519266	-0.243978	119	153	197	119	117	91
Myo1d	MYO1D	ENSMUSG00000035441	ENSMUSG00000035441.15	338367	ENSMUSG00000035441.14	-0.411987	4.35824	-3.92545	0.00550976	0.104884	-2.16342	4.41751	4.72729	4.54288	4.0293	4.26251	4.16995	1368	1577	2594	2027	1573	1950
Tlr7	TLR7	ENSMUSG00000044583	ENSMUSG00000044583.14	170743	ENSMUSG00000044583.13	-0.376943	8.01708	-3.92341	0.0055244	0.104931	-2.31815	8.35748	8.21692	8.04205	7.79898	7.93381	7.75322	21003	17719	29336	27653	20046	23378
Gdap1	GDAP1	ENSMUSG00000025777	ENSMUSG00000025777.9	14545	ENSMUSG00000025777.8	-0.748567	0.475436	-3.92327	0.00552536	0.104931	-1.8236	0.692622	0.696327	1.12942	0.267811	-0.0626298	0.129066	103	96	243	149	78	118
Mthfsd	MTHFSD	ENSMUSG00000031816	ENSMUSG00000031816.16	234814	ENSMUSG00000031816.15	0.284743	5.30178	3.92246	0.00553117	0.104931	-2.24574	5.175	5.11195	5.18873	5.3863	5.40534	5.54339	2313	2059	4059	5193	3474	5053
Rp1	RP1	ENSMUSG00000025900	ENSMUSG00000025900.14	19888	ENSMUSG00000025900.13	1.2425	-1.76714	3.91959	0.00555192	0.105212	-1.97038	-2.9134	-2.25227	-2.07044	-1.4484	-1.05347	-0.86486	8	12	26	45	39	59
Dusp4	DUSP4	ENSMUSG00000031530	ENSMUSG00000031530.7	319520	ENSMUSG00000031530.6	-0.387093	7.24007	-3.91711	0.00556986	0.105438	-2.3261	7.44357	7.52653	7.33105	7.18859	7.08368	6.867	11147	10980	17921	18113	11120	12648
Rrbp1	RRBP1	ENSMUSG00000027422	ENSMUSG00000027422.16	81910	ENSMUSG00000027422.15	0.229504	8.60977	3.91509	0.00558449	0.105466	-2.32835	8.48926	8.50191	8.4938	8.78482	8.69432	8.69451	23012	21589	40123	54766	33960	44892
Sipa1	SIPA1	ENSMUSG00000056917	ENSMUSG00000056917.14	20469	ENSMUSG00000056917.13	0.225923	7.41757	3.91503	0.00558495	0.105466	-2.32856	7.32423	7.28199	7.30759	7.49698	7.57722	7.51743	10262	9268	17632	22430	15656	19853
Ap3s1	AP3S1	ENSMUSG00000024480	ENSMUSG00000024480.10	11777	ENSMUSG00000024480.9	0.263113	5.43641	3.91338	0.00559698	0.105466	-2.26735	5.3174	5.31667	5.28495	5.63077	5.48726	5.58142	2553	2373	4339	6152	3677	5188
Arid4a	ARID4A	ENSMUSG00000048118	ENSMUSG00000048118.18	238247	ENSMUSG00000048118.17	-0.391887	4.39634	-3.91279	0.00560123	0.105466	-2.18454	4.49549	4.63086	4.63236	4.05469	4.37195	4.1927	1444	1475	2760	2063	1697	1981
Rapsn	RAPSN	ENSMUSG00000002104	ENSMUSG00000002104.12	19400	ENSMUSG00000002104.11	-0.974165	0.348118	-3.91278	0.00560131	0.105466	-1.83403	0.561377	0.90477	0.986277	-0.589868	-0.00852239	0.234676	94	111	220	82	81	127
Tuba1a	TUBA1A	ENSMUSG00000072235	ENSMUSG00000072235.7	22142	ENSMUSG00000072235.6	0.373704	5.01349	3.90885	0.0056301	0.105895	-2.24168	4.90113	4.86417	4.7279	5.34116	5.17632	5.07024	1913	1734	2949	5033	2964	3640
Jdp2	JDP2	ENSMUSG00000034271	ENSMUSG00000034271.17	81703	ENSMUSG00000034271.16	-0.248785	6.4074	-3.90708	0.00564308	0.105989	-2.32424	6.48081	6.5368	6.57621	6.22954	6.28017	6.3409	5719	5529	10620	9317	6371	8783
Ubxn2a	UBXN2A	ENSMUSG00000020634	ENSMUSG00000020634.13	217379	ENSMUSG00000020634.12	-0.454124	4.78186	-3.90598	0.00565114	0.105989	-2.23156	5.25741	4.92684	4.85022	4.49476	4.63533	4.52659	2449	1811	3210	2799	2037	2497
Ripor2	RIPOR2	ENSMUSG00000036006	ENSMUSG00000036006.21	193385	ENSMUSG00000036006.20	2.79123	-0.232657	3.90571	0.00565317	0.105989	-1.86965	-2.24598	-3.19569	0.240561	1.32226	0.797568	1.68534	13	6	131	310	142	348
Pcdh7	PCDH7	ENSMUSG00000029108	ENSMUSG00000029108.15	54216	ENSMUSG00000029108.14	-1.06571	2.69592	-3.90055	0.0056913	0.106477	-2.00061	3.13484	3.85122	2.8062	2.29766	1.90719	2.17843	562	859	778	610	307	490
Map3k5	MAP3K5	ENSMUSG00000071369	ENSMUSG00000071369.12	26408	ENSMUSG00000071369.11	-0.384972	4.0589	-3.89763	0.00571305	0.106634	-2.16774	4.17967	4.25044	4.31441	3.97196	3.93565	3.70129	1160	1133	2214	1948	1254	1409
Tnfaip1	TNFAIP1	ENSMUSG00000017615	ENSMUSG00000017615.13	21927	ENSMUSG00000017615.12	0.27902	6.45269	3.89758	0.00571339	0.106634	-2.33663	6.30847	6.24901	6.37914	6.66363	6.61295	6.50293	5075	4529	9264	12588	8024	9827
Gsr	GSR	ENSMUSG00000031584	ENSMUSG00000031584.17	14782	ENSMUSG00000031584.16	-0.366047	6.14915	-3.89083	0.0057639	0.107379	-2.33753	6.23171	6.3813	6.38597	6.13318	5.83889	5.92387	4812	4964	9308	8715	4692	6578
Dcxr	DCXR	ENSMUSG00000039450	ENSMUSG00000039450.12	67880	ENSMUSG00000039450.11	0.559922	4.44734	3.88249	0.00582708	0.108442	-2.22128	4.1406	3.87618	4.43736	4.60724	4.78964	4.83301	1129	874	2411	3026	2267	3088
Nusap1	NUSAP1	ENSMUSG00000027306	ENSMUSG00000027306.16	108907	ENSMUSG00000027306.15	0.606294	6.64969	3.88079	0.00584003	0.108496	-2.36248	6.00704	6.48717	6.5385	6.76336	7.10595	6.9961	4118	5342	10346	13489	11293	13832
Syt6	SYT6	ENSMUSG00000027849	ENSMUSG00000027849.20	54524	ENSMUSG00000027849.19	1.45446	-2.61213	3.87986	0.00584711	0.108496	-2.14961	-4.19351	-2.80867	-3.04347	-1.8901	-1.9997	-1.73731	3	8	13	33	20	32
Tti1	TTI1	ENSMUSG00000027650	ENSMUSG00000027650.13	75425	ENSMUSG00000027650.12	0.258887	4.79994	3.87955	0.00584952	0.108496	-2.26472	4.65601	4.70239	4.65363	4.87531	4.95194	4.96035	1614	1550	2801	3644	2537	3373
H2-T24	HLA-E	ENSMUSG00000053835	ENSMUSG00000053835.18	15042	ENSMUSG00000053835.17	-1.35119	3.90884	-3.87734	0.00586641	0.108496	-2.16981	4.26182	5.1014	4.39855	3.55111	3.68919	2.45099	1228	2044	2347	1455	1057	592
Plpp6	PLPP6	ENSMUSG00000040105	ENSMUSG00000040105.4	74411	ENSMUSG00000040105.3	0.33844	3.79049	3.87666	0.00587161	0.108496	-2.15928	3.54699	3.59271	3.70894	4.01571	3.99755	3.88102	748	718	1455	2008	1309	1596
Wdr45b	WDR45B	ENSMUSG00000025173	ENSMUSG00000025173.14	66840	ENSMUSG00000025173.13	0.317714	6.20734	3.87631	0.0058743	0.108496	-2.35738	6.20416	5.92664	6.01572	6.38706	6.34156	6.36888	4721	3622	7201	10392	6648	8955
Nme4	NME4	ENSMUSG00000024177	ENSMUSG00000024177.10	56520	ENSMUSG00000024177.9	0.429798	4.65194	3.87567	0.00587921	0.108496	-2.25384	4.56662	4.26563	4.46814	4.71292	4.89748	5.00083	1517	1145	2463	3256	2443	3469
Snx30	SNX30	ENSMUSG00000028385	ENSMUSG00000028385.15	209131	ENSMUSG00000028385.14	-0.294688	5.46982	-3.8752	0.00588287	0.108496	-2.32497	5.6016	5.69936	5.55327	5.22853	5.34211	5.39403	3109	3094	5226	4655	3325	4556
Heatr1	HEATR1	ENSMUSG00000050244	ENSMUSG00000050244.10	217995	ENSMUSG00000050244.9	-0.368273	6.39975	-3.87486	0.00588548	0.108496	-2.36846	6.50184	6.78302	6.47113	6.17027	6.19722	6.27504	5803	6558	9874	8942	6015	8391
Plek	PLEK	ENSMUSG00000020120	ENSMUSG00000020120.16	56193	ENSMUSG00000020120.15	0.319329	9.54993	3.87026	0.00592096	0.108922	-2.38696	9.47311	9.32793	9.36934	9.85059	9.65501	9.62361	45512	38273	73614	114642	66095	85479
Six1	SIX1	ENSMUSG00000051367	ENSMUSG00000051367.9	20471	ENSMUSG00000051367.8	-0.576687	2.81742	-3.8692	0.00592921	0.10896	-2.05777	2.8081	3.27003	3.22193	2.62783	2.59549	2.38115	448	574	1038	767	495	564
Hsd17b14	HSD17B14	ENSMUSG00000030825	ENSMUSG00000030825.20	66065	ENSMUSG00000030825.19	0.686232	0.707987	3.86493	0.00596246	0.10901	-1.89767	0.347863	0.115097	0.589659	1.18592	1.11442	0.894959	81	64	167	282	177	201
Rfc4	RFC4	ENSMUSG00000022881	ENSMUSG00000022881.16	106344	ENSMUSG00000022881.15	0.289435	5.98199	3.86419	0.00596823	0.10901	-2.36477	5.84991	5.75245	5.905	6.05338	6.11354	6.21769	3693	3210	6669	8246	5676	8064
S100a11	S100A11	ENSMUSG00000027907	ENSMUSG00000027907.5	20195	ENSMUSG00000027907.4	-0.367557	5.53732	-3.86418	0.00596833	0.10901	-2.34432	5.81472	5.73254	5.62778	5.48585	5.19326	5.36977	3604	3166	5503	5564	2999	4480
Foxj1	FOXJ1	ENSMUSG00000034227	ENSMUSG00000034227.8	15223	ENSMUSG00000034227.7	-0.978482	-1.76224	-3.86329	0.0059753	0.10901	-2.00897	-1.27294	-1.16821	-1.38897	-2.59864	-1.9997	-2.14497	26	26	42	20	20	24
Slc27a4	SLC27A4	ENSMUSG00000059316	ENSMUSG00000059316.3	26569	ENSMUSG00000059316.2	0.289754	5.56199	3.8587	0.00601133	0.109554	-2.34999	5.47715	5.46389	5.3188	5.77735	5.68253	5.65223	2852	2628	4442	6810	4210	5449
Eid1	EID1	ENSMUSG00000091337	ENSMUSG00000091337.4	58521	ENSMUSG00000091337.3	0.574201	7.6885	3.85775	0.00601877	0.109577	-2.40761	7.34475	7.19208	7.66603	8.21078	7.91286	7.8045	10409	8708	22605	36788	19757	24224
Rdh5	RDH5	ENSMUSG00000025350	ENSMUSG00000025350.16	19682	ENSMUSG00000025350.15	-1.28711	-2.04076	-3.85358	0.00605179	0.109979	-2.05892	-1.71546	-1.28142	-1.2285	-3.09821	-2.83369	-2.08725	19	24	47	14	11	25
Shld1	SHLD1	ENSMUSG00000044991	ENSMUSG00000044991.11	73747	ENSMUSG00000044991.10	0.480234	2.18822	3.85319	0.00605487	0.109979	-2.00949	1.88483	1.79387	2.13681	2.49811	2.38926	2.42644	236	206	489	701	429	582
Zdhhc8	ZDHHC8	ENSMUSG00000060166	ENSMUSG00000060166.7	27801	ENSMUSG00000060166.6	-1.31631	-1.2284	-3.85148	0.00606849	0.109979	-1.964	-0.461706	-0.181885	-1.00394	-2.4016	-1.8654	-1.4559	46	52	55	23	22	39
Rasgrp4	RASGRP4	ENSMUSG00000030589	ENSMUSG00000030589.16	233046	ENSMUSG00000030589.15	-0.722756	2.76708	-3.85067	0.00607494	0.109979	-2.07625	3.47385	3.01825	2.90121	2.23733	2.68304	2.28881	711	482	831	585	526	529
Ptges3	PTGES3	ENSMUSG00000071072	ENSMUSG00000071072.13	56351	ENSMUSG00000071072.12	-0.292136	7.67678	-3.85029	0.00607791	0.109979	-2.41931	7.71343	7.90219	7.85295	7.60106	7.53932	7.45172	13440	14246	25732	24108	15250	18969
Ryk	RYK	ENSMUSG00000032547	ENSMUSG00000032547.13	20187	ENSMUSG00000032547.12	0.398328	3.63408	3.84877	0.00609007	0.109979	-2.17765	3.35338	3.62055	3.35456	3.92301	3.7701	3.78287	654	732	1138	1883	1118	1491
Tmem176a	TMEM176A	ENSMUSG00000023367	ENSMUSG00000023367.15	66058	ENSMUSG00000023367.14	-0.405719	6.48451	-3.84867	0.00609086	0.109979	-2.40724	6.70055	6.49202	6.86492	6.24095	6.22053	6.38808	6660	5360	12973	9391	6113	9075
Gpr162	GPR162	ENSMUSG00000038390	ENSMUSG00000038390.12	14788	ENSMUSG00000038390.11	-0.894951	3.30912	-3.84687	0.00610529	0.110127	-2.1439	4.19328	3.21109	3.84685	2.82271	2.76816	3.01264	1171	551	1601	878	558	874
Syngr4	SYNGR4	ENSMUSG00000040231	ENSMUSG00000040231.17	58867	ENSMUSG00000040231.16	0.898442	-0.0293794	3.84548	0.00611643	0.110215	-1.91226	-0.772046	-0.629344	-0.118878	0.208717	0.506936	0.62834	37	38	102	143	116	167
Phf11c	PHF11	ENSMUSG00000091144	ENSMUSG00000091144.3	628705	ENSMUSG00000091144.2	-0.592752	0.761241	-3.84274	0.00613843	0.110498	-1.92863	0.947502	0.992613	1.21007	0.60223	0.481953	0.33308	123	118	257	188	114	136
Noct	NOCT	ENSMUSG00000023087	ENSMUSG00000023087.16	12457	ENSMUSG00000023087.15	-0.535006	3.08869	-3.83789	0.00617768	0.110752	-2.13081	3.43481	3.27755	3.36466	3.06964	2.8064	2.57906	692	577	1146	1042	573	647
Kif18a	KIF18A	ENSMUSG00000027115	ENSMUSG00000027115.15	228421	ENSMUSG00000027115.14	0.526744	4.55238	3.83409	0.0062086	0.110857	-2.2992	4.04011	4.51803	4.30132	4.63603	4.96721	4.85158	1053	1364	2194	3087	2564	3128
Tubb2a	TUBB2A	ENSMUSG00000058672	ENSMUSG00000058672.8	22151	ENSMUSG00000058672.7	0.488139	3.54213	3.8331	0.00621664	0.110857	-2.1864	3.23873	3.34585	3.32512	4.01858	3.62217	3.70231	604	605	1115	2012	1009	1410
Nipbl	NIPBL	ENSMUSG00000022141	ENSMUSG00000022141.8	71175	ENSMUSG00000022141.7	-0.348543	7.04065	-3.832	0.00622567	0.110857	-2.44165	7.34072	7.25354	7.05129	6.77709	6.93284	6.8884	10380	9087	14762	13618	10016	12837
Nrde2	NRDE2	ENSMUSG00000021179	ENSMUSG00000021179.9	217827	ENSMUSG00000021179.8	-0.412606	4.44419	-3.83182	0.00622715	0.110857	-2.29991	4.77844	4.59322	4.59369	4.41912	4.17657	4.10412	1757	1437	2687	2656	1482	1863
Pa2g4	PA2G4	ENSMUSG00000025364	ENSMUSG00000025364.14	18813	ENSMUSG00000025364.13	-0.260015	8.8654	-3.83152	0.00622953	0.110857	-2.44309	8.99651	9.04219	8.94728	8.78096	8.64079	8.7847	32708	31396	54942	54620	32723	47788
Erlin2	ERLIN2	ENSMUSG00000031483	ENSMUSG00000031483.9	244373	ENSMUSG00000031483.8	0.253518	5.91565	3.83141	0.00623046	0.110857	-2.40714	5.71531	5.78884	5.85974	6.0756	6.00702	6.04738	3364	3292	6463	8374	5272	7166
Pimreg	PIMREG	ENSMUSG00000020808	ENSMUSG00000020808.4	109212	ENSMUSG00000020808.3	0.519275	6.67005	3.83099	0.00623395	0.110857	-2.43245	6.11662	6.44997	6.65639	6.84091	6.92475	7.03164	4443	5206	11227	14234	9960	14177
Btbd7	BTBD7	ENSMUSG00000041702	ENSMUSG00000041702.8	238386	ENSMUSG00000041702.7	-0.425069	4.66034	-3.82925	0.00624821	0.110999	-2.32518	4.96672	4.96457	4.69575	4.37836	4.60745	4.34917	2002	1859	2884	2582	1998	2208
Ptgis	PTGIS	ENSMUSG00000017969	ENSMUSG00000017969.14	NA	ENSMUSG00000017969.13	2.37069	-1.56697	3.82536	0.00628027	0.111343	-2.06536	-2.60855	-4.5742	-1.32262	-0.290854	-0.438387	-0.16722	10	2	44	101	60	96
Spred1	SPRED1	ENSMUSG00000027351	ENSMUSG00000027351.15	114715	ENSMUSG00000027351.14	0.348753	7.63266	3.82422	0.00628967	0.111398	-2.45445	7.37451	7.48575	7.51463	7.82786	7.94835	7.64483	10626	10674	20353	28212	20249	21686
Asb8	ASB8	ENSMUSG00000048175	ENSMUSG00000048175.14	78541	ENSMUSG00000048175.13	-0.286398	4.59677	-3.81875	0.00633512	0.111978	-2.33312	4.64884	4.82283	4.7507	4.49837	4.42943	4.43046	1606	1685	2996	2806	1766	2336
Bcl7c	BCL7C	ENSMUSG00000030814	ENSMUSG00000030814.18	12055	ENSMUSG00000030814.17	0.291801	5.54062	3.81741	0.00634628	0.112062	-2.4055	5.37499	5.30201	5.49899	5.64523	5.66737	5.75516	2657	2349	5033	6214	4166	5852
Pard3b	PARD3B	ENSMUSG00000052062	ENSMUSG00000052062.15	72823	ENSMUSG00000052062.14	-0.546733	3.12941	-3.81317	0.00638178	0.112464	-2.1687	3.46776	3.53328	3.21496	2.68857	3.10116	2.77073	708	689	1033	800	703	739
Ndufaf3	NDUFAF3	ENSMUSG00000070283	ENSMUSG00000070283.5	66706	ENSMUSG00000070283.4	0.340746	3.88483	3.81317	0.00638181	0.112464	-2.25644	3.73638	3.56637	3.82324	4.0865	4.03238	4.06409	853	705	1575	2109	1341	1812
Ern1	ERN1	ENSMUSG00000020715	ENSMUSG00000020715.10	78943	ENSMUSG00000020715.9	-0.34815	5.37746	-3.8067	0.00643646	0.113314	-2.41363	5.64141	5.53772	5.47966	5.09042	5.1587	5.35683	3196	2766	4966	4230	2928	4440
Bckdk	BCKDK	ENSMUSG00000030802	ENSMUSG00000030802.15	12041	ENSMUSG00000030802.14	0.228799	6.94877	3.80232	0.0064737	0.113856	-2.4796	6.78326	6.83211	6.88666	7.02916	7.07809	7.08331	7053	6785	13170	16218	11077	14694
Fosl2	FOSL2	ENSMUSG00000029135	ENSMUSG00000029135.11	14284	ENSMUSG00000029135.10	-0.782958	5.52983	-3.80058	0.00648854	0.113953	-2.4311	6.28324	5.92025	5.58629	5.45863	4.99783	4.93272	4987	3606	5347	5460	2619	3309
Lztfl1	LZTFL1	ENSMUSG00000025245	ENSMUSG00000025245.15	93730	ENSMUSG00000025245.14	0.299753	4.67225	3.80016	0.00649217	0.113953	-2.36116	4.65332	4.43086	4.48676	4.84451	4.80671	4.81136	1611	1284	2495	3567	2294	3042
Helb	HELB	ENSMUSG00000020228	ENSMUSG00000020228.12	117599	ENSMUSG00000020228.11	-0.326216	5.48051	-3.7966	0.0065227	0.114101	-2.43405	5.72727	5.69889	5.50927	5.23903	5.40575	5.30287	3392	3093	5069	4689	3475	4277
Zfp740	ZNF740	ENSMUSG00000046897	ENSMUSG00000046897.18	68744	ENSMUSG00000046897.17	-0.234586	6.65317	-3.79616	0.00652654	0.114101	-2.48437	6.79162	6.70297	6.81537	6.50369	6.53842	6.56696	7094	6204	12535	11267	7620	10273
Cdk5rap1	CDK5RAP1	ENSMUSG00000027487	ENSMUSG00000027487.12	66971	ENSMUSG00000027487.11	0.320629	3.89648	3.79462	0.00653983	0.11422	-2.28333	3.6294	3.71582	3.84505	4.04627	4.06639	4.07598	792	782	1599	2051	1373	1827
Spaca6	SPACA6	ENSMUSG00000080316	ENSMUSG00000080316.12	75202	ENSMUSG00000080316.11	0.439112	2.06107	3.79277	0.00655582	0.114328	-2.0766	1.70994	1.8885	1.92103	2.30002	2.19157	2.35537	209	220	421	611	374	554
Tmem87b	TMEM87B	ENSMUSG00000014353	ENSMUSG00000014353.16	72477	ENSMUSG00000014353.15	0.300133	5.80946	3.7924	0.00655901	0.114328	-2.45548	5.70886	5.59947	5.67141	5.9798	5.83643	6.0608	3349	2887	5672	7836	4684	7233
Slamf8	SLAMF8	ENSMUSG00000053318	ENSMUSG00000053318.8	74748	ENSMUSG00000053318.7	0.970868	3.5543	3.78757	0.00660098	0.114891	-2.23913	2.64839	2.70935	3.73058	4.06999	4.07581	4.09168	401	389	1477	2085	1382	1847
Hacd2	HACD2	ENSMUSG00000035376	ENSMUSG00000035376.11	70757	ENSMUSG00000035376.10	0.343002	5.34352	3.78666	0.00660889	0.114891	-2.43456	5.08162	5.07001	5.34932	5.51205	5.4982	5.54994	2168	2000	4537	5666	3705	5076
Ttpal	TTPAL	ENSMUSG00000017679	ENSMUSG00000017679.17	76080	ENSMUSG00000017679.16	0.26719	5.40993	3.78526	0.00662115	0.114891	-2.44185	5.19481	5.30078	5.33109	5.60927	5.51754	5.50608	2345	2347	4480	6061	3755	4924
Ppm1m	PPM1M	ENSMUSG00000020253	ENSMUSG00000020253.16	67905	ENSMUSG00000020253.15	0.301246	6.28607	3.78494	0.00662394	0.114891	-2.48676	6.20722	5.98096	6.21331	6.40733	6.45943	6.44818	4731	3761	8258	10539	7214	9461
Rps27l	RPS27L	ENSMUSG00000036781	ENSMUSG00000036781.14	67941	ENSMUSG00000036781.13	0.360319	8.11554	3.78313	0.00663982	0.114982	-2.51183	8.0916	7.75711	7.95739	8.29057	8.23132	8.36523	17468	12883	27664	38880	24637	35731
Nin	NIN	ENSMUSG00000021068	ENSMUSG00000021068.18	18080	ENSMUSG00000021068.17	-0.447116	7.12755	-3.78062	0.00666183	0.115199	-2.51407	7.51711	7.43009	7.10698	6.77942	6.93945	6.99223	11730	10270	15343	13640	10062	13795
Rom1	ROM1	ENSMUSG00000071648	ENSMUSG00000071648.5	19881	ENSMUSG00000071648.4	0.69534	2.4215	3.77886	0.00667741	0.115199	-2.12734	2.26826	1.57554	2.32447	2.76405	2.79123	2.80542	308	177	557	843	567	757
Pex14	PEX14	ENSMUSG00000028975	ENSMUSG00000028975.17	56273	ENSMUSG00000028975.16	0.284322	4.64967	3.77862	0.00667948	0.115199	-2.38875	4.43011	4.51273	4.57532	4.85257	4.73452	4.79275	1380	1359	2653	3587	2182	3003
Psmc6	PSMC6	ENSMUSG00000021832	ENSMUSG00000021832.9	67089	ENSMUSG00000021832.8	0.283773	7.58563	3.77767	0.0066879	0.115206	-2.51917	7.56834	7.36472	7.39813	7.71012	7.68676	7.78574	12154	9815	18774	26001	16891	23911
Inf2	INF2	ENSMUSG00000037679	ENSMUSG00000037679.10	70435	ENSMUSG00000037679.9	-0.401368	6.0138	-3.77655	0.00669778	0.115263	-2.48989	6.27045	6.36317	6.02192	5.92884	5.71639	5.78202	4943	4902	7232	7564	4310	5962
Fcgr2b	FCGR2C	ENSMUSG00000026656	ENSMUSG00000026656.16	14130	ENSMUSG00000026656.15	0.444678	9.93299	3.77495	0.00671202	0.115396	-2.51697	9.71634	9.5048	9.91128	10.1737	10.017	10.2748	53870	43265	107177	143423	84945	134242
Fcgr2b	FCGR2A	ENSMUSG00000026656	ENSMUSG00000026656.16	14130	ENSMUSG00000026656.15	0.444678	9.93299	3.77495	0.00671202	0.115396	-2.51697	9.71634	9.5048	9.91128	10.1737	10.017	10.2748	53870	43265	107177	143423	84945	134242
Fcgr2b	FCGR2B	ENSMUSG00000026656	ENSMUSG00000026656.16	14130	ENSMUSG00000026656.15	0.444678	9.93299	3.77495	0.00671202	0.115396	-2.51697	9.71634	9.5048	9.91128	10.1737	10.017	10.2748	53870	43265	107177	143423	84945	134242
Papola	PAPOLA	ENSMUSG00000021111	ENSMUSG00000021111.16	18789	ENSMUSG00000021111.15	-0.289987	7.9291	-3.77242	0.0067345	0.115669	-2.5272	8.09918	8.16672	7.95624	7.73874	7.86105	7.75266	17560	17113	27642	26522	19060	23369
Atg13	ATG13	ENSMUSG00000027244	ENSMUSG00000027244.15	51897	ENSMUSG00000027244.14	0.369676	6.14364	3.77106	0.00674664	0.115691	-2.50023	6.04541	5.94563	5.89088	6.51682	6.24324	6.21984	4229	3670	6604	11370	6210	8076
Mea1	MEA1	ENSMUSG00000002768	ENSMUSG00000002768.9	17256	ENSMUSG00000002768.8	0.293318	5.94859	3.77078	0.00674915	0.115691	-2.49249	5.79213	5.72844	5.88299	6.18104	5.99272	6.11425	3548	3157	6568	9009	5220	7506
Lemd2	LEMD2	ENSMUSG00000044857	ENSMUSG00000044857.9	224640	ENSMUSG00000044857.8	0.234143	6.63345	3.76933	0.00676209	0.115691	-2.51932	6.55768	6.48663	6.50549	6.75349	6.69183	6.8056	6032	5340	10112	13397	8475	12121
Cbr1	CBR1	ENSMUSG00000051483	ENSMUSG00000051483.10	12408	ENSMUSG00000051483.9	0.738611	3.62624	3.76843	0.00677014	0.115717	-2.27911	3.05848	2.9634	3.68797	4.12629	3.8133	4.10799	533	464	1434	2168	1152	1868
Rest	REST	ENSMUSG00000029249	ENSMUSG00000029249.16	19712	ENSMUSG00000029249.15	-0.28488	4.13575	-3.76553	0.00679615	0.116049	-2.35641	4.23216	4.2906	4.30526	4.01356	4.05267	3.92024	1203	1165	2200	2005	1360	1640
Pdxk	PDXK	ENSMUSG00000032788	ENSMUSG00000032788.16	216134	ENSMUSG00000032788.15	-0.365053	5.99137	-3.76409	0.00680919	0.116159	-2.50624	6.18757	6.27802	6.057	5.66001	5.94895	5.81669	4667	4621	7410	6278	5064	6107
Mettl6	METTL6	ENSMUSG00000021891	ENSMUSG00000021891.9	67011	ENSMUSG00000021891.8	0.286353	4.80166	3.7616	0.00683163	0.116194	-2.42657	4.59765	4.66181	4.71414	4.97805	4.85251	5.00582	1550	1507	2921	3913	2368	3481
Nid2	NID2	ENSMUSG00000021806	ENSMUSG00000021806.5	18074	ENSMUSG00000021806.4	-0.390626	3.65426	-3.76113	0.00683594	0.116194	-2.30412	3.98711	3.7195	3.83872	3.35839	3.44446	3.57739	1015	784	1592	1273	892	1293
Cdkn3	CDKN3	ENSMUSG00000037628	ENSMUSG00000037628.11	72391	ENSMUSG00000037628.10	0.483559	3.73351	3.75801	0.00686423	0.116194	-2.31141	3.4779	3.52278	3.47252	3.76534	3.96186	4.20069	713	684	1235	1688	1277	1992
Galnt3	GALNT3	ENSMUSG00000026994	ENSMUSG00000026994.10	14425	ENSMUSG00000026994.9	-0.506606	4.46831	-3.75783	0.00686591	0.116194	-2.404	4.55899	4.83307	4.77883	4.46614	4.15401	4.01881	1509	1697	3055	2744	1459	1756
Ebi3	EBI3	ENSMUSG00000003206	ENSMUSG00000003206.8	50498	ENSMUSG00000003206.7	0.377789	5.81811	3.75745	0.00686936	0.116194	-2.50383	5.69589	5.41533	5.76686	6.07646	6.00483	5.9493	3319	2541	6060	8379	5264	6695
Xpnpep3	XPNPEP3	ENSMUSG00000022401	ENSMUSG00000022401.13	321003	ENSMUSG00000022401.12	-0.331624	4.20404	-3.75731	0.00687057	0.116194	-2.37567	4.5173	4.33929	4.26335	4.00707	4.06534	4.03189	1466	1205	2137	1996	1372	1772
D630045J12Rik	KIAA1549	ENSMUSG00000063455	ENSMUSG00000063455.17	330286	ENSMUSG00000063455.16	0.519716	2.55398	3.75664	0.00687673	0.116194	-2.17292	2.3052	2.29616	2.26369	2.57617	2.98149	2.90121	316	292	534	740	647	809
St3gal6	ST3GAL6	ENSMUSG00000022747	ENSMUSG00000022747.18	54613	ENSMUSG00000022747.17	0.800165	4.49597	3.75658	0.00687723	0.116194	-2.39342	3.99702	3.79474	4.42474	4.77492	5.29671	4.68766	1022	826	2390	3399	3222	2792
Uqcrq	UQCRQ	ENSMUSG00000044894	ENSMUSG00000044894.15	22272	ENSMUSG00000044894.14	0.410464	7.9623	3.75121	0.00692637	0.116912	-2.55642	7.87982	7.54817	7.84304	8.21922	8.02629	8.25724	15083	11146	25556	37004	21373	33154
Trip11	TRIP11	ENSMUSG00000021188	ENSMUSG00000021188.15	109181	ENSMUSG00000021188.14	-0.304909	5.60111	-3.74725	0.00696288	0.117415	-2.50977	5.87508	5.75873	5.63144	5.41109	5.50713	5.42318	3758	3224	5517	5283	3728	4649
Sp100	SP140	ENSMUSG00000026222	ENSMUSG00000026222.17	20684	ENSMUSG00000026222.16	-0.507439	6.30371	-3.74603	0.00697415	0.117493	-2.54389	6.29877	6.73789	6.63438	6.18871	6.10461	5.8579	5041	6356	11057	9057	5641	6284
Rundc3b	RUNDC3B	ENSMUSG00000040570	ENSMUSG00000040570.15	242819	ENSMUSG00000040570.14	-0.764011	0.427391	-3.74442	0.00698903	0.117631	-2.03702	0.900002	1.00474	0.554789	-0.235091	0.0939606	0.245947	119	119	163	105	87	128
Adamts10	ADAMTS10	ENSMUSG00000024299	ENSMUSG00000024299.18	224697	ENSMUSG00000024299.17	-0.242766	5.84214	-3.7426	0.00700596	0.117704	-2.52894	5.9791	5.92105	5.99087	5.78791	5.66356	5.71035	4039	3608	7078	6860	4155	5673
Ripk2	RIPK2	ENSMUSG00000041135	ENSMUSG00000041135.16	192656	ENSMUSG00000041135.15	-0.278424	3.99309	-3.74252	0.00700674	0.117704	-2.37107	4.1609	4.15576	4.08696	3.88498	3.86976	3.80018	1145	1061	1891	1834	1198	1509
Tbxas1	TBXAS1	ENSMUSG00000029925	ENSMUSG00000029925.14	21391	ENSMUSG00000029925.13	-0.561999	1.8147	-3.74126	0.0070184	0.117787	-2.1248	2.26826	1.93992	2.09797	1.62313	1.29021	1.66868	308	228	476	382	200	344
Csrnp2	CSRNP2	ENSMUSG00000044636	ENSMUSG00000044636.7	207785	ENSMUSG00000044636.6	-0.484545	1.83899	-3.73972	0.0070328	0.117917	-2.12901	2.22072	2.06677	1.96153	1.46798	1.71689	1.60007	298	249	433	343	269	328
Srp14	SRP14	ENSMUSG00000009549	ENSMUSG00000009549.15	20813	ENSMUSG00000009549.14	0.454992	6.16123	3.73799	0.00704895	0.118075	-2.54631	5.92302	5.733	6.13671	6.50906	6.2243	6.4413	3885	3167	7831	11309	6129	9416
Ube2l6	UBE2L6	ENSMUSG00000027078	ENSMUSG00000027078.15	56791	ENSMUSG00000027078.14	-0.319957	5.52849	-3.73563	0.00707112	0.118192	-2.52164	5.57633	5.85479	5.63822	5.38213	5.38821	5.33126	3055	3446	5543	5178	3433	4362
Lamp2	LAMP2	ENSMUSG00000016534	ENSMUSG00000016534.16	16784	ENSMUSG00000016534.15	0.271908	9.98851	3.7349	0.00707801	0.118192	-2.57268	9.95496	9.78243	9.82024	10.158	10.166	10.0494	63559	52446	100622	141869	94190	114824
Itga4	ITGA4	ENSMUSG00000027009	ENSMUSG00000027009.19	16401	ENSMUSG00000027009.18	-0.594393	7.99801	-3.73466	0.00708023	0.118192	-2.57983	8.3006	8.63686	7.94745	7.68165	7.73909	7.68239	20191	23706	27474	25493	17515	22258
Zfyve27	ZFYVE27	ENSMUSG00000018820	ENSMUSG00000018820.14	319740	ENSMUSG00000018820.13	0.250689	5.17161	3.73439	0.00708282	0.118192	-2.49568	5.0016	5.01189	5.11771	5.26676	5.31274	5.31897	2051	1921	3864	4780	3258	4325
Arhgap6	ARHGAP6	ENSMUSG00000031355	ENSMUSG00000031355.17	11856	ENSMUSG00000031355.16	-0.760515	3.5905	-3.73189	0.00710635	0.118273	-2.33479	4.00966	4.33569	3.61156	3.22061	3.41176	2.95371	1031	1202	1360	1157	872	839
Calm2	CALM2	ENSMUSG00000036438	ENSMUSG00000036438.15	12314	ENSMUSG00000036438.14	0.284419	8.75949	3.73134	0.00711152	0.118273	-2.5828	8.58178	8.55782	8.71227	8.97002	8.79664	8.93842	24536	22442	46683	62268	36456	53161
Zbtb22	ZBTB22	ENSMUSG00000051390	ENSMUSG00000051390.11	81630	ENSMUSG00000051390.10	0.230424	5.73469	3.73098	0.00711495	0.118273	-2.5374	5.61039	5.64472	5.60319	5.83711	5.90411	5.80864	3128	2979	5410	7098	4909	6073
Vipas39	VIPAS39	ENSMUSG00000021038	ENSMUSG00000021038.18	104799	ENSMUSG00000021038.17	-0.270856	5.95244	-3.7308	0.00711668	0.118273	-2.55078	6.20111	5.99622	6.06709	5.81024	5.79107	5.84892	4711	3801	7462	6967	4539	6245
Gsap	GSAP	ENSMUSG00000039934	ENSMUSG00000039934.13	212167	ENSMUSG00000039934.12	0.384181	5.79323	3.73019	0.00712241	0.118273	-2.54045	5.47816	5.55997	5.75827	6.1411	5.91611	5.90577	2854	2809	6024	8763	4950	6496
Dram2	DRAM2	ENSMUSG00000027900	ENSMUSG00000027900.16	67171	ENSMUSG00000027900.15	0.318893	6.33391	3.72857	0.00713776	0.118324	-2.5669	6.21876	6.07344	6.23015	6.62248	6.37926	6.4794	4769	4010	8355	12234	6824	9668
Magoh	MAGOH	ENSMUSG00000028609	ENSMUSG00000028609.7	17149	ENSMUSG00000028609.6	0.291906	6.01775	3.72507	0.00717112	0.118693	-2.55947	5.9748	5.76898	5.87263	6.19697	6.0749	6.21823	4027	3247	6521	9109	5526	8067
Prdx5	PRDX5	ENSMUSG00000024953	ENSMUSG00000024953.18	54683	ENSMUSG00000024953.17	0.416149	7.48837	3.72482	0.0071735	0.118693	-2.59216	7.43734	7.0882	7.31453	7.6873	7.56054	7.8423	11099	8103	17717	25593	15476	24867
Zfp280d	ZNF280D	ENSMUSG00000038535	ENSMUSG00000038535.18	235469	ENSMUSG00000038535.17	-0.262649	4.87983	-3.72398	0.00718149	0.118714	-2.49029	4.9486	5.00587	5.07066	4.73795	4.80923	4.70665	1977	1913	3740	3313	2298	2829
Serpinb6a	SERPINB6	ENSMUSG00000060147	ENSMUSG00000060147.16	20719	ENSMUSG00000060147.15	-0.336376	7.25548	-3.72036	0.00721615	0.119075	-2.59915	7.48364	7.38775	7.39997	7.26286	6.95244	7.04622	11461	9973	18798	19070	10153	14321
Galnt1	GALNT1	ENSMUSG00000000420	ENSMUSG00000000420.16	14423	ENSMUSG00000000420.15	0.250881	6.78685	3.71979	0.00722165	0.119075	-2.59179	6.72992	6.62633	6.62823	6.84294	6.98309	6.91059	6797	5883	11010	14254	10371	13036
Tnfsf14	TNFSF14	ENSMUSG00000005824	ENSMUSG00000005824.8	50930	ENSMUSG00000005824.7	-0.672747	1.34457	-3.71958	0.00722364	0.119075	-2.11495	1.61016	1.59171	1.78472	0.698446	1.31871	1.06369	195	179	383	201	204	226
Rab22a	RAB22A	ENSMUSG00000027519	ENSMUSG00000027519.11	19334	ENSMUSG00000027519.10	0.258465	5.95014	3.718	0.00723882	0.119214	-2.56638	5.71617	5.88092	5.86464	6.08675	6.0443	6.10808	3366	3509	6485	8439	5410	7474
Me2	ME2	ENSMUSG00000024556	ENSMUSG00000024556.5	NA	ENSMUSG00000024556.4	0.242435	6.32589	3.71608	0.00725738	0.119256	-2.58456	6.13597	6.24518	6.23153	6.38693	6.46681	6.48892	4503	4517	8363	10391	7251	9732
Ap1m1	AP1M1	ENSMUSG00000003033	ENSMUSG00000003033.16	11767	ENSMUSG00000003033.15	0.231637	6.60984	3.71585	0.00725961	0.119256	-2.59345	6.45664	6.52501	6.50021	6.76635	6.75282	6.65798	5624	5484	10075	13517	8841	10942
Hsf4	HSF4	ENSMUSG00000033249	ENSMUSG00000033249.11	26386	ENSMUSG00000033249.10	0.583304	2.53047	3.71563	0.00726174	0.119256	-2.22408	1.89698	2.28626	2.4997	2.90101	2.74473	2.85411	238	290	629	927	549	783
Ubtd1	UBTD1	ENSMUSG00000025171	ENSMUSG00000025171.3	226122	ENSMUSG00000025171.2	0.329439	5.07166	3.70664	0.00734921	0.120292	-2.52565	5.05746	4.85164	4.81796	5.14923	5.24336	5.31028	2132	1719	3139	4406	3105	4299
Pde3b	PDE3B	ENSMUSG00000030671	ENSMUSG00000030671.10	18576	ENSMUSG00000030671.9	-0.570325	4.08887	-3.70635	0.00735212	0.120292	-2.43225	4.48144	4.35002	4.32285	4.14414	3.58453	3.65024	1430	1214	2227	2195	983	1360
Nelfcd	NELFCD	ENSMUSG00000016253	ENSMUSG00000016253.13	57314	ENSMUSG00000016253.12	0.317146	5.81536	3.7041	0.00737411	0.12054	-2.57861	5.56923	5.57173	5.81968	5.96519	5.94781	6.0185	3040	2832	6286	7757	5060	7024
Pnp	PNP	ENSMUSG00000115338	ENSMUSG00000115338.3	18950	ENSMUSG00000115338.2	-0.342323	4.63094	-3.70294	0.00738555	0.120615	-2.4966	4.76525	4.70425	4.92722	4.57738	4.4237	4.38785	1741	1552	3386	2964	1759	2268
Trim65	TRIM65	ENSMUSG00000054517	ENSMUSG00000054517.10	338364	ENSMUSG00000054517.9	-0.314961	3.61007	-3.69517	0.00746247	0.121709	-2.38862	3.69175	3.88113	3.73448	3.41722	3.4685	3.46734	827	877	1481	1326	907	1198
Fsd1l	FSD1L	ENSMUSG00000054752	ENSMUSG00000054752.17	319636	ENSMUSG00000054752.16	0.494125	2.36963	3.69478	0.0074664	0.121709	-2.23539	1.87258	2.15644	2.30099	2.60127	2.7209	2.56563	234	265	548	753	540	641
Wdr20	WDR20	ENSMUSG00000037957	ENSMUSG00000037957.15	69641	ENSMUSG00000037957.14	-0.33137	3.80325	-3.69205	0.00749364	0.12204	-2.4172	3.87948	4.00398	4.01422	3.54515	3.63498	3.74166	942	955	1798	1449	1018	1449
Hemk1	HEMK1	ENSMUSG00000032579	ENSMUSG00000032579.15	69536	ENSMUSG00000032579.14	0.364039	4.54305	3.69102	0.00750401	0.122096	-2.4979	4.25475	4.27192	4.52891	4.64395	4.78581	4.77292	1222	1150	2569	3104	2261	2962
Fitm2	FITM2	ENSMUSG00000048486	ENSMUSG00000048486.7	NA	ENSMUSG00000048486.6	0.373588	3.54031	3.69024	0.00751174	0.122109	-2.38147	3.20737	3.38116	3.45135	3.63299	3.75454	3.81444	591	620	1217	1540	1106	1524
Stard4	STARD4	ENSMUSG00000024378	ENSMUSG00000024378.10	170459	ENSMUSG00000024378.9	-0.273651	5.62085	-3.68792	0.00753514	0.122377	-2.59363	5.69849	5.79452	5.77872	5.54875	5.5294	5.37523	3325	3305	6110	5812	3786	4497
Mx1	MX1	ENSMUSG00000000386	ENSMUSG00000000386.17	NA	ENSMUSG00000000386.16	-1.08639	2.05204	-3.68589	0.00755551	0.122594	-2.21785	2.05713	2.65654	2.97561	1.54565	1.9759	1.10141	266	375	875	362	322	232
Ccr5	CCR5	ENSMUSG00000079227	ENSMUSG00000079227.11	12774	ENSMUSG00000079227.10	-1.04904	0.388559	-3.68494	0.0075652	0.122638	-2.10798	0.482951	0.811229	1.37906	-0.207998	-0.368566	0.234676	89	104	289	107	63	127
Sac3d1	SAC3D1	ENSMUSG00000024790	ENSMUSG00000024790.9	66406	ENSMUSG00000024790.8	0.264377	3.98629	3.68346	0.00758013	0.122728	-2.44744	3.86255	3.82411	3.87097	4.08718	4.12908	4.14383	931	843	1628	2110	1434	1915
Pafah1b3	PAFAH1B3	ENSMUSG00000005447	ENSMUSG00000005447.13	18476	ENSMUSG00000005447.12	0.761979	2.7626	3.68301	0.00758464	0.122728	-2.29117	2.0998	2.12346	2.8446	3.10653	3.05955	3.34164	274	259	799	1069	683	1098
Polk	POLK	ENSMUSG00000021668	ENSMUSG00000021668.16	27015	ENSMUSG00000021668.15	0.319698	4.02348	3.68066	0.00760858	0.123002	-2.45491	3.74313	3.92325	3.91288	4.10484	4.2338	4.22296	857	903	1676	2136	1542	2023
Ambra1	AMBRA1	ENSMUSG00000040506	ENSMUSG00000040506.17	228361	ENSMUSG00000040506.16	0.23834	5.21778	3.67943	0.00762109	0.123091	-2.57592	5.06758	5.16152	5.06911	5.33368	5.3662	5.3086	2147	2131	3736	5007	3381	4294
Lmo1	LMO1	ENSMUSG00000036111	ENSMUSG00000036111.9	109594	ENSMUSG00000036111.8	-1.49785	-3.52644	-3.67195	0.00769769	0.123987	-2.47573	-2.4773	-2.98924	-2.84416	-3.70826	-4.18733	-4.95232	11	7	15	9	4	3
Rer1	RER1	ENSMUSG00000029048	ENSMUSG00000029048.4	67830	ENSMUSG00000029048.3	0.259742	6.65701	3.67173	0.00769998	0.123987	-2.65632	6.53745	6.42001	6.62075	6.81246	6.75836	6.79305	5948	5099	10953	13956	8875	12016
Pop4	POP4	ENSMUSG00000030423	ENSMUSG00000030423.8	66161	ENSMUSG00000030423.7	0.307154	5.0518	3.67074	0.00771014	0.123987	-2.57424	4.85283	4.80821	5.02282	5.21577	5.13485	5.27632	1850	1668	3618	4614	2880	4199
Ghr	GHR	ENSMUSG00000055737	ENSMUSG00000055737.13	14600	ENSMUSG00000055737.12	-0.460838	2.02749	-3.67058	0.00771176	0.123987	-2.2372	2.46878	2.16726	2.15147	1.76662	1.81017	1.80066	354	267	494	422	287	377
Cyp51	CYP51A1	ENSMUSG00000001467	ENSMUSG00000001467.6	13121	ENSMUSG00000001467.5	-0.309797	5.92745	-3.66962	0.00772173	0.124034	-2.63532	6.04847	6.17952	6.02531	5.90732	5.70192	5.70219	4238	4316	7249	7452	4267	5641
Dip2b	DIP2B	ENSMUSG00000023026	ENSMUSG00000023026.17	239667	ENSMUSG00000023026.16	-0.374542	5.39082	-3.6667	0.00775192	0.124137	-2.60943	5.74838	5.61439	5.38171	5.18096	5.25493	5.16458	3442	2917	4640	4504	3130	3886
Ehd2	EHD2	ENSMUSG00000074364	ENSMUSG00000074364.7	259300	ENSMUSG00000074364.6	-1.68329	-1.20209	-3.66665	0.00775244	0.124137	-2.15809	0.0103621	-0.706306	-0.44963	-3.09821	-1.68483	-1.28394	64	36	81	14	25	44
Plcg1	PLCG1	ENSMUSG00000016933	ENSMUSG00000016933.18	18803	ENSMUSG00000016933.17	0.319889	4.8816	3.66557	0.00776369	0.124137	-2.5667	4.6658	4.69492	4.79059	4.91051	5.14334	5.08444	1625	1542	3080	3734	2897	3676
Slc7a2	SLC7A2	ENSMUSG00000031596	ENSMUSG00000031596.16	11988	ENSMUSG00000031596.15	-0.416782	4.11527	-3.6635	0.00778527	0.124137	-2.49498	4.16216	4.55971	4.26403	3.97861	3.89482	3.83231	1146	1404	2138	1957	1219	1543
Mettl27	METTL27	ENSMUSG00000040557	ENSMUSG00000040557.15	79565	ENSMUSG00000040557.14	0.634601	4.02344	3.66307	0.00778976	0.124137	-2.47352	3.66891	3.51432	3.8842	4.02573	4.54475	4.50271	814	680	1643	2022	1913	2456
Klk8	KLK8	ENSMUSG00000064023	ENSMUSG00000064023.5	259277	ENSMUSG00000064023.4	2.43422	0.113948	3.66303	0.00779016	0.124137	-2.12558	-0.892341	-3.19569	0.463737	1.53366	1.34665	1.42767	34	6	153	359	208	291
Zc3hav1	ZC3HAV1	ENSMUSG00000029826	ENSMUSG00000029826.15	78781	ENSMUSG00000029826.14	-0.225406	8.0611	-3.66293	0.00779118	0.124137	-2.68041	8.18676	8.21529	8.11927	7.89953	7.95155	7.99419	18659	17699	30949	29649	20294	27628
Fzd7	FZD7	ENSMUSG00000041075	ENSMUSG00000041075.9	14369	ENSMUSG00000041075.8	-0.554808	2.66475	-3.66098	0.00781153	0.124137	-2.31818	2.85556	3.09681	2.88376	2.17695	2.30986	2.66554	463	509	821	561	406	687
Slc35b2	SLC35B2	ENSMUSG00000037089	ENSMUSG00000037089.12	73836	ENSMUSG00000037089.11	0.298116	6.32115	3.65872	0.00783531	0.124137	-2.66459	6.31895	6.10686	6.09238	6.4534	6.53577	6.41953	5112	4104	7594	10881	7606	9275
Fnbp4	FNBP4	ENSMUSG00000008200	ENSMUSG00000008200.16	55935	ENSMUSG00000008200.15	0.227483	6.48357	3.65684	0.00785501	0.124137	-2.67287	6.35462	6.31682	6.43564	6.59209	6.57266	6.62962	5240	4747	9634	11979	7803	10729
Pax6	PAX6	ENSMUSG00000027168	ENSMUSG00000027168.22	18508	ENSMUSG00000027168.21	0.604367	4.74567	3.65631	0.00786063	0.124137	-2.5621	4.05238	4.45426	4.77883	5.00472	5.11874	5.06508	1062	1305	3055	3986	2848	3627
Kdm5c	KDM5C	ENSMUSG00000025332	ENSMUSG00000025332.15	20591	ENSMUSG00000025332.14	-0.29629	6.87512	-3.65615	0.00786234	0.124137	-2.68499	7.03368	7.1439	6.89388	6.65685	6.76339	6.75904	8390	8422	13236	12529	8906	11736
Bbs5	BBS5	ENSMUSG00000063145	ENSMUSG00000063145.11	72569	ENSMUSG00000063145.10	0.319831	3.05803	3.65609	0.00786296	0.124137	-2.36864	2.81772	2.90639	2.95903	3.20809	3.22865	3.2283	451	446	865	1147	768	1015
Gm1673	C4orf48	ENSMUSG00000070858	ENSMUSG00000070858.13	381633	ENSMUSG00000070858.12	0.967283	0.382626	3.65584	0.00786558	0.124137	-2.14064	-0.461706	-0.0013125	0.13828	0.754616	0.567562	1.29831	46	59	122	209	121	266
Pcdhb5	PCDHB4	ENSMUSG00000063687	ENSMUSG00000063687.4	93876	ENSMUSG00000063687.3	1.04285	-0.819851	3.65548	0.00786939	0.124137	-2.14959	-1.79141	-0.830041	-1.35541	-0.116987	-0.643005	-0.182249	18	33	43	114	52	95
Kank2	KANK2	ENSMUSG00000032194	ENSMUSG00000032194.10	235041	ENSMUSG00000032194.9	0.517249	4.94609	3.65522	0.00787207	0.124137	-2.58362	4.48647	4.56381	4.9721	5.1364	5.37979	5.13798	1435	1408	3493	4367	3413	3815
Tnfaip8l2	TNFAIP8L2	ENSMUSG00000013707	ENSMUSG00000013707.4	69769	ENSMUSG00000013707.3	0.352463	6.44628	3.6552	0.00787235	0.124137	-2.67322	6.1792	6.18685	6.43848	6.69593	6.50102	6.67619	4640	4338	9653	12873	7425	11081
Flywch2	FLYWCH2	ENSMUSG00000023911	ENSMUSG00000023911.13	76917	ENSMUSG00000023911.12	2.02299	-0.745533	3.65483	0.00787626	0.124137	-2.1586	-2.4773	-2.80867	-0.282658	0.136567	0.543616	0.415248	11	8	91	136	119	144
Tle1	TLE1	ENSMUSG00000008305	ENSMUSG00000008305.19	21885	ENSMUSG00000008305.18	-0.705261	3.88405	-3.65327	0.00789265	0.124138	-2.48013	4.32725	4.36067	4.04203	3.73424	3.75193	3.08816	1285	1223	1833	1652	1104	921
Cep250	CEP250	ENSMUSG00000038241	ENSMUSG00000038241.17	16328	ENSMUSG00000038241.16	0.241335	7.2549	3.65317	0.00789379	0.124138	-2.69191	7.09412	7.07819	7.22933	7.36563	7.35469	7.40747	8749	8047	16701	20478	13418	18396
Thyn1	THYN1	ENSMUSG00000035443	ENSMUSG00000035443.11	77862	ENSMUSG00000035443.10	0.317026	6.62353	3.65282	0.00789742	0.124138	-2.68174	6.53453	6.32591	6.53207	6.73626	6.71379	6.89859	5936	4777	10300	13238	8605	12928
Neurl2	NEURL2	ENSMUSG00000039873	ENSMUSG00000039873.5	415115	ENSMUSG00000039873.4	0.347188	3.51131	3.64978	0.00792974	0.124534	-2.43371	3.29949	3.35772	3.34694	3.69979	3.80451	3.55943	630	610	1132	1613	1145	1277
Actn1	ACTN1	ENSMUSG00000015143	ENSMUSG00000015143.16	109711	ENSMUSG00000015143.15	-0.362784	5.62874	-3.64868	0.00794145	0.124555	-2.64933	6.00529	5.7142	5.71845	5.49772	5.34037	5.49638	4113	3126	5860	5610	3321	4891
Pum2	PUM2	ENSMUSG00000020594	ENSMUSG00000020594.15	80913	ENSMUSG00000020594.14	-0.234135	7.81045	-3.64833	0.00794518	0.124555	-2.70138	7.93711	7.95098	7.8945	7.67683	7.77505	7.62824	15694	14736	26484	25408	17957	21438
Galk1	GALK1	ENSMUSG00000020766	ENSMUSG00000020766.5	14635	ENSMUSG00000020766.4	0.335393	5.94461	3.64446	0.00798651	0.125091	-2.66873	5.90094	5.60197	5.82472	6.08829	6.05333	6.19842	3826	2892	6308	8448	5444	7957
Ms4a6d	MS4A6A	ENSMUSG00000024679	ENSMUSG00000024679.11	68774	ENSMUSG00000024679.10	-0.803739	6.18286	-3.64376	0.00799404	0.125098	-2.68215	6.88987	6.70018	6.18651	5.9254	5.39241	6.00281	7594	6192	8106	7546	3443	6948
Ms4a6d	MS4A6E	ENSMUSG00000024679	ENSMUSG00000024679.11	68774	ENSMUSG00000024679.10	-0.803739	6.18286	-3.64376	0.00799404	0.125098	-2.68215	6.88987	6.70018	6.18651	5.9254	5.39241	6.00281	7594	6192	8106	7546	3443	6948
Bst2	BST2	ENSMUSG00000046718	ENSMUSG00000046718.9	69550	ENSMUSG00000046718.8	-0.290981	7.49104	-3.64258	0.00800669	0.125185	-2.70945	7.50277	7.66199	7.74489	7.27874	7.37051	7.38733	11614	12061	23875	19281	13566	18141
Bcl2l1	BCL2L1	ENSMUSG00000007659	ENSMUSG00000007659.19	12048	ENSMUSG00000007659.18	0.331267	7.63418	3.64035	0.00803074	0.125261	-2.71181	7.32886	7.42333	7.65308	7.79825	7.82991	7.77167	10295	10222	22403	27639	18653	23679
Rac3	RAC3	ENSMUSG00000018012	ENSMUSG00000018012.12	170758	ENSMUSG00000018012.11	-0.628959	0.503888	-3.64021	0.00803227	0.125261	-2.16749	0.887878	0.61957	0.912448	-0.0195524	0.279374	0.34361	118	91	209	122	99	137
Dynlt3	DYNLT3	ENSMUSG00000031176	ENSMUSG00000031176.9	67117	ENSMUSG00000031176.8	0.274111	6.27315	3.64014	0.00803294	0.125261	-2.68922	6.27249	6.07811	6.06069	6.43418	6.40648	6.38697	4950	4023	7429	10737	6954	9068
Kidins220	KIDINS220	ENSMUSG00000036333	ENSMUSG00000036333.12	77480	ENSMUSG00000036333.11	-0.313109	6.22323	-3.63894	0.00804591	0.125352	-2.6911	6.5078	6.42199	6.2154	6.068	6.07803	6.04818	5827	5106	8270	8330	5538	7170
Itgb4	ITGB4	ENSMUSG00000020758	ENSMUSG00000020758.16	192897	ENSMUSG00000020758.15	1.3992	-1.57762	3.6371	0.00806579	0.125551	-2.22617	-2.75294	-1.53858	-2.44081	-0.488585	-1.37997	-0.86486	9	20	20	88	31	59
Klhl28	KLHL28	ENSMUSG00000020948	ENSMUSG00000020948.10	66689	ENSMUSG00000020948.9	-0.415723	3.26518	-3.63571	0.00808093	0.125597	-2.4262	3.26475	3.54162	3.59127	2.98412	3.06587	3.14345	615	693	1341	982	686	957
Ncf1	NCF1	ENSMUSG00000015950	ENSMUSG00000015950.14	17969	ENSMUSG00000015950.13	0.222977	8.15084	3.63551	0.00808303	0.125597	-2.71886	8.00076	8.05155	8.06576	8.32101	8.26105	8.20491	16402	15800	29822	39709	25150	31973
Ypel3	YPEL3	ENSMUSG00000042675	ENSMUSG00000042675.16	66090	ENSMUSG00000042675.15	0.490361	3.92158	3.63478	0.00809105	0.125611	-2.50341	3.84384	3.35772	3.80758	4.28847	4.11696	4.11492	919	610	1558	2426	1422	1877
Lpar6	LPAR6	ENSMUSG00000033446	ENSMUSG00000033446.8	67168	ENSMUSG00000033446.7	-0.575042	5.21536	-3.63304	0.00810993	0.125793	-2.64452	5.1942	5.45343	5.83725	4.85338	4.94396	5.00995	2344	2609	6363	3589	2523	3491
Blvra	BLVRA	ENSMUSG00000001999	ENSMUSG00000001999.16	109778	ENSMUSG00000001999.15	0.38081	7.37792	3.63155	0.00812623	0.125886	-2.72277	7.13845	7.05579	7.36635	7.68126	7.42488	7.60079	9022	7923	18365	25486	14087	21034
Ntng2	NTNG2	ENSMUSG00000035513	ENSMUSG00000035513.20	171171	ENSMUSG00000035513.19	-1.57918	-2.82534	-3.63053	0.00813737	0.125886	-2.38629	-2.35701	-2.03815	-1.68983	-3.2013	-4.5499	-3.11582	12	14	34	13	3	12
Psma7	PSMA7	ENSMUSG00000027566	ENSMUSG00000027566.16	26444	ENSMUSG00000027566.15	0.337046	8.34921	3.62923	0.00815154	0.125979	-2.72736	8.26501	8.00205	8.27509	8.56702	8.42475	8.56132	19699	15267	34479	47092	28172	40933
Gpr137	GPR137	ENSMUSG00000024958	ENSMUSG00000024958.14	107173	ENSMUSG00000024958.13	0.294057	4.50726	3.62679	0.00817833	0.125979	-2.58502	4.44673	4.35476	4.28412	4.56664	4.71455	4.67677	1396	1218	2168	2942	2152	2771
Setdb2	SETDB2	ENSMUSG00000071350	ENSMUSG00000071350.13	239122	ENSMUSG00000071350.12	-0.306693	4.07292	-3.62668	0.0081796	0.125979	-2.54093	4.20309	4.28688	4.18784	3.80495	3.97423	3.98052	1179	1162	2028	1735	1288	1710
Lpl	LPL	ENSMUSG00000015568	ENSMUSG00000015568.17	16956	ENSMUSG00000015568.16	0.842158	5.3918	3.62607	0.00818632	0.125979	-2.65566	5.31852	5.08079	4.54788	5.90266	6.06941	5.43154	2555	2015	2603	7428	5505	4676
Ms4a14	MS4A14	ENSMUSG00000099398	ENSMUSG00000099398.2	383435	ENSMUSG00000099398.1	-1.98373	-0.97706	-3.62216	0.00822941	0.126532	-2.19531	0.365457	-0.521091	0.262338	-0.625273	-2.71339	-2.63039	82	41	133	80	12	17
Mir7-1	MIR7-1	ENSMUSG00000065434	ENSMUSG00000065434.3	723902	ENSMUSG00000065434.1	0.576042	0.579554	3.61968	0.008257	0.126559	-2.19409	0.450346	0.180685	0.262338	1.02395	0.746037	0.81397	87	67	133	252	137	190
Mylip	MYLIP	ENSMUSG00000038175	ENSMUSG00000038175.11	218203	ENSMUSG00000038175.10	-0.570516	4.30866	-3.61919	0.00826243	0.126559	-2.57887	4.20554	4.74366	4.81013	4.04978	4.0356	4.00727	1181	1595	3122	2056	1344	1742
Igsf6	IGSF6	ENSMUSG00000035004	ENSMUSG00000035004.4	80719	ENSMUSG00000035004.3	0.46105	6.25243	3.61888	0.0082658	0.126559	-2.717	5.91744	5.96902	6.17417	6.73996	6.37883	6.33514	3870	3730	8037	13272	6822	8748
Fgd3	FGD3	ENSMUSG00000037946	ENSMUSG00000037946.12	30938	ENSMUSG00000037946.11	-0.314751	5.45958	-3.61876	0.00826713	0.126559	-2.68113	5.58902	5.74479	5.52456	5.38935	5.31363	5.19615	3082	3193	5123	5204	3260	3972
Lemd3	LEMD3	ENSMUSG00000048661	ENSMUSG00000048661.15	380664	ENSMUSG00000048661.14	-0.284062	4.91341	-3.61689	0.00828796	0.126608	-2.64285	4.95587	5.13764	5.07374	4.84127	4.77042	4.70155	1987	2096	3748	3559	2237	2819
Trf	TF	ENSMUSG00000032554	ENSMUSG00000032554.16	22041	ENSMUSG00000032554.15	-0.386992	7.95123	-3.61654	0.00829188	0.126608	-2.74612	8.19016	7.93245	8.31194	7.82304	7.79484	7.65497	18703	14548	35371	28118	18205	21839
Gpn2	GPN2	ENSMUSG00000028848	ENSMUSG00000028848.14	100210	ENSMUSG00000028848.13	0.27775	4.10479	3.61472	0.00831228	0.126744	-2.55675	3.96852	3.97192	3.96444	4.295	4.15203	4.27684	1002	934	1737	2437	1457	2100
Lamb2	LAMB2	ENSMUSG00000052911	ENSMUSG00000052911.10	16779	ENSMUSG00000052911.9	1.05608	-2.12021	3.61446	0.00831518	0.126744	-2.30438	-2.4773	-2.37257	-3.04347	-1.84767	-1.52436	-1.4559	11	11	13	34	28	39
Ift22	IFT22	ENSMUSG00000007987	ENSMUSG00000007987.13	67286	ENSMUSG00000007987.12	0.314944	4.07348	3.61315	0.00832986	0.126857	-2.55459	3.97427	3.78247	3.98423	4.28907	4.16386	4.247	1006	819	1761	2427	1469	2057
Sf3b1	SF3B1	ENSMUSG00000025982	ENSMUSG00000025982.14	81898	ENSMUSG00000025982.13	-0.257443	8.94862	-3.61153	0.00834804	0.127024	-2.75102	9.1096	9.08309	9.03911	8.83819	8.71088	8.91088	35375	32299	58553	56830	34352	52156
Cd209a	CD209	ENSMUSG00000031494	ENSMUSG00000031494.8	170786	ENSMUSG00000031494.7	2.28972	2.83434	3.61049	0.00835978	0.127093	-2.35684	0.591592	0.769206	3.36969	3.62077	4.36428	4.29051	96	101	1150	1527	1688	2120
Cebpa	CEBPA	ENSMUSG00000034957	ENSMUSG00000034957.11	12606	ENSMUSG00000034957.10	-1.03271	3.69603	-3.60916	0.00837475	0.127211	-2.51418	4.7611	4.30905	3.65748	3.10788	2.94995	3.3907	1736	1180	1404	1070	633	1136
Mis18a	MIS18A	ENSMUSG00000022978	ENSMUSG00000022978.12	66578	ENSMUSG00000022978.11	0.367701	5.0552	3.60778	0.00839035	0.12729	-2.66197	4.77762	4.77939	5.0371	5.12613	5.26228	5.34868	1756	1635	3654	4336	3146	4415
Cmtm7	CMTM7	ENSMUSG00000032436	ENSMUSG00000032436.18	102545	ENSMUSG00000032436.17	0.352692	6.0772	3.60601	0.00841029	0.12729	-2.72895	5.99296	5.76007	5.9491	6.30745	6.09512	6.35853	4078	3227	6876	9834	5604	8891
Rap1a	RAP1A	ENSMUSG00000068798	ENSMUSG00000068798.11	109905	ENSMUSG00000068798.10	0.28585	7.87783	3.60575	0.00841327	0.12729	-2.76116	7.7623	7.65708	7.78517	8.12615	7.89715	8.03912	13903	12020	24551	34692	19543	28502
Fam107b	FAM107B	ENSMUSG00000026655	ENSMUSG00000026655.16	66540	ENSMUSG00000026655.15	0.321701	6.77368	3.60559	0.00841508	0.12729	-2.75182	6.71026	6.47006	6.65562	6.8398	7.04889	6.91744	6705	5279	11221	14223	10855	13098
Sgk3	SGK3	ENSMUSG00000025915	ENSMUSG00000025915.15	170755	ENSMUSG00000025915.14	-0.245886	6.14889	-3.6055	0.00841613	0.12729	-2.73533	6.28295	6.33914	6.19838	6.07456	5.96228	6.03606	4986	4821	8173	8368	5111	7110
Sgk3	C8orf44-SGK3	ENSMUSG00000025915	ENSMUSG00000025915.15	170755	ENSMUSG00000025915.14	-0.245886	6.14889	-3.6055	0.00841613	0.12729	-2.73533	6.28295	6.33914	6.19838	6.07456	5.96228	6.03606	4986	4821	8173	8368	5111	7110
Birc5	BIRC5	ENSMUSG00000017716	ENSMUSG00000017716.16	11799	ENSMUSG00000017716.15	0.580031	6.84246	3.60372	0.00843636	0.127487	-2.75387	6.28179	6.431	6.9327	7.11171	7.07039	7.22719	4982	5138	13597	17173	11018	16235
Slc13a2	SLC13A2	ENSMUSG00000001095	ENSMUSG00000001095.6	20500	ENSMUSG00000001095.5	-0.600649	1.07692	-3.60122	0.00846486	0.127578	-2.24764	1.59532	1.42128	1.17031	0.892433	0.591117	0.791069	193	159	250	230	123	187
Hk1	HK1	ENSMUSG00000037012	ENSMUSG00000037012.19	15275	ENSMUSG00000037012.18	-0.229214	6.58149	-3.60048	0.00847331	0.127578	-2.75705	6.68574	6.76175	6.64297	6.51834	6.44112	6.439	6592	6462	11123	11382	7123	9401
Pik3ap1	PIK3AP1	ENSMUSG00000025017	ENSMUSG00000025017.11	83490	ENSMUSG00000025017.10	-0.298236	7.38339	-3.60015	0.00847708	0.127578	-2.76913	7.62935	7.52152	7.44664	7.3033	7.29509	7.10446	12679	10942	19416	19612	12875	14911
Pla2g15	PLA2G15	ENSMUSG00000031903	ENSMUSG00000031903.8	192654	ENSMUSG00000031903.7	0.458606	5.71749	3.60001	0.00847864	0.127578	-2.71811	5.27846	5.40222	5.76376	5.86429	5.97688	6.01932	2485	2518	6047	7233	5163	7028
Tm9sf2	TM9SF2	ENSMUSG00000025544	ENSMUSG00000025544.14	68059	ENSMUSG00000025544.13	0.255985	7.37757	3.5941	0.00854646	0.12827	-2.77628	7.17055	7.21851	7.35887	7.55182	7.50068	7.46496	9225	8869	18270	23299	14847	19144
Pin1	PIN1	ENSMUSG00000032171	ENSMUSG00000032171.8	23988	ENSMUSG00000032171.7	0.27127	6.25167	3.59184	0.00857266	0.128553	-2.75669	6.1334	6.05388	6.16029	6.41388	6.2729	6.47566	4495	3956	7960	10587	6339	9643
Ddx1	DDX1	ENSMUSG00000037149	ENSMUSG00000037149.11	104721	ENSMUSG00000037149.10	-0.233219	7.64322	-3.58873	0.00860867	0.128859	-2.78576	7.81397	7.66343	7.80211	7.52822	7.52983	7.52178	14410	12073	24841	22921	15150	19913
Mrps18c	MRPS18C	ENSMUSG00000016833	ENSMUSG00000016833.15	68735	ENSMUSG00000016833.14	0.39742	4.62356	3.58819	0.00861498	0.128859	-2.64951	4.58925	4.21566	4.46755	4.87966	4.69226	4.89697	1541	1106	2462	3655	2119	3228
Elk3	ELK3	ENSMUSG00000008398	ENSMUSG00000008398.17	13713	ENSMUSG00000008398.16	-0.225544	6.01506	-3.58603	0.00864015	0.129113	-2.7571	6.11499	6.14056	6.12766	5.94288	5.93579	5.82845	4438	4201	7782	7638	5018	6157
Jpt2	JPT2	ENSMUSG00000024165	ENSMUSG00000024165.10	52009	ENSMUSG00000024165.9	0.252286	7.29086	3.58547	0.00864664	0.129113	-2.78789	7.06396	7.21574	7.21422	7.35119	7.45237	7.44768	8568	8852	16527	20274	14358	18916
Mvd	MVD	ENSMUSG00000006517	ENSMUSG00000006517.6	192156	ENSMUSG00000006517.5	-0.355812	4.74134	-3.58269	0.00867918	0.129131	-2.6754	4.86834	5.02831	4.87738	4.72483	4.41795	4.53121	1870	1943	3271	3283	1752	2505
Hoxa9	HOXA9	ENSMUSG00000038227	ENSMUSG00000038227.16	15405	ENSMUSG00000038227.15	-1.97137	0.423328	-3.58269	0.00867918	0.129131	-2.2314	0.621187	1.76565	1.77339	0.188468	-0.0263337	-1.7824	98	202	380	141	80	31
Pxdc1	PXDC1	ENSMUSG00000021411	ENSMUSG00000021411.17	66895	ENSMUSG00000021411.16	-0.530763	3.9754	-3.5826	0.00868022	0.129131	-2.59029	4.36819	4.20519	4.17713	4.02145	3.57275	3.50769	1322	1098	2013	2016	975	1232
Yipf4	YIPF4	ENSMUSG00000024072	ENSMUSG00000024072.10	67864	ENSMUSG00000024072.9	0.23439	6.50265	3.58098	0.00869925	0.129131	-2.78055	6.41686	6.29014	6.44667	6.61574	6.61636	6.63016	5471	4660	9708	12177	8043	10733
Mfsd2b	MFSD2B	ENSMUSG00000037336	ENSMUSG00000037336.15	432628	ENSMUSG00000037336.14	-0.920462	-1.13666	-3.58032	0.00870704	0.129131	-2.24384	-0.206449	-0.965393	-0.832574	-1.61634	-1.62933	-1.56985	55	30	62	40	26	36
Zfp651	ZBTB47	ENSMUSG00000013419	ENSMUSG00000013419.8	270210	ENSMUSG00000013419.7	-1.78753	-3.15942	-3.58012	0.00870935	0.129131	-2.48919	-2.14288	-1.68668	-2.84416	-4.49676	-4.5499	-3.23612	14	18	15	5	3	11
Ccdc107	CCDC107	ENSMUSG00000028461	ENSMUSG00000028461.13	622404	ENSMUSG00000028461.12	0.349463	4.78855	3.57979	0.00871322	0.129131	-2.67797	4.71981	4.39906	4.70968	4.96844	4.93017	5.00416	1687	1256	2912	3887	2499	3477
Slc39a9	SLC39A9	ENSMUSG00000048833	ENSMUSG00000048833.10	328133	ENSMUSG00000048833.9	-0.331314	5.57653	-3.57939	0.00871793	0.129131	-2.74394	5.82787	5.8337	5.57219	5.3701	5.49235	5.36299	3637	3396	5295	5135	3690	4459
Prx	PRX	ENSMUSG00000053198	ENSMUSG00000053198.15	19153	ENSMUSG00000053198.14	-0.514208	1.14071	-3.57849	0.00872857	0.129131	-2.28142	1.55756	1.19663	1.42323	0.867177	0.97814	0.821523	188	136	298	226	161	191
Tor1b	TOR1B	ENSMUSG00000026848	ENSMUSG00000026848.15	30934	ENSMUSG00000026848.14	0.255262	6.42065	3.57755	0.00873963	0.129187	-2.78287	6.2754	6.21092	6.38938	6.58908	6.48893	6.57019	4960	4411	9330	11954	7363	10296
Pcmtd2	PCMTD2	ENSMUSG00000027589	ENSMUSG00000027589.15	245867	ENSMUSG00000027589.14	0.362476	4.93685	3.57643	0.00875293	0.129208	-2.69591	4.59486	4.69399	4.95549	5.14431	5.14334	5.08914	1547	1541	3453	4391	2897	3688
Cd300ld	CD300LF	ENSMUSG00000034641	ENSMUSG00000034641.3	217305	ENSMUSG00000034641.2	-1.12026	5.15561	-3.57619	0.00875576	0.129208	-2.71691	6.01612	5.90133	5.24928	4.93806	4.90514	3.92376	4144	3559	4233	3806	2456	1644
Arhgap4	ARHGAP4	ENSMUSG00000031389	ENSMUSG00000031389.18	171207	ENSMUSG00000031389.17	0.257523	7.22165	3.57415	0.00877998	0.129457	-2.80336	7.05145	7.02171	7.20406	7.40764	7.31324	7.3318	8494	7738	16411	21083	13038	17456
Sccpdh	SCCPDH	ENSMUSG00000038936	ENSMUSG00000038936.14	109232	ENSMUSG00000038936.13	0.356441	4.84306	3.57308	0.00879264	0.12949	-2.69249	4.61981	4.59121	4.77789	5.13805	4.85919	5.07222	1574	1435	3053	4372	2379	3645
Rps26	RPS26	ENSMUSG00000025362	ENSMUSG00000025362.7	27370	ENSMUSG00000025362.6	-0.325092	9.29728	-3.57223	0.0088028	0.12949	-2.80565	9.44329	9.39643	9.53976	9.31077	9.03974	9.05372	44581	40134	82844	78857	43147	57584
Zhx1	ZHX1	ENSMUSG00000022361	ENSMUSG00000022361.15	22770	ENSMUSG00000022361.14	-0.24605	6.05075	-3.5716	0.00881029	0.12949	-2.77917	6.24751	6.20272	6.07537	5.90693	5.91989	5.9521	4865	4386	7505	7450	4963	6708
Wnk4	WNK4	ENSMUSG00000035112	ENSMUSG00000035112.18	69847	ENSMUSG00000035112.17	-0.797216	0.195625	-3.57148	0.00881166	0.12949	-2.2412	0.733844	0.666112	0.406213	-0.538338	-0.259218	0.165135	106	94	147	85	68	121
Tm9sf4	TM9SF4	ENSMUSG00000068040	ENSMUSG00000068040.11	99237	ENSMUSG00000068040.10	0.245698	6.67965	3.56997	0.00882976	0.129561	-2.80075	6.57645	6.59434	6.50164	6.88876	6.79115	6.72559	6111	5754	10085	14714	9079	11467
Mettl7a1	METTL7A	ENSMUSG00000054619	ENSMUSG00000054619.8	70152	ENSMUSG00000054619.7	-0.288596	3.81309	-3.56985	0.00883117	0.129561	-2.58755	3.96852	3.88932	4.01181	3.72285	3.59913	3.68689	1002	882	1795	1639	993	1395
Vegfb	VEGFB	ENSMUSG00000024962	ENSMUSG00000024962.14	22340	ENSMUSG00000024962.13	0.27965	4.43772	3.56917	0.00883928	0.129572	-2.65846	4.22133	4.42411	4.25591	4.56123	4.57164	4.59209	1194	1278	2126	2931	1949	2613
Fndc10	FNDC10	ENSMUSG00000074738	ENSMUSG00000074738.3	230991	ENSMUSG00000074738.2	0.438464	3.32649	3.56849	0.00884747	0.129584	-2.52081	3.14507	2.93834	3.20375	3.37417	3.67411	3.62349	566	456	1025	1287	1046	1335
Begain	BEGAIN	ENSMUSG00000040867	ENSMUSG00000040867.14	380785	ENSMUSG00000040867.13	-1.17563	-1.82629	-3.56772	0.00885669	0.129611	-2.31107	-0.772046	-1.46987	-1.45851	-2.28377	-2.07185	-2.9017	37	21	40	25	19	14
Commd9	COMMD9	ENSMUSG00000027163	ENSMUSG00000027163.14	76501	ENSMUSG00000027163.13	0.396552	4.62358	3.56584	0.00887922	0.1297	-2.68084	4.34288	4.34526	4.57695	4.98394	4.67307	4.8194	1299	1210	2656	3929	2091	3059
Vcpip1	VCPIP1	ENSMUSG00000045210	ENSMUSG00000045210.9	70675	ENSMUSG00000045210.8	-0.340066	6.24936	-3.56508	0.00888833	0.1297	-2.79658	6.28786	6.52001	6.44979	5.96797	6.04163	6.22892	5003	5465	9729	7772	5400	8127
Msi2	MSI2	ENSMUSG00000069769	ENSMUSG00000069769.14	76626	ENSMUSG00000069769.13	-0.450667	3.46199	-3.56474	0.00889245	0.1297	-2.5494	3.74984	3.74502	3.57722	3.31702	3.3901	2.9927	861	798	1328	1237	859	862
Gamt	GAMT	ENSMUSG00000020150	ENSMUSG00000020150.14	14431	ENSMUSG00000020150.13	0.436274	2.49693	3.56414	0.00889963	0.1297	-2.42538	2.08925	2.34942	2.38776	2.7047	2.6186	2.83184	272	303	582	809	503	771
Nabp2	NABP2	ENSMUSG00000025374	ENSMUSG00000025374.14	69917	ENSMUSG00000025374.13	-0.253691	5.6849	-3.56339	0.00890874	0.129726	-2.77261	5.75548	5.86936	5.81393	5.6223	5.46632	5.58198	3459	3481	6261	6116	3624	5190
Commd7	COMMD7	ENSMUSG00000056941	ENSMUSG00000056941.18	99311	ENSMUSG00000056941.17	0.385263	5.93033	3.56247	0.00891983	0.12978	-2.78346	5.58198	5.6886	5.93392	6.15649	5.99989	6.22109	3067	3071	6804	8857	5246	8083
2700049A03Rik	KIAA0586	ENSMUSG00000034601	ENSMUSG00000034601.18	76967	ENSMUSG00000034601.17	-0.300334	3.84763	-3.55531	0.00900675	0.130752	-2.61227	4.0659	3.98728	3.94016	3.65806	3.79693	3.63746	1072	944	1708	1567	1139	1348
Srgap2	SRGAP2B	ENSMUSG00000026425	ENSMUSG00000026425.16	14270	ENSMUSG00000026425.15	-0.230923	7.04824	-3.55513	0.00900892	0.130752	-2.83036	7.12237	7.16076	7.20792	6.93013	6.8632	7.00504	8922	8521	16455	15142	9544	13918
Srgap2	SRGAP2C	ENSMUSG00000026425	ENSMUSG00000026425.16	14270	ENSMUSG00000026425.15	-0.230923	7.04824	-3.55513	0.00900892	0.130752	-2.83036	7.12237	7.16076	7.20792	6.93013	6.8632	7.00504	8922	8521	16455	15142	9544	13918
Nip7	NIP7	ENSMUSG00000031917	ENSMUSG00000031917.13	66164	ENSMUSG00000031917.12	0.251727	6.12583	3.55283	0.00903701	0.131051	-2.80706	6.09898	5.93458	5.96848	6.27015	6.18928	6.29348	4389	3642	6969	9583	5982	8499
Stimate	STIMATE-MUSTN1	ENSMUSG00000006526	ENSMUSG00000006526.14	69179	ENSMUSG00000006526.13	0.330158	4.31124	3.55142	0.00905439	0.131196	-2.66837	4.03874	4.08472	4.29737	4.52131	4.40969	4.51557	1052	1010	2188	2851	1742	2478
Stimate	STIMATE	ENSMUSG00000006526	ENSMUSG00000006526.14	69179	ENSMUSG00000006526.13	0.330158	4.31124	3.55142	0.00905439	0.131196	-2.66837	4.03874	4.08472	4.29737	4.52131	4.40969	4.51557	1052	1010	2188	2851	1742	2478
Gm9833	MYEF2	ENSMUSG00000049230	ENSMUSG00000049230.9	NA	ENSMUSG00000049230.8	0.402583	2.47503	3.54758	0.00910157	0.131771	-2.44569	2.16153	2.36361	2.29836	2.63159	2.58966	2.80542	286	306	547	769	493	757
Il17rc	IL17RC	ENSMUSG00000030281	ENSMUSG00000030281.17	171095	ENSMUSG00000030281.16	0.330424	3.51793	3.54685	0.00911059	0.131793	-2.5768	3.33787	3.22151	3.47835	3.7087	3.65886	3.70231	647	555	1240	1623	1035	1410
Hcfc1r1	HCFC1R1	ENSMUSG00000023904	ENSMUSG00000023904.11	353502	ENSMUSG00000023904.10	0.318988	4.0398	3.54537	0.00912895	0.131912	-2.64503	3.79111	3.84281	3.99403	4.29263	4.16091	4.15732	886	854	1773	2433	1466	1933
Wdfy2	WDFY2	ENSMUSG00000014547	ENSMUSG00000014547.11	268752	ENSMUSG00000014547.10	-0.263218	6.62609	-3.54498	0.00913381	0.131912	-2.83706	6.88187	6.71685	6.67528	6.45803	6.53842	6.4861	7552	6264	11375	10916	7620	9713
Coq6	COQ6	ENSMUSG00000021235	ENSMUSG00000021235.14	217707	ENSMUSG00000021235.13	-0.321945	4.16114	-3.54213	0.00916914	0.132275	-2.6696	4.40268	4.23122	4.33895	4.05189	3.86373	4.07834	1354	1118	2252	2059	1193	1830
Cd82	CD82	ENSMUSG00000027215	ENSMUSG00000027215.14	12521	ENSMUSG00000027215.13	0.321275	5.97883	3.54174	0.00917399	0.132275	-2.81577	5.85809	5.68106	5.91234	6.21694	6.01085	6.1937	3714	3055	6703	9236	5286	7931
Ppp1r2	PPP1R2B	ENSMUSG00000047714	ENSMUSG00000047714.15	66849	ENSMUSG00000047714.14	0.23244	6.26401	3.53881	0.00921057	0.132314	-2.83264	6.16168	6.072	6.20753	6.42055	6.33329	6.38904	4584	4006	8225	10636	6610	9081
Ppp1r2	PPP1R2	ENSMUSG00000047714	ENSMUSG00000047714.15	66849	ENSMUSG00000047714.14	0.23244	6.26401	3.53881	0.00921057	0.132314	-2.83264	6.16168	6.072	6.20753	6.42055	6.33329	6.38904	4584	4006	8225	10636	6610	9081
Shtn1	SHTN1	ENSMUSG00000041362	ENSMUSG00000041362.18	71653	ENSMUSG00000041362.17	-0.209162	6.2078	-3.53747	0.00922733	0.132314	-2.83409	6.35765	6.31012	6.27101	6.11971	6.10436	6.08395	5251	4725	8595	8634	5640	7350
Ggcx	GGCX	ENSMUSG00000053460	ENSMUSG00000053460.9	56316	ENSMUSG00000053460.8	-0.290099	3.73863	-3.53744	0.00922766	0.132314	-2.62327	3.92321	3.84281	3.8912	3.62642	3.49684	3.6513	971	854	1651	1533	925	1361
Cdc42bpb	CDC42BPB	ENSMUSG00000021279	ENSMUSG00000021279.6	217866	ENSMUSG00000021279.5	-0.425372	6.35348	-3.53742	0.00922791	0.132314	-2.83974	6.74218	6.66671	6.29646	6.09714	6.20296	6.1154	6855	6050	8748	8500	6039	7512
Gpr65	GPR65	ENSMUSG00000021886	ENSMUSG00000021886.8	14744	ENSMUSG00000021886.7	-0.40479	5.20608	-3.53616	0.00924372	0.132314	-2.78054	5.3498	5.31606	5.55713	5.20919	4.86162	4.94271	2611	2372	5240	4593	2383	3332
Adrm1	ADRM1	ENSMUSG00000039041	ENSMUSG00000039041.16	56436	ENSMUSG00000039041.15	0.319919	6.54936	3.53605	0.00924516	0.132314	-2.84517	6.39507	6.2889	6.48191	6.82993	6.56487	6.73549	5389	4656	9948	14126	7761	11546
Mycbp	MYCBP	ENSMUSG00000028647	ENSMUSG00000028647.14	56309	ENSMUSG00000028647.13	0.389065	4.63739	3.5359	0.00924695	0.132314	-2.72439	4.38984	4.26689	4.64588	4.81468	4.773	4.93403	1342	1146	2786	3494	2241	3312
Dnmt3a	DNMT3A	ENSMUSG00000020661	ENSMUSG00000020661.16	13435	ENSMUSG00000020661.15	-0.394603	6.05363	-3.53359	0.009276	0.132378	-2.83339	6.45895	6.28269	6.02012	5.83161	5.85813	5.87025	5633	4636	7223	7071	4755	6338
0610012G03Rik	NCBP2AS2	ENSMUSG00000107002	ENSMUSG00000107002.2	106264	ENSMUSG00000107002.1	0.364685	4.48974	3.53347	0.00927755	0.132378	-2.71296	4.37037	4.13247	4.41079	4.75999	4.54097	4.72389	1324	1044	2367	3364	1908	2863
Neil2	NEIL2	ENSMUSG00000035121	ENSMUSG00000035121.7	382913	ENSMUSG00000035121.6	4.22822	-0.930796	3.5333	0.00927969	0.132378	-2.3529	-2.75294	-6.89613	0.015423	1.65299	0.97814	1.41774	9	0	112	390	161	289
Lgals3bp	LGALS3BP	ENSMUSG00000033880	ENSMUSG00000033880.12	19039	ENSMUSG00000033880.11	-0.275428	8.3389	-3.53219	0.00929366	0.132378	-2.86513	8.37604	8.52261	8.53128	8.28272	8.2261	8.09468	21275	21901	41179	38669	24548	29621
Dut	DUT	ENSMUSG00000027203	ENSMUSG00000027203.16	110074	ENSMUSG00000027203.15	0.379466	6.87053	3.53217	0.00929393	0.132378	-2.85754	6.61258	6.51392	6.90938	7.02274	7.03325	7.1313	6266	5442	13379	16146	10738	15191
Pspc1	PSPC1	ENSMUSG00000021938	ENSMUSG00000021938.13	66645	ENSMUSG00000021938.12	0.327782	4.45259	3.52961	0.00932636	0.132626	-2.71485	4.23455	4.2065	4.41323	4.73315	4.54324	4.5849	1205	1099	2371	3302	1911	2600
Rfx3	RFX3	ENSMUSG00000040929	ENSMUSG00000040929.18	19726	ENSMUSG00000040929.17	-0.706849	0.351652	-3.52747	0.00935345	0.132888	-2.3012	0.482951	0.824969	0.790356	0.178236	0.158449	-0.325049	89	105	192	140	91	86
Ccnt1	CCNT1	ENSMUSG00000011960	ENSMUSG00000011960.13	12455	ENSMUSG00000011960.12	-0.326679	5.57978	-3.52696	0.00935993	0.132888	-2.81844	5.58808	5.73482	5.90024	5.46285	5.35162	5.44107	3080	3171	6647	5476	3347	4707
Taf2	TAF2	ENSMUSG00000037343	ENSMUSG00000037343.9	319944	ENSMUSG00000037343.8	-0.280849	5.83968	-3.52454	0.00939085	0.13322	-2.83605	6.13115	5.89564	5.91578	5.68281	5.69752	5.71517	4488	3545	6719	6378	4254	5692
Ctdsp2	CTDSP2	ENSMUSG00000078429	ENSMUSG00000078429.10	52468	ENSMUSG00000078429.9	-0.520922	5.2421	-3.52209	0.00942218	0.133286	-2.80316	5.73321	5.51512	5.26419	4.89653	5.21616	4.8274	3406	2723	4277	3698	3047	3076
Lbx2	LBX2	ENSMUSG00000034968	ENSMUSG00000034968.4	16815	ENSMUSG00000034968.3	-1.10869	-3.68787	-3.52148	0.00942995	0.133286	-2.6199	-2.9134	-3.19569	-3.2748	-4.25575	-4.18733	-4.30025	8	6	11	6	4	5
Eif2b2	EIF2B2	ENSMUSG00000004788	ENSMUSG00000004788.12	217715	ENSMUSG00000004788.11	-0.267776	5.53203	-3.52122	0.00943336	0.133286	-2.82355	5.73024	5.62621	5.64601	5.43948	5.28096	5.46929	3399	2941	5573	5388	3187	4800
Mrpl20	MRPL20	ENSMUSG00000029066	ENSMUSG00000029066.13	66448	ENSMUSG00000029066.12	0.315342	6.15217	3.52036	0.00944438	0.133286	-2.85395	6.08577	5.89971	6.00001	6.39302	6.15586	6.37867	4349	3555	7123	10435	5845	9016
Arl11	ARL11	ENSMUSG00000043157	ENSMUSG00000043157.9	219144	ENSMUSG00000043157.8	0.230029	5.78341	3.51884	0.00946393	0.133286	-2.83898	5.66203	5.64714	5.69637	5.96519	5.8284	5.90132	3242	2984	5771	7757	4658	6476
Polr2b	POLR2B	ENSMUSG00000029250	ENSMUSG00000029250.6	231329	ENSMUSG00000029250.5	-0.197146	6.46767	-3.51872	0.00946538	0.133286	-2.86989	6.58633	6.56189	6.55058	6.3525	6.38811	6.36662	6153	5626	10433	10146	6866	8941
Gns	GNS	ENSMUSG00000034707	ENSMUSG00000034707.8	75612	ENSMUSG00000034707.7	-0.262372	8.29632	-3.51864	0.00946645	0.133286	-2.88455	8.50026	8.44966	8.33231	8.25985	8.11484	8.12098	23188	20821	35874	38061	22726	30166
Abr	ABR	ENSMUSG00000017631	ENSMUSG00000017631.20	109934	ENSMUSG00000017631.19	-0.267861	7.17958	-3.51655	0.00949348	0.133286	-2.88674	7.38937	7.37992	7.17206	7.06162	7.04716	7.02736	10736	9919	16051	16587	10842	14135
Pygb	PYGB	ENSMUSG00000033059	ENSMUSG00000033059.8	110078	ENSMUSG00000033059.7	0.213218	6.21062	3.51651	0.00949398	0.133286	-2.86244	6.12342	6.06586	6.12078	6.29699	6.37014	6.28651	4464	3989	7745	9763	6781	8458
Ralgapa1	RALGAPA1	ENSMUSG00000021027	ENSMUSG00000021027.18	56784	ENSMUSG00000021027.17	-0.389841	5.87882	-3.51493	0.00951437	0.133286	-2.85179	6.20478	6.15559	5.86642	5.56406	5.80467	5.67742	4723	4245	6493	5874	4582	5545
Apc2	APC2	ENSMUSG00000020135	ENSMUSG00000020135.14	23805	ENSMUSG00000020135.13	1.76761	-0.431602	3.5148	0.00951607	0.133286	-2.30191	-0.661015	-2.37257	-1.05689	-0.104441	1.17023	0.435079	40	11	53	115	184	146
Sdhaf1	SDHAF1	ENSMUSG00000074211	ENSMUSG00000074211.5	68332	ENSMUSG00000074211.4	0.285721	4.29737	3.51433	0.00952214	0.133286	-2.71966	4.1609	4.09042	4.20902	4.4577	4.34536	4.5208	1145	1014	2058	2728	1666	2487
Otulinl	OTULINL	ENSMUSG00000056069	ENSMUSG00000056069.11	223433	ENSMUSG00000056069.10	-0.356713	6.12814	-3.51363	0.00953126	0.133286	-2.86502	6.34772	6.13471	6.43189	5.87224	5.88934	6.09295	5215	4184	9609	7273	4859	7396
Gchfr	GCHFR	ENSMUSG00000046814	ENSMUSG00000046814.4	320415	ENSMUSG00000046814.3	0.586385	-0.255769	3.51311	0.00953796	0.133286	-2.30219	-0.625826	-0.420397	-0.598686	-0.0313779	0.126565	0.0151096	41	44	73	121	89	109
Chrnb2	CHRNB2	ENSMUSG00000027950	ENSMUSG00000027950.8	11444	ENSMUSG00000027950.7	-0.535166	4.1629	-3.51298	0.00953967	0.133286	-2.71082	4.53684	4.58112	4.18499	3.6599	4.10576	3.90876	1486	1425	2024	1569	1411	1627
Arhgef1	ARHGEF1	ENSMUSG00000040940	ENSMUSG00000040940.19	16801	ENSMUSG00000040940.18	0.234468	8.39346	3.5121	0.00955114	0.133286	-2.89368	8.24762	8.23327	8.34783	8.58589	8.46305	8.48307	19463	17921	36262	47712	28930	38772
Nfkb2	NFKB2	ENSMUSG00000025225	ENSMUSG00000025225.16	18034	ENSMUSG00000025225.15	0.322787	6.89596	3.51167	0.00955673	0.133286	-2.88765	6.64603	6.81758	6.74086	7.19495	6.90109	7.07524	6413	6717	11904	18193	9798	14612
Npm3	NPM3	ENSMUSG00000056209	ENSMUSG00000056209.8	18150	ENSMUSG00000056209.7	0.309575	6.81588	3.51137	0.00956056	0.133286	-2.88669	6.69534	6.5868	6.70043	6.9945	6.81463	7.10359	6636	5724	11575	15833	9228	14902
Rilpl1	RILPL1	ENSMUSG00000029392	ENSMUSG00000029392.13	75695	ENSMUSG00000029392.12	-0.877569	0.108789	-3.51092	0.0095664	0.133286	-2.31281	0.993488	0.283779	0.396399	-0.472375	-0.537072	-0.0114846	127	72	146	89	56	107
Prpf39	PRPF39	ENSMUSG00000035597	ENSMUSG00000035597.20	328110	ENSMUSG00000035597.19	-0.283274	5.94682	-3.51012	0.00957681	0.133286	-2.86188	6.21603	6.01919	6.03265	5.8766	5.81346	5.723	4760	3862	7286	7295	4610	5723
Maml3	MAML3	ENSMUSG00000061143	ENSMUSG00000061143.16	433586	ENSMUSG00000061143.15	-0.511372	4.17874	-3.50975	0.00958172	0.133286	-2.71733	4.58363	4.6171	4.13791	3.94731	3.99975	3.78673	1535	1461	1959	1915	1311	1495
Pkd1l2	PKD1L2	ENSMUSG00000034416	ENSMUSG00000034416.19	76645	ENSMUSG00000034416.18	0.45365	2.30859	3.50951	0.00958477	0.133286	-2.47783	2.06791	2.10668	2.06738	2.36461	2.52386	2.72111	268	256	466	639	471	714
Tcf19	TCF19	ENSMUSG00000050410	ENSMUSG00000050410.16	106795	ENSMUSG00000050410.15	0.333285	6.12584	3.5084	0.00959927	0.133331	-2.8697	5.8091	5.91263	6.14571	6.24356	6.32498	6.31906	3590	3587	7880	9408	6572	8651
Slc35e1	SLC35E1	ENSMUSG00000019731	ENSMUSG00000019731.14	270066	ENSMUSG00000019731.13	0.273405	7.13036	3.50796	0.00960506	0.133331	-2.89657	7.046	6.96408	6.97101	7.16522	7.4005	7.23534	8462	7435	13963	17822	13851	16327
Sptlc2	SPTLC2	ENSMUSG00000021036	ENSMUSG00000021036.11	20773	ENSMUSG00000021036.10	-0.263863	6.6448	-3.50753	0.00961071	0.133331	-2.89091	6.81882	6.67361	6.83674	6.6042	6.4789	6.45654	7229	6079	12722	12080	7312	9516
Slc5a3	SLC5A3	ENSMUSG00000089774	ENSMUSG00000089774.3	53881	ENSMUSG00000089774.2	-0.408239	1.67797	-3.50644	0.00962497	0.133423	-2.42084	1.81612	1.96496	1.86164	1.44682	1.57053	1.40774	225	232	404	338	243	287
Ttc39a	TTC39A	ENSMUSG00000028555	ENSMUSG00000028555.16	230603	ENSMUSG00000028555.15	-0.378293	2.76591	-3.50472	0.00964755	0.133631	-2.54287	3.00336	2.95718	2.9236	2.60127	2.40928	2.70078	513	462	844	753	435	704
Wars	WARS1	ENSMUSG00000021266	ENSMUSG00000021266.17	22375	ENSMUSG00000021266.16	-0.279624	6.96002	-3.50304	0.00966967	0.133758	-2.90353	7.08552	7.17893	7.03695	6.88876	6.68706	6.88288	8697	8629	14616	14714	8447	12788
Gadd45a	GADD45A	ENSMUSG00000036390	ENSMUSG00000036390.9	13197	ENSMUSG00000036390.8	0.78714	5.95598	3.50216	0.00968128	0.133758	-2.86637	5.67222	5.38028	5.63718	6.49031	5.82964	6.72621	3265	2480	5539	11163	4662	11472
Tnfaip2	TNFAIP2	ENSMUSG00000021281	ENSMUSG00000021281.16	21928	ENSMUSG00000021281.15	-0.477181	8.08065	-3.50188	0.00968495	0.133758	-2.90893	8.57056	8.22099	8.16564	8.02446	7.64842	7.85385	24346	17769	31960	32331	16448	25067
Ly75	LY75-CD302	ENSMUSG00000026980	ENSMUSG00000026980.16	17076	ENSMUSG00000026980.15	0.806366	1.91842	3.49741	0.00974409	0.134203	-2.44799	1.22314	1.19663	2.02978	2.2324	2.30631	2.52225	149	136	454	583	405	622
Ly75	LY75	ENSMUSG00000026980	ENSMUSG00000026980.16	17076	ENSMUSG00000026980.15	0.806366	1.91842	3.49741	0.00974409	0.134203	-2.44799	1.22314	1.19663	2.02978	2.2324	2.30631	2.52225	149	136	454	583	405	622
Rnd3	RND3	ENSMUSG00000017144	ENSMUSG00000017144.9	74194	ENSMUSG00000017144.8	-0.533606	3.45819	-3.49721	0.00974685	0.134203	-2.64257	3.89622	3.79125	3.53536	3.43774	3.09087	2.99771	953	824	1290	1345	698	865
Ctsz	CTSZ	ENSMUSG00000016256	ENSMUSG00000016256.11	64138	ENSMUSG00000016256.10	0.4066	10.355	3.49699	0.00974979	0.134203	-2.90636	10.0731	10.0327	10.3495	10.6974	10.3785	10.5987	68982	62379	145215	206184	109136	168028
Bmp2	BMP2	ENSMUSG00000027358	ENSMUSG00000027358.7	12156	ENSMUSG00000027358.6	0.6081	1.37292	3.49556	0.0097688	0.134359	-2.40295	1.08128	0.769206	1.31278	1.83008	1.71153	1.53264	135	101	276	441	268	313
Fam126a	FAM126A	ENSMUSG00000028995	ENSMUSG00000028995.15	84652	ENSMUSG00000028995.14	-0.284376	4.74912	-3.49491	0.00977737	0.134372	-2.79992	4.80367	4.99679	4.87296	4.5203	4.64732	4.65369	1788	1901	3261	2849	2054	2727
Gtse1	GTSE1	ENSMUSG00000022385	ENSMUSG00000022385.12	29870	ENSMUSG00000022385.11	0.379999	5.76261	3.49342	0.00979734	0.134437	-2.8728	5.38203	5.63061	5.69637	5.8092	5.98079	6.07667	2670	2950	5771	6962	5177	7313
Exoc3l4	EXOC3L4	ENSMUSG00000021280	ENSMUSG00000021280.10	74190	ENSMUSG00000021280.9	0.53425	0.391891	3.49281	0.00980545	0.134443	-2.34411	0.097167	0.022733	0.229548	0.563446	0.670655	0.7678	68	60	130	183	130	184
Ckap4	CKAP4	ENSMUSG00000046841	ENSMUSG00000046841.6	216197	ENSMUSG00000046841.5	-0.992791	3.83885	-3.49195	0.00981696	0.134496	-2.69614	4.81252	4.32364	3.97024	3.77301	2.8239	3.32977	1799	1192	1744	1697	580	1089
Fam13b	FAM13B	ENSMUSG00000036501	ENSMUSG00000036501.8	225358	ENSMUSG00000036501.7	0.224171	5.94033	3.49107	0.00982882	0.134506	-2.88673	5.81272	5.85646	5.81509	5.97741	6.09203	6.08826	3599	3450	6266	7823	5592	7372
Pofut1	POFUT1	ENSMUSG00000046020	ENSMUSG00000046020.14	140484	ENSMUSG00000046020.13	0.259673	6.03871	3.49076	0.00983297	0.134506	-2.89166	5.87661	5.97904	5.87108	6.06834	6.25573	6.18146	3762	3756	6514	8332	6264	7864
Cflar	CFLAR	ENSMUSG00000026031	ENSMUSG00000026031.16	12633	ENSMUSG00000026031.15	-0.325089	6.27191	-3.48933	0.00985217	0.134633	-2.90531	6.48005	6.52712	6.30386	6.2506	6.01901	6.05079	5716	5492	8793	9454	5316	7183
Klk1b11	KLK2	ENSMUSG00000044485	ENSMUSG00000044485.5	16613	ENSMUSG00000044485.4	-1.02739	-0.0756247	-3.48893	0.00985751	0.134633	-2.33467	0.621187	0.159152	0.545938	-0.717786	-1.09046	0.0282251	98	66	162	75	38	110
Klk1b11	KLK3	ENSMUSG00000044485	ENSMUSG00000044485.5	16613	ENSMUSG00000044485.4	-1.02739	-0.0756247	-3.48893	0.00985751	0.134633	-2.33467	0.621187	0.159152	0.545938	-0.717786	-1.09046	0.0282251	98	66	162	75	38	110
Klk1b11	KLK1	ENSMUSG00000044485	ENSMUSG00000044485.5	16613	ENSMUSG00000044485.4	-1.02739	-0.0756247	-3.48893	0.00985751	0.134633	-2.33467	0.621187	0.159152	0.545938	-0.717786	-1.09046	0.0282251	98	66	162	75	38	110
Il12rb2	IL12RB2	ENSMUSG00000018341	ENSMUSG00000018341.13	16162	ENSMUSG00000018341.12	-0.745873	3.71177	-3.488	0.00987	0.134699	-2.68777	3.95986	4.60521	3.75095	3.42697	3.31075	3.21689	996	1449	1498	1335	813	1007
Tnfsf13b	TNFSF13B	ENSMUSG00000031497	ENSMUSG00000031497.11	24099	ENSMUSG00000031497.9	-0.483721	2.61548	-3.48397	0.00992443	0.135337	-2.55292	2.72876	2.72409	3.0666	2.2398	2.50228	2.43138	424	393	932	586	464	584
Tnfrsf11a	TNFRSF11A	ENSMUSG00000026321	ENSMUSG00000026321.9	21934	ENSMUSG00000026321.7	-0.320736	4.98235	-3.48082	0.0099673	0.135816	-2.8412	5.14602	5.1963	5.0921	4.95464	4.84395	4.66107	2267	2183	3796	3850	2354	2741
Dimt1	DIMT1	ENSMUSG00000021692	ENSMUSG00000021692.10	66254	ENSMUSG00000021692.9	0.319272	4.49692	3.48016	0.00997619	0.135832	-2.78972	4.15964	4.4465	4.40223	4.68111	4.60384	4.68818	1144	1298	2353	3185	1993	2793
Lss	LSS	ENSMUSG00000033105	ENSMUSG00000033105.13	16987	ENSMUSG00000033105.12	-0.293298	5.13428	-3.47936	0.00998715	0.135876	-2.85552	5.22404	5.39187	5.2373	5.07947	4.87427	4.99875	2393	2500	4198	4198	2404	3464
Ccl2	CCL1	ENSMUSG00000035385	ENSMUSG00000035385.6	20296	ENSMUSG00000035385.5	0.823994	7.77022	3.47833	0.0100012	0.135962	-2.94128	7.65974	6.90709	7.50603	8.57861	8.08183	7.88803	12949	7147	20232	47472	22212	25668
Tmem106b	TMEM106B	ENSMUSG00000029571	ENSMUSG00000029571.15	71900	ENSMUSG00000029571.14	0.223734	6.75547	3.47688	0.010021	0.136004	-2.93527	6.70055	6.60533	6.62482	6.85844	6.93226	6.81142	6660	5798	10984	14408	10012	12170
Zfp462	ZNF462	ENSMUSG00000060206	ENSMUSG00000060206.12	242466	ENSMUSG00000060206.11	-0.678841	0.843649	-3.47649	0.0100263	0.136004	-2.39198	1.47892	1.26878	0.870527	0.586841	0.363849	0.492988	178	143	203	186	105	152
Aqr	AQR	ENSMUSG00000040383	ENSMUSG00000040383.17	11834	ENSMUSG00000040383.16	0.241696	6.35248	3.47641	0.0100274	0.136004	-2.9247	6.18881	6.3247	6.18312	6.40788	6.51494	6.49542	4671	4773	8087	10543	7497	9776
Amacr	AMACR	ENSMUSG00000022244	ENSMUSG00000022244.8	17117	ENSMUSG00000022244.7	-0.419123	2.51765	-3.47385	0.0100625	0.136375	-2.55505	2.69784	2.69446	2.78566	2.23733	2.17997	2.51062	415	385	767	585	371	617
Bmpr2	BMPR2	ENSMUSG00000067336	ENSMUSG00000067336.7	12168	ENSMUSG00000067336.6	-0.349751	5.74054	-3.47317	0.0100719	0.136397	-2.9042	5.94549	6.0655	5.74552	5.65587	5.57515	5.4557	3946	3988	5971	6260	3908	4755
Etv1	ETV1	ENSMUSG00000004151	ENSMUSG00000004151.18	14009	ENSMUSG00000004151.17	-0.353045	4.28575	-3.47155	0.0100942	0.136594	-2.78392	4.35834	4.56893	4.47223	4.26811	3.9876	4.0593	1313	1413	2470	2392	1300	1806
Vamp2	VAMP2	ENSMUSG00000020894	ENSMUSG00000020894.17	22318	ENSMUSG00000020894.16	0.34114	4.90095	3.47073	0.0101056	0.136602	-2.84276	4.70606	4.60022	4.8734	5.15641	4.94796	5.12163	1671	1444	3262	4428	2530	3772
Slc20a1	SLC20A1	ENSMUSG00000027397	ENSMUSG00000027397.15	20515	ENSMUSG00000027397.14	0.342066	7.19703	3.47032	0.0101112	0.136602	-2.95079	7.14036	6.84839	7.08777	7.49653	7.29688	7.31225	9034	6862	15140	22423	12891	17221
Esyt1	ESYT1	ENSMUSG00000025366	ENSMUSG00000025366.9	23943	ENSMUSG00000025366.8	-0.457596	7.37142	-3.46967	0.0101203	0.136602	-2.95521	7.5643	7.88087	7.35595	7.13048	7.06185	7.23507	12120	14037	18233	17398	10953	16324
Ccnd1	CCND1	ENSMUSG00000070348	ENSMUSG00000070348.6	12443	ENSMUSG00000070348.5	0.370448	9.06484	3.46926	0.0101259	0.136602	-2.95313	8.74693	8.82505	9.06765	9.14715	9.39809	9.20413	27512	27009	59723	70402	55313	63912
Slc25a10	SLC25A10	ENSMUSG00000025792	ENSMUSG00000025792.10	27376	ENSMUSG00000025792.9	0.283157	5.74076	3.46598	0.0101715	0.137113	-2.91155	5.63825	5.48676	5.66555	5.77714	5.9228	5.95403	3189	2670	5649	6809	4973	6717
Rbbp8	RBBP8	ENSMUSG00000041238	ENSMUSG00000041238.17	225182	ENSMUSG00000041238.16	0.233913	5.94481	3.46473	0.0101888	0.137209	-2.92449	5.74544	5.85897	5.87572	6.00716	6.10154	6.08002	3435	3456	6535	7986	5629	7330
Ddias	DDIAS	ENSMUSG00000030641	ENSMUSG00000030641.11	74041	ENSMUSG00000030641.10	0.526533	4.42753	3.46435	0.0101942	0.137209	-2.80064	3.89471	4.22346	4.33959	4.4577	4.84027	4.80947	952	1112	2253	2728	2348	3038
Plec	PLEC	ENSMUSG00000022565	ENSMUSG00000022565.16	18810	ENSMUSG00000022565.15	-0.731316	8.03677	-3.46341	0.0102072	0.137279	-2.96408	8.75811	8.55942	7.88877	7.55027	7.66395	7.80009	27726	22467	26379	23274	16626	24150
Fkbp9	FKBP9	ENSMUSG00000029781	ENSMUSG00000029781.8	27055	ENSMUSG00000029781.7	0.493662	4.56388	3.46162	0.0102323	0.137511	-2.82074	4.5271	4.33088	4.13127	4.9335	4.55152	4.90899	1476	1198	1950	3794	1922	3255
Rbm25	RBM25	ENSMUSG00000010608	ENSMUSG00000010608.16	67039	ENSMUSG00000010608.15	-0.33533	7.29896	-3.45976	0.0102583	0.137732	-2.96896	7.4119	7.3653	7.62249	7.21643	6.9867	7.19092	10905	9819	21933	18466	10397	15832
Foxn3	FOXN3	ENSMUSG00000033713	ENSMUSG00000033713.13	71375	ENSMUSG00000033713.12	-0.27791	4.39031	-3.45927	0.0102652	0.137732	-2.81297	4.65064	4.4978	4.4463	4.22279	4.27801	4.2463	1608	1345	2426	2318	1590	2056
Nudcd2	NUDCD2	ENSMUSG00000020328	ENSMUSG00000020328.11	52653	ENSMUSG00000020328.10	0.271591	7.32398	3.45875	0.0102725	0.137732	-2.96883	7.24209	7.05597	7.2655	7.43489	7.4114	7.53405	9694	7924	17125	21485	13956	20083
Cd300lg	CD300LG	ENSMUSG00000017309	ENSMUSG00000017309.12	52685	ENSMUSG00000017309.11	-0.431299	5.35086	-3.45804	0.0102826	0.137732	-2.90206	5.76711	5.57173	5.38015	5.29662	4.97058	5.11895	3487	2832	4635	4880	2570	3765
Ckap2l	CKAP2L	ENSMUSG00000048327	ENSMUSG00000048327.7	70466	ENSMUSG00000048327.6	0.401552	5.61129	3.45766	0.0102878	0.137732	-2.91465	5.17624	5.49592	5.54719	5.67919	5.92192	5.84731	2315	2687	5204	6362	4970	6238
Azin1	AZIN1	ENSMUSG00000037458	ENSMUSG00000037458.16	54375	ENSMUSG00000037458.15	-0.202502	8.03768	-3.45659	0.010303	0.137825	-2.97386	8.10852	8.14762	8.16062	7.95887	7.8844	7.96603	17674	16888	31849	30894	19371	27094
Tmed10	TMED10	ENSMUSG00000021248	ENSMUSG00000021248.10	68581	ENSMUSG00000021248.9	-0.263895	7.95757	-3.45474	0.0103291	0.137825	-2.97665	8.13296	7.99845	8.13715	7.93751	7.77392	7.76545	17976	15229	31335	30440	17943	23577
Rps6ka1	RPS6KA1	ENSMUSG00000003644	ENSMUSG00000003644.18	20111	ENSMUSG00000003644.17	-0.21372	6.9409	-3.45438	0.0103342	0.137825	-2.97276	7.01097	7.08392	7.04865	6.79687	6.8038	6.90115	8259	8079	14735	13806	9159	12951
Ppp1r32	PPP1R32	ENSMUSG00000035179	ENSMUSG00000035179.5	67752	ENSMUSG00000035179.4	-0.903538	-1.41819	-3.4535	0.0103467	0.137825	-2.3981	-1.07013	-1.2237	-0.679417	-2.1233	-1.80266	-1.60993	30	25	69	28	23	35
Tbxa2r	TBXA2R	ENSMUSG00000034881	ENSMUSG00000034881.9	21390	ENSMUSG00000034881.8	1.3413	-3.32349	3.45288	0.0103555	0.137825	-2.62991	-3.30043	-4.5742	-4.09792	-2.46434	-2.60236	-2.9017	6	2	6	22	13	14
Slc9a8	SLC9A8	ENSMUSG00000039463	ENSMUSG00000039463.15	77031	ENSMUSG00000039463.14	0.22461	5.76608	3.45185	0.0103702	0.137825	-2.93363	5.62826	5.59397	5.73388	5.87798	5.87921	5.88316	3167	2876	5923	7302	4825	6395
Slc25a4	SLC25A4	ENSMUSG00000031633	ENSMUSG00000031633.5	11739	ENSMUSG00000031633.4	0.249819	8.38442	3.45174	0.0103717	0.137825	-2.98011	8.30737	8.14266	8.32861	8.54289	8.45816	8.52686	20286	16830	35782	46311	28832	39967
Lrwd1	LRWD1	ENSMUSG00000029703	ENSMUSG00000029703.11	71735	ENSMUSG00000029703.10	0.272129	5.39173	3.45171	0.0103721	0.137825	-2.90999	5.1132	5.30814	5.33943	5.50029	5.53624	5.55306	2216	2359	4506	5620	3804	5087
Smim4	SMIM4	ENSMUSG00000058351	ENSMUSG00000058351.12	66487	ENSMUSG00000058351.11	0.42511	3.93655	3.45164	0.0103731	0.137825	-2.76237	3.63667	3.63623	3.88683	4.23887	3.94938	4.27133	796	740	1646	2344	1266	2092
Aen	AEN	ENSMUSG00000030609	ENSMUSG00000030609.19	68048	ENSMUSG00000030609.18	0.269248	6.01498	3.45102	0.0103818	0.137837	-2.94727	5.77083	5.95308	5.91492	6.05966	6.17425	6.21716	3496	3689	6715	8282	5920	8061
Rad23a	RAD23A	ENSMUSG00000003813	ENSMUSG00000003813.16	19358	ENSMUSG00000003813.15	0.19379	6.6641	3.44997	0.0103968	0.137883	-2.97197	6.53599	6.5858	6.5796	6.75004	6.75804	6.77517	5942	5720	10645	13365	8873	11868
Satb2	SATB2	ENSMUSG00000038331	ENSMUSG00000038331.16	212712	ENSMUSG00000038331.15	-0.514217	3.12961	-3.44968	0.010401	0.137883	-2.66534	3.54699	3.55611	3.09722	2.77428	2.9545	2.84858	748	700	952	849	635	780
Tmed8	TMED8	ENSMUSG00000034111	ENSMUSG00000034111.7	382620	ENSMUSG00000034111.6	-0.256277	5.07724	-3.43994	0.0105407	0.139421	-2.90708	5.1837	5.28533	5.14873	4.9209	5.03319	4.8916	2327	2322	3948	3761	2684	3216
Mon2	MON2	ENSMUSG00000034602	ENSMUSG00000034602.16	67074	ENSMUSG00000034602.15	-0.36761	6.25383	-3.43839	0.0105632	0.139614	-2.97759	6.55336	6.55521	6.21068	6.00968	6.14347	6.05059	6014	5600	8243	8000	5795	7182
Zfp395	ZNF395	ENSMUSG00000034522	ENSMUSG00000034522.11	380912	ENSMUSG00000034522.10	-0.424089	3.91596	-3.43771	0.0105731	0.13964	-2.78627	4.28627	3.94858	4.13496	3.52308	3.75844	3.84441	1249	919	1955	1427	1109	1556
Retreg1	RETREG1	ENSMUSG00000022270	ENSMUSG00000022270.17	66270	ENSMUSG00000022270.16	0.254108	8.11945	3.4358	0.0106008	0.1399	-3.00348	8.05954	7.882	8.03574	8.28778	8.28133	8.1703	17084	14048	29208	38805	25506	31215
Entpd1	ENTPD1	ENSMUSG00000048120	ENSMUSG00000048120.17	12495	ENSMUSG00000048120.16	-0.515226	4.30891	-3.43287	0.0106435	0.140358	-2.84128	4.90189	4.26563	4.52723	4.00851	4.10372	4.04647	1914	1145	2566	1998	1409	1790
Pag1	PAG1	ENSMUSG00000027508	ENSMUSG00000027508.16	94212	ENSMUSG00000027508.15	-0.279922	6.09517	-3.43144	0.0106644	0.140425	-2.98109	6.2335	6.36641	6.11275	5.97796	5.89112	5.98925	4818	4913	7702	7826	4865	6883
Yeats4	YEATS4	ENSMUSG00000020171	ENSMUSG00000020171.9	64050	ENSMUSG00000020171.8	-0.222097	5.61695	-3.42924	0.0106967	0.140744	-2.95981	5.68585	5.72157	5.77588	5.55815	5.45473	5.5055	3296	3142	6098	5850	3595	4922
Ctnnbl1	CTNNBL1	ENSMUSG00000027649	ENSMUSG00000027649.16	66642	ENSMUSG00000027649.15	0.198732	6.43331	3.42798	0.0107152	0.140882	-2.99712	6.36313	6.29416	6.34415	6.52844	6.51244	6.55752	5271	4673	9042	11462	7484	10206
Arhgap27	ARHGAP27	ENSMUSG00000034255	ENSMUSG00000034255.19	544817	ENSMUSG00000034255.17	0.275507	5.87435	3.42556	0.0107509	0.141141	-2.9768	5.68454	5.69329	5.82609	5.91754	6.00291	6.12172	3293	3081	6314	7505	5257	7545
Acot11	ACOT11	ENSMUSG00000034853	ENSMUSG00000034853.17	329910	ENSMUSG00000034853.16	0.402087	2.97076	3.42382	0.0107765	0.141372	-2.67634	2.79517	2.93518	2.59932	3.09025	3.27484	3.12983	444	455	674	1057	793	948
Daxx	DAXX	ENSMUSG00000002307	ENSMUSG00000002307.17	13163	ENSMUSG00000002307.16	-0.278224	5.41054	-3.42266	0.0107937	0.141492	-2.95644	5.42514	5.65966	5.56317	5.29366	5.32113	5.20051	2751	3010	5262	4870	3277	3984
Rfc5	RFC5	ENSMUSG00000029363	ENSMUSG00000029363.15	72151	ENSMUSG00000029363.14	0.278579	6.58883	3.42051	0.0108256	0.141699	-3.01183	6.36778	6.40007	6.57607	6.64483	6.73707	6.80715	5288	5029	10619	12425	8745	12134
Atg2b	ATG2B	ENSMUSG00000041341	ENSMUSG00000041341.11	76559	ENSMUSG00000041341.10	-0.388354	5.14882	-3.41947	0.0108413	0.141794	-2.94238	5.5366	5.3797	5.12441	4.89341	5.0348	4.92398	2972	2479	3882	3690	2687	3289
Erg28	ERG28	ENSMUSG00000021252	ENSMUSG00000021252.12	58520	ENSMUSG00000021252.11	-0.258785	4.97565	-3.41894	0.010849	0.141794	-2.92867	5.14666	5.01938	5.1469	4.82906	4.78134	4.93054	2268	1931	3943	3529	2254	3304
Suv39h2	SUV39H2	ENSMUSG00000026646	ENSMUSG00000026646.17	64707	ENSMUSG00000026646.16	0.364501	4.6231	3.41755	0.0108699	0.141962	-2.89123	4.4457	4.37241	4.49195	4.62006	4.84089	4.9676	1395	1233	2504	3053	2349	3390
Dyrk3	DYRK3	ENSMUSG00000016526	ENSMUSG00000016526.9	226419	ENSMUSG00000016526.8	0.67248	4.86906	3.41672	0.0108823	0.142018	-2.91141	4.99172	4.18402	4.43376	5.41953	5.14633	5.039	2037	1082	2405	5314	2903	3562
Ccnb2	CCNB2	ENSMUSG00000032218	ENSMUSG00000032218.8	12442	ENSMUSG00000032218.7	0.288429	6.89722	3.41188	0.0109549	0.14286	-3.0309	6.67696	6.71984	6.85957	6.91596	7.07327	7.13774	6552	6277	12925	14994	11040	15259
Rin1	RIN1	ENSMUSG00000024883	ENSMUSG00000024883.9	225870	ENSMUSG00000024883.8	-0.500026	2.6632	-3.40868	0.0110033	0.142947	-2.66235	3.10897	2.86043	2.7969	2.31177	2.24823	2.65289	552	432	773	616	389	681
Myo1a	MYO1A	ENSMUSG00000025401	ENSMUSG00000025401.10	432516	ENSMUSG00000025401.9	-0.832291	-1.97495	-3.40817	0.011011	0.142947	-2.48685	-1.79141	-1.34154	-1.53157	-2.28377	-2.49927	-2.40213	18	23	38	25	14	20
Mta1	MTA1	ENSMUSG00000021144	ENSMUSG00000021144.15	116870	ENSMUSG00000021144.14	-0.223688	6.76025	-3.40581	0.0110468	0.143156	-3.03933	6.84825	6.95298	6.81583	6.62318	6.7015	6.61977	7378	7378	12539	12240	8532	10656
Rgs20	RGS20	ENSMUSG00000002459	ENSMUSG00000002459.18	58175	ENSMUSG00000002459.17	-0.358816	2.0768	-3.40497	0.0110596	0.143156	-2.59832	2.27758	2.29122	2.21147	1.86877	1.83504	1.97672	310	291	515	453	292	426
Ndufb4	NDUFB4	ENSMUSG00000022820	ENSMUSG00000022820.5	68194	ENSMUSG00000022820.4	0.390528	4.26515	3.40383	0.0110769	0.143156	-2.87068	4.08195	3.8991	4.21601	4.58853	4.30319	4.50212	1084	888	2068	2987	1618	2455
Ndufb4	NDUFB4	ENSMUSG00000022820	ENSMUSG00000022820.5	100041273	ENSMUSG00000022820.4	0.390528	4.26515	3.40383	0.0110769	0.143156	-2.87068	4.08195	3.8991	4.21601	4.58853	4.30319	4.50212	1084	888	2068	2987	1618	2455
Akap6	AKAP6	ENSMUSG00000061603	ENSMUSG00000061603.9	238161	ENSMUSG00000061603.8	-0.954756	-1.60825	-3.40341	0.0110833	0.143156	-2.46446	-0.978497	-0.787606	-1.53157	-1.97891	-2.22797	-2.14497	32	34	38	31	17	24
Tmem62	TMEM62	ENSMUSG00000054484	ENSMUSG00000054484.15	96957	ENSMUSG00000054484.14	0.300121	3.20212	3.40326	0.0110856	0.143156	-2.73607	3.12455	2.94779	3.07739	3.3708	3.36641	3.3258	558	459	939	1284	845	1086
Mfap1a	MFAP1	ENSMUSG00000068479	ENSMUSG00000068479.6	67532	ENSMUSG00000068479.5	0.490678	1.62915	3.40316	0.0110872	0.143156	-2.54948	1.23275	1.40308	1.48009	1.79368	2.08776	1.77754	150	157	310	430	348	371
AU040320	KIAA0319L	ENSMUSG00000028830	ENSMUSG00000028830.15	100317	ENSMUSG00000028830.14	0.249562	5.91276	3.40275	0.0110934	0.143156	-3.0117	5.86467	5.75783	5.74116	5.96816	6.13197	6.01274	3731	3222	5953	7773	5749	6996
Cpsf3	CPSF3	ENSMUSG00000054309	ENSMUSG00000054309.10	54451	ENSMUSG00000054309.9	-0.275836	6.25893	-3.40235	0.0110996	0.143156	-3.0295	6.38594	6.29107	6.51048	6.21491	6.07568	6.07548	5355	4663	10147	9223	5529	7307
Evl	EVL	ENSMUSG00000021262	ENSMUSG00000021262.16	14026	ENSMUSG00000021262.15	1.27666	3.75801	3.40101	0.01112	0.143186	-2.7887	2.70477	2.3589	4.11041	4.47452	4.53795	4.36153	417	305	1922	2760	1904	2227
S1pr2	S1PR2	ENSMUSG00000043895	ENSMUSG00000043895.7	14739	ENSMUSG00000043895.6	-0.308532	3.65378	-3.40011	0.0111338	0.143186	-2.80485	3.7228	3.90234	3.7983	3.53115	3.56979	3.3983	845	890	1548	1435	973	1142
Pi16	PI16	ENSMUSG00000024011	ENSMUSG00000024011.18	74116	ENSMUSG00000024011.17	0.51403	5.97761	3.39995	0.0111363	0.143186	-3.0167	5.80347	5.49592	5.85011	5.95248	6.31551	6.44818	3576	2687	6420	7689	6529	9461
Sec23a	SEC23A	ENSMUSG00000020986	ENSMUSG00000020986.14	20334	ENSMUSG00000020986.13	-0.263419	4.42967	-3.39977	0.011139	0.143186	-2.90198	4.606	4.61908	4.46814	4.29559	4.34362	4.2456	1559	1463	2463	2438	1664	2055
Rapgef3	RAPGEF3	ENSMUSG00000022469	ENSMUSG00000022469.18	223864	ENSMUSG00000022469.17	1.00027	-0.452413	3.39954	0.0111425	0.143186	-2.43613	-1.44628	-1.2237	-0.314542	0.136567	0.158449	-0.0249678	23	25	89	136	91	106
Stx5a	STX5	ENSMUSG00000010110	ENSMUSG00000010110.18	56389	ENSMUSG00000010110.17	0.231585	5.54754	3.39887	0.0111529	0.143214	-2.99649	5.49823	5.33839	5.45652	5.66277	5.63975	5.6896	2894	2409	4887	6290	4087	5592
Nqo1	NQO1	ENSMUSG00000003849	ENSMUSG00000003849.9	18104	ENSMUSG00000003849.8	-1.23552	-1.12361	-3.39758	0.0111727	0.143323	-2.44766	-0.206449	-0.787606	-0.44963	-1.06137	-2.49927	-1.73731	55	34	81	59	14	32
Tdrd7	TDRD7	ENSMUSG00000035517	ENSMUSG00000035517.18	100121	ENSMUSG00000035517.17	-0.263165	5.59523	-3.39694	0.0111825	0.143323	-3.00501	5.7534	5.72661	5.69937	5.48818	5.56663	5.3372	3454	3153	5783	5573	3885	4380
Gstp1	GSTP1	ENSMUSG00000060803	ENSMUSG00000060803.7	14870	ENSMUSG00000060803.6	0.8846	0.567064	3.39673	0.0111858	0.143323	-2.47168	-0.206449	-0.0759513	0.545938	0.917254	1.40762	0.81397	55	56	162	234	217	190
Dyrk2	DYRK2	ENSMUSG00000028630	ENSMUSG00000028630.10	69181	ENSMUSG00000028630.9	-0.403369	5.18357	-3.395	0.0112124	0.143341	-2.98011	5.49124	5.37854	5.29753	5.20982	4.93248	4.79179	2880	2477	4377	4595	2503	3001
Arl4c	ARL4C	ENSMUSG00000049866	ENSMUSG00000049866.13	320982	ENSMUSG00000049866.12	-0.279304	8.24745	-3.39497	0.0112129	0.143341	-3.06207	8.23444	8.46729	8.45967	8.08754	8.06524	8.17053	19286	21077	39185	33776	21958	31220
Gm21988	RNASEK	ENSMUSG00000040904	ENSMUSG00000040904.11	NA	ENSMUSG00000040904.10	-0.859604	-2.35585	-3.39481	0.0112154	0.143341	-2.53735	-2.04667	-1.85174	-1.86762	-2.59864	-2.96493	-2.80548	15	16	30	20	10	15
Ubox5	UBOX5	ENSMUSG00000027300	ENSMUSG00000027300.11	140629	ENSMUSG00000027300.10	0.358731	3.49197	3.39435	0.0112224	0.143341	-2.78611	3.21224	3.265	3.43346	3.55606	3.70412	3.78093	593	572	1202	1460	1068	1489
Bloc1s4	BLOC1S4	ENSMUSG00000060708	ENSMUSG00000060708.5	117197	ENSMUSG00000060708.4	0.327196	4.43905	3.394	0.0112279	0.143341	-2.90565	4.31937	4.16254	4.34279	4.68518	4.45131	4.67313	1278	1066	2258	3194	1793	2764
Eef2k	EEF2K	ENSMUSG00000035064	ENSMUSG00000035064.18	13631	ENSMUSG00000035064.17	-0.392346	2.61545	-3.39103	0.011274	0.143798	-2.68085	2.84932	2.93518	2.68646	2.52662	2.30631	2.3888	461	455	716	715	405	567
BC003965	C16orf91	ENSMUSG00000067722	ENSMUSG00000067722.5	214489	ENSMUSG00000067722.4	0.270592	4.66808	3.39064	0.01128	0.143798	-2.93558	4.51926	4.45315	4.6187	4.83395	4.7199	4.86352	1468	1304	2734	3541	2160	3154
A3galt2	A3GALT2	ENSMUSG00000028794	ENSMUSG00000028794.14	215493	ENSMUSG00000028794.13	-0.920034	-2.55665	-3.3898	0.0112931	0.143861	-2.56497	-1.95647	-2.03815	-2.24377	-2.82691	-3.26979	-3.00479	16	14	23	17	8	13
Rptor	RPTOR	ENSMUSG00000025583	ENSMUSG00000025583.16	74370	ENSMUSG00000025583.15	-0.262512	5.5942	-3.38873	0.0113097	0.143879	-3.01675	5.7766	5.76364	5.63848	5.35768	5.51715	5.51164	3510	3235	5544	5091	3754	4943
Hivep2	HIVEP2	ENSMUSG00000015501	ENSMUSG00000015501.11	15273	ENSMUSG00000015501.10	-0.542777	2.7428	-3.38857	0.0113123	0.143879	-2.70011	3.07729	3.20847	2.78001	2.4221	2.70209	2.26685	540	550	764	665	533	521
Igsf8	IGSF8	ENSMUSG00000038034	ENSMUSG00000038034.16	140559	ENSMUSG00000038034.15	0.350918	8.93965	3.3878	0.0113242	0.143879	-3.07066	8.75889	8.62997	8.90367	9.21496	8.94079	9.18961	27741	23593	53306	73790	40287	63272
Syn1	SYN1	ENSMUSG00000037217	ENSMUSG00000037217.16	20964	ENSMUSG00000037217.15	-0.92981	0.0614144	-3.3872	0.0113336	0.143879	-2.46411	1.05983	0.416753	0.150009	-0.378762	-0.217699	-0.661645	133	79	123	95	70	68
Trp53inp1	TP53INP1	ENSMUSG00000028211	ENSMUSG00000028211.12	60599	ENSMUSG00000028211.11	0.353386	4.31731	3.38699	0.0113369	0.143879	-2.90121	4.25121	3.93755	4.21252	4.46456	4.6125	4.42551	1219	912	2063	2741	2005	2328
Cdkn2d	CDKN2D	ENSMUSG00000096472	ENSMUSG00000096472.3	12581	ENSMUSG00000096472.2	0.306203	4.47241	3.38656	0.0113436	0.143879	-2.92036	4.2092	4.47945	4.27746	4.57055	4.60239	4.69539	1184	1328	2158	2950	1991	2807
Masp2	MASP2	ENSMUSG00000028979	ENSMUSG00000028979.18	17175	ENSMUSG00000028979.17	-0.753726	1.55773	-3.38517	0.0113654	0.144045	-2.57051	1.90903	2.13454	1.75431	1.09093	1.65118	0.806377	240	261	375	264	257	189
Elavl4	ELAVL4	ENSMUSG00000028546	ENSMUSG00000028546.18	15572	ENSMUSG00000028546.17	0.710927	1.11268	3.38433	0.0113786	0.144045	-2.52678	0.275259	0.917651	1.03136	1.56148	1.57053	1.31981	77	112	227	366	243	270
Fzd1	FZD1	ENSMUSG00000044674	ENSMUSG00000044674.7	14362	ENSMUSG00000044674.6	-1.27215	0.252454	-3.384	0.0113838	0.144045	-2.47466	0.993488	1.5175	0.315384	-0.290854	-0.982211	-0.0385782	127	170	138	101	41	105
Gtf2ird1	GTF2IRD1	ENSMUSG00000023079	ENSMUSG00000023079.15	57080	ENSMUSG00000023079.14	0.356038	4.16207	3.38364	0.0113894	0.144045	-2.88752	3.96564	3.95952	4.01181	4.15005	4.44324	4.44214	1000	926	1795	2204	1783	2355
Slc7a7	SLC7A7	ENSMUSG00000000958	ENSMUSG00000000958.11	20540	ENSMUSG00000000958.10	-0.272801	4.43244	-3.38098	0.0114313	0.144298	-2.92912	4.62712	4.48271	4.59851	4.33412	4.19782	4.35439	1582	1331	2696	2504	1504	2216
Chst1	CHST1	ENSMUSG00000027221	ENSMUSG00000027221.6	76969	ENSMUSG00000027221.5	0.439522	1.19723	3.38052	0.0114385	0.144298	-2.54101	0.959137	0.852063	1.09949	1.46798	1.42738	1.37731	124	107	238	343	220	281
Olfm4	OLFM4	ENSMUSG00000022026	ENSMUSG00000022026.8	380924	ENSMUSG00000022026.7	-0.778654	-1.32205	-3.38045	0.0114397	0.144298	-2.47346	-0.734079	-1.16821	-0.927993	-1.8901	-1.47461	-1.73731	38	26	58	33	29	32
Septin8	SEPTIN8	ENSMUSG00000018398	ENSMUSG00000018398.19	20362	ENSMUSG00000018398.18	0.255911	7.38278	3.38029	0.0114422	0.144298	-3.08223	7.35772	7.15431	7.25213	7.57138	7.4359	7.52526	10503	8483	16967	23617	14195	19961
Tm2d1	TM2D1	ENSMUSG00000028563	ENSMUSG00000028563.17	94043	ENSMUSG00000028563.16	0.299129	4.50127	3.37799	0.0114785	0.144437	-2.93573	4.38122	4.22605	4.44035	4.70715	4.54926	4.70359	1334	1114	2416	3243	1919	2823
Tmem59	TMEM59	ENSMUSG00000028618	ENSMUSG00000028618.12	56374	ENSMUSG00000028618.11	0.283253	7.25169	3.3779	0.0114801	0.144437	-3.08454	7.10545	6.98852	7.23451	7.48276	7.3792	7.31968	8818	7562	16761	22210	13648	17310
Slc30a1	SLC30A1	ENSMUSG00000037434	ENSMUSG00000037434.8	22782	ENSMUSG00000037434.7	-0.411224	5.67414	-3.37669	0.0114992	0.144437	-3.03893	5.71317	6.03294	5.89328	5.31016	5.41527	5.68002	3359	3899	6615	4926	3498	5555
Creb3l1	CREB3L1	ENSMUSG00000027230	ENSMUSG00000027230.10	26427	ENSMUSG00000027230.9	0.546283	1.13735	3.37574	0.0115143	0.144437	-2.54162	0.606465	0.943074	1.03136	1.48468	1.25377	1.50477	97	114	227	347	195	307
Plau	PLAU	ENSMUSG00000021822	ENSMUSG00000021822.4	18792	ENSMUSG00000021822.3	0.560697	7.27327	3.3755	0.0115181	0.144437	-3.08671	6.62336	7.03525	7.31583	7.63589	7.59226	7.43704	6313	7811	17733	24697	15820	18777
Fam241a	FAM241A	ENSMUSG00000050549	ENSMUSG00000050549.9	70617	ENSMUSG00000050549.8	0.274966	3.76298	3.37545	0.0115189	0.144437	-2.85002	3.64389	3.59672	3.64095	3.96528	3.81079	3.92024	800	720	1388	1939	1150	1640
Ubr1	UBR1	ENSMUSG00000027272	ENSMUSG00000027272.6	22222	ENSMUSG00000027272.5	0.204768	5.43862	3.37426	0.0115379	0.144518	-3.02493	5.33033	5.36802	5.31261	5.56431	5.54305	5.51339	2576	2459	4423	5875	3822	4949
Ddit3	DDIT3	ENSMUSG00000025408	ENSMUSG00000025408.16	13198	ENSMUSG00000025408.15	-0.847518	4.46566	-3.37401	0.0115418	0.144518	-2.94154	4.28164	5.11475	5.23696	3.87551	4.03668	4.2484	1245	2063	4197	1822	1345	2059
Fpr1	FPR1	ENSMUSG00000045551	ENSMUSG00000045551.8	14293	ENSMUSG00000045551.7	2.26491	0.402652	3.37321	0.0115545	0.144575	-2.47878	-1.5746	-1.68668	0.752389	1.94317	2.10832	0.873318	21	18	187	477	353	198
Crip1	CRIP1	ENSMUSG00000006360	ENSMUSG00000006360.12	12925	ENSMUSG00000006360.11	0.371315	5.45036	3.37181	0.0115769	0.144742	-3.02772	5.44182	5.33599	5.03473	5.67601	5.63834	5.57529	2783	2405	3648	6348	4083	5166
Prex1	PREX1	ENSMUSG00000039621	ENSMUSG00000039621.14	277360	ENSMUSG00000039621.13	0.227066	7.56542	3.37135	0.0115843	0.144742	-3.09612	7.52753	7.40815	7.42002	7.69942	7.73216	7.60524	11815	10115	19061	25809	17431	21099
Fancm	FANCM	ENSMUSG00000055884	ENSMUSG00000055884.9	104806	ENSMUSG00000055884.8	-0.362283	4.61817	-3.37048	0.0115982	0.14481	-2.96435	4.88445	4.77408	4.7357	4.22961	4.52883	4.55632	1891	1629	2965	2329	1892	2549
Rab10	RAB10	ENSMUSG00000020671	ENSMUSG00000020671.10	19325	ENSMUSG00000020671.9	-0.231545	7.54441	-3.36995	0.0116066	0.14481	-3.09892	7.67471	7.60676	7.69903	7.51017	7.43701	7.33881	13084	11608	23128	22636	14206	17541
Klf3	KLF3	ENSMUSG00000029178	ENSMUSG00000029178.15	16599	ENSMUSG00000029178.14	-0.320542	4.877	-3.36871	0.0116265	0.14481	-2.99204	4.96167	5.10704	5.03828	4.55037	4.76978	4.83488	1995	2052	3657	2909	2236	3092
Eif2ak4	EIF2AK4	ENSMUSG00000005102	ENSMUSG00000005102.14	27103	ENSMUSG00000005102.13	0.289848	5.38377	3.36844	0.0116309	0.14481	-3.02862	5.32865	5.13074	5.25166	5.40753	5.59349	5.59057	2573	2086	4240	5270	3958	5221
C330018D20Rik	C5orf63	ENSMUSG00000024592	ENSMUSG00000024592.16	77422	ENSMUSG00000024592.15	0.3211	3.22014	3.36837	0.011632	0.14481	-2.78703	3.10897	2.91605	3.14049	3.43344	3.36982	3.35211	552	449	981	1341	847	1106
Slc7a3	SLC7A3	ENSMUSG00000031297	ENSMUSG00000031297.15	11989	ENSMUSG00000031297.14	-1.17007	-2.9375	-3.36793	0.0116391	0.14481	-2.63373	-2.14288	-2.80867	-2.18365	-3.86873	-3.10932	-3.51175	14	8	24	8	9	9
Mpnd	MPND	ENSMUSG00000003199	ENSMUSG00000003199.17	68047	ENSMUSG00000003199.16	0.228573	6.13509	3.36575	0.0116742	0.145042	-3.0754	6.08743	5.92544	6.04821	6.25334	6.21249	6.28361	4354	3619	7365	9472	6079	8441
Rbm47	RBM47	ENSMUSG00000070780	ENSMUSG00000070780.12	245945	ENSMUSG00000070780.11	-0.384985	4.23046	-3.36433	0.0116972	0.145186	-2.92963	4.26768	4.35358	4.62817	4.14939	3.97423	4.00975	1233	1217	2752	2203	1288	1745
S100a4	S100A4	ENSMUSG00000001020	ENSMUSG00000001020.9	20198	ENSMUSG00000001020.8	-0.407515	6.26514	-3.36401	0.0117023	0.145186	-3.08509	6.64603	6.37956	6.38845	6.27195	5.87981	6.02506	6413	4958	9324	9595	4827	7056
Xpot	XPOT	ENSMUSG00000034667	ENSMUSG00000034667.9	73192	ENSMUSG00000034667.8	-0.271796	8.21397	-3.36284	0.0117213	0.145319	-3.10852	8.45661	8.39946	8.19323	8.08472	8.08624	8.06357	22497	20109	32577	33710	22280	28989
Tlr5	TLR5	ENSMUSG00000079164	ENSMUSG00000079164.11	53791	ENSMUSG00000079164.8	-0.422058	3.4394	-3.36056	0.0117583	0.145479	-2.83187	3.69175	3.72317	3.53647	2.99582	3.3647	3.32447	827	786	1291	990	844	1085
Ssbp2	SSBP2	ENSMUSG00000003992	ENSMUSG00000003992.16	66970	ENSMUSG00000003992.15	-0.487755	0.338496	-3.36022	0.0117639	0.145479	-2.51109	0.46674	0.61957	0.648725	0.115272	0.126565	0.0541038	88	91	174	134	89	112
Frmd4b	FRMD4B	ENSMUSG00000030064	ENSMUSG00000030064.17	232288	ENSMUSG00000030064.16	-0.404811	6.62551	-3.36001	0.0117673	0.145479	-3.10249	6.87498	6.97799	6.63399	6.23572	6.45362	6.57676	7516	7507	11054	9357	7185	10343
Pgm2	PGM2	ENSMUSG00000029171	ENSMUSG00000029171.13	66681	ENSMUSG00000029171.12	0.238595	5.22439	3.35832	0.0117948	0.145717	-3.03191	5.0716	5.03128	5.20287	5.33311	5.35032	5.35715	2153	1947	4099	5005	3344	4441
Enho	ENHO	ENSMUSG00000028445	ENSMUSG00000028445.8	69638	ENSMUSG00000028445.7	0.899455	-0.849046	3.35663	0.0118224	0.14594	-2.48904	-1.21951	-1.76685	-1.00394	-0.643307	-0.118846	-0.341825	27	17	55	79	75	85
Smarcc2	SMARCC2	ENSMUSG00000025369	ENSMUSG00000025369.16	68094	ENSMUSG00000025369.15	-0.280017	6.73611	-3.3562	0.0118294	0.14594	-3.11053	6.8234	7.0347	6.77239	6.54122	6.62101	6.62396	7252	7808	12167	11564	8069	10687
Kif3b	KIF3B	ENSMUSG00000027475	ENSMUSG00000027475.10	16569	ENSMUSG00000027475.9	0.26533	5.40025	3.3537	0.0118704	0.146343	-3.05129	5.40081	5.22573	5.18053	5.51078	5.58581	5.49786	2705	2228	4036	5661	3937	4896
Cyth1	CYTH1	ENSMUSG00000017132	ENSMUSG00000017132.18	19157	ENSMUSG00000017132.17	-0.309505	5.9079	-3.35281	0.0118851	0.146344	-3.08562	6.21421	5.93458	6.04173	5.86309	5.69311	5.70065	4754	3642	7332	7227	4241	5635
Dlst	DLST	ENSMUSG00000004789	ENSMUSG00000004789.11	78920	ENSMUSG00000004789.10	-0.207906	7.88752	-3.35268	0.0118871	0.146344	-3.12381	7.99203	8.01137	7.97094	7.85747	7.76909	7.72423	16303	15366	27925	28797	17883	22913
Ctse	CTSE	ENSMUSG00000004552	ENSMUSG00000004552.17	13034	ENSMUSG00000004552.16	1.62422	4.35034	3.35149	0.0119067	0.146426	-2.91738	3.03118	2.64883	4.7171	4.8188	5.28458	5.60158	523	373	2927	3504	3195	5261
Trp53inp2	TP53INP2	ENSMUSG00000038375	ENSMUSG00000038375.16	68728	ENSMUSG00000038375.15	0.378988	5.12974	3.35127	0.0119104	0.146426	-3.03306	5.08228	4.92843	4.82438	5.50209	5.27779	5.16346	2169	1813	3153	5627	3180	3883
Id2	ID2	ENSMUSG00000020644	ENSMUSG00000020644.10	15902	ENSMUSG00000020644.9	-0.890339	6.76463	-3.35056	0.0119221	0.146467	-3.11877	7.66929	6.86698	7.10001	6.82091	6.04802	6.08257	13035	6951	15269	14038	5424	7343
Tbc1d13	TBC1D13	ENSMUSG00000039678	ENSMUSG00000039678.13	70296	ENSMUSG00000039678.12	0.204606	6.00126	3.34832	0.0119591	0.146647	-3.09474	5.92895	5.89075	5.87881	6.09068	6.06205	6.1563	3901	3533	6549	8462	5477	7728
Ccdc34	CCDC34	ENSMUSG00000027160	ENSMUSG00000027160.17	68201	ENSMUSG00000027160.16	0.511304	4.7652	3.34817	0.0119616	0.146647	-3.00201	4.23694	4.42411	4.83214	5.0475	4.9069	5.14364	1207	1278	3170	4106	2459	3830
Rhoq	RHOQ	ENSMUSG00000024143	ENSMUSG00000024143.16	104215	ENSMUSG00000024143.15	0.267823	6.56635	3.34697	0.0119814	0.146726	-3.1173	6.38621	6.41859	6.49044	6.80821	6.72598	6.56865	5356	5094	10007	13915	8678	10285
Pnpla8	PNPLA8	ENSMUSG00000036257	ENSMUSG00000036257.16	67452	ENSMUSG00000036257.15	-0.271721	5.50184	-3.34593	0.0119988	0.146726	-3.07264	5.71874	5.64036	5.55933	5.45836	5.37936	5.25487	3372	2970	5248	5459	3412	4137
Slc22a17	SLC22A17	ENSMUSG00000022199	ENSMUSG00000022199.13	59049	ENSMUSG00000022199.12	0.33848	4.75655	3.34568	0.0120028	0.146726	-3.00777	4.61614	4.41732	4.71562	5.05311	4.86403	4.87309	1570	1272	2924	4122	2387	3175
Rasgrp3	RASGRP3	ENSMUSG00000071042	ENSMUSG00000071042.13	240168	ENSMUSG00000071042.12	-0.551843	4.73808	-3.34533	0.0120087	0.146726	-3.01252	5.03908	5.29091	4.72985	4.21967	4.56571	4.58323	2105	2331	2953	2313	1941	2597
Zfp618	ZNF618	ENSMUSG00000028358	ENSMUSG00000028358.16	72701	ENSMUSG00000028358.15	-1.92724	0.607743	-3.34425	0.0120267	0.146773	-2.53994	2.5168	1.72958	0.572329	-0.796319	0.264801	-0.640736	366	197	165	71	98	69
Ivd	IVD	ENSMUSG00000027332	ENSMUSG00000027332.12	56357	ENSMUSG00000027332.11	0.310366	5.23877	3.3439	0.0120325	0.146773	-3.05297	5.05068	4.95601	5.23179	5.38296	5.31893	5.49225	2122	1848	4182	5181	3272	4877
Mri1	MRI1	ENSMUSG00000004996	ENSMUSG00000004996.10	67873	ENSMUSG00000004996.9	0.338254	5.04028	3.34314	0.0120452	0.146773	-3.0376	4.81812	4.7732	5.00759	5.11443	5.16116	5.36719	1806	1628	3580	4301	2933	4472
Spc25	SPC25	ENSMUSG00000005233	ENSMUSG00000005233.17	66442	ENSMUSG00000005233.16	0.405582	6.02764	3.3427	0.0120525	0.146773	-3.10259	5.57774	5.91665	5.97158	6.08418	6.27903	6.33663	3058	3597	6984	8424	6366	8757
Haao	HAAO	ENSMUSG00000000673	ENSMUSG00000000673.10	107766	ENSMUSG00000000673.9	-1.05979	-0.352771	-3.34244	0.0120569	0.146773	-2.50718	0.482951	-0.356971	0.336068	-1.35628	-0.757338	-0.465057	89	46	140	48	48	78
Rnf13	RNF13	ENSMUSG00000036503	ENSMUSG00000036503.14	24017	ENSMUSG00000036503.13	0.278552	8.18615	3.34203	0.0120637	0.146773	-3.13863	8.11186	7.94342	8.08531	8.45507	8.28815	8.23306	17715	14659	30229	43576	25627	32603
Bst1	BST1	ENSMUSG00000029082	ENSMUSG00000029082.18	12182	ENSMUSG00000029082.17	0.445426	5.97677	3.33861	0.0121209	0.147368	-3.10581	5.75923	5.69047	5.81347	6.50459	6.0435	6.04939	3468	3075	6259	11274	5407	7176
Ccdc85c	CCDC85C	ENSMUSG00000084883	ENSMUSG00000084883.3	668158	ENSMUSG00000084883.2	0.885072	1.87553	3.3355	0.0121733	0.147903	-2.66041	0.935773	1.41221	1.84008	2.08957	2.73946	2.23609	122	158	398	528	547	510
Atf5	ATF5	ENSMUSG00000038539	ENSMUSG00000038539.16	107503	ENSMUSG00000038539.15	0.286777	8.38201	3.33432	0.0121933	0.147954	-3.14942	8.16706	8.30304	8.24563	8.51439	8.39238	8.66955	18406	18809	33782	45405	27547	44122
St3gal1	ST3GAL1	ENSMUSG00000013846	ENSMUSG00000013846.11	20442	ENSMUSG00000013846.10	-0.546096	4.84928	-3.33425	0.0121945	0.147954	-3.039	5.39118	5.26027	4.74878	4.59432	4.56645	4.53466	2687	2282	2992	2999	1942	2511
Mapkapk2	MAPKAPK2	ENSMUSG00000016528	ENSMUSG00000016528.11	17164	ENSMUSG00000016528.10	0.209156	9.37709	3.33376	0.0122027	0.147954	-3.14727	9.312	9.23611	9.26921	9.52732	9.41064	9.50726	40703	35913	68678	91628	55796	78856
Mia2	MIA2	ENSMUSG00000021000	ENSMUSG00000021000.18	338320	ENSMUSG00000021000.17	-0.214317	8.34329	-3.33089	0.0122513	0.148441	-3.15447	8.53353	8.40954	8.40818	8.27842	8.21915	8.21095	23729	20250	37811	38554	24430	32107
Mia2	CTAGE6	ENSMUSG00000021000	ENSMUSG00000021000.18	338320	ENSMUSG00000021000.17	-0.214317	8.34329	-3.33089	0.0122513	0.148441	-3.15447	8.53353	8.40954	8.40818	8.27842	8.21915	8.21095	23729	20250	37811	38554	24430	32107
Mia2	CTAGE8	ENSMUSG00000021000	ENSMUSG00000021000.18	338320	ENSMUSG00000021000.17	-0.214317	8.34329	-3.33089	0.0122513	0.148441	-3.15447	8.53353	8.40954	8.40818	8.27842	8.21915	8.21095	23729	20250	37811	38554	24430	32107
Mia2	CTAGE9	ENSMUSG00000021000	ENSMUSG00000021000.18	338320	ENSMUSG00000021000.17	-0.214317	8.34329	-3.33089	0.0122513	0.148441	-3.15447	8.53353	8.40954	8.40818	8.27842	8.21915	8.21095	23729	20250	37811	38554	24430	32107
Mia2	CTAGE1	ENSMUSG00000021000	ENSMUSG00000021000.18	338320	ENSMUSG00000021000.17	-0.214317	8.34329	-3.33089	0.0122513	0.148441	-3.15447	8.53353	8.40954	8.40818	8.27842	8.21915	8.21095	23729	20250	37811	38554	24430	32107
Mia2	CTAGE4	ENSMUSG00000021000	ENSMUSG00000021000.18	338320	ENSMUSG00000021000.17	-0.214317	8.34329	-3.33089	0.0122513	0.148441	-3.15447	8.53353	8.40954	8.40818	8.27842	8.21915	8.21095	23729	20250	37811	38554	24430	32107
Mia2	CTAGE15	ENSMUSG00000021000	ENSMUSG00000021000.18	338320	ENSMUSG00000021000.17	-0.214317	8.34329	-3.33089	0.0122513	0.148441	-3.15447	8.53353	8.40954	8.40818	8.27842	8.21915	8.21095	23729	20250	37811	38554	24430	32107
Rab19	RAB19	ENSMUSG00000029923	ENSMUSG00000029923.5	19331	ENSMUSG00000029923.4	-0.492203	2.64728	-3.3299	0.0122682	0.14853	-2.7696	2.80165	2.75313	3.08046	2.20746	2.44203	2.59897	446	401	941	573	445	656
Adrb1	ADRB1	ENSMUSG00000035283	ENSMUSG00000035283.6	11554	ENSMUSG00000035283.5	-1.37996	-0.0793153	-3.32898	0.0122838	0.14853	-2.5299	1.47081	0.263741	0.21845	-0.290854	-1.24873	-0.889313	177	71	129	101	34	58
Aldh5a1	ALDH5A1	ENSMUSG00000035936	ENSMUSG00000035936.7	214579	ENSMUSG00000035936.6	-0.444782	2.76529	-3.32892	0.0122849	0.14853	-2.78609	3.12196	2.93201	2.90295	2.3141	2.67204	2.64865	557	454	832	617	522	679
Arrdc2	ARRDC2	ENSMUSG00000002910	ENSMUSG00000002910.12	70807	ENSMUSG00000002910.11	-0.541806	3.60067	-3.3283	0.0122955	0.14853	-2.89935	3.5412	3.98115	4.05846	3.1569	3.34232	3.52399	745	940	1854	1107	831	1246
Pou2f1	POU2F1	ENSMUSG00000026565	ENSMUSG00000026565.19	18986	ENSMUSG00000026565.18	-0.370077	4.2544	-3.32721	0.012314	0.14853	-2.98558	4.30349	4.68083	4.34916	4.10754	4.08725	3.99813	1264	1527	2268	2140	1393	1731
Dync2li1	DYNC2LI1	ENSMUSG00000024253	ENSMUSG00000024253.10	213575	ENSMUSG00000024253.9	0.703472	0.478009	3.32708	0.0123164	0.14853	-2.55726	-0.106047	0.022733	0.435262	1.01822	0.567562	0.930321	59	60	150	251	121	206
Tmem80	TMEM80	ENSMUSG00000025505	ENSMUSG00000025505.17	71448	ENSMUSG00000025505.16	0.398532	3.42533	3.32699	0.0123178	0.14853	-2.87171	3.04216	3.21109	3.40682	3.73075	3.50771	3.65342	527	551	1180	1648	932	1363
Card11	CARD11	ENSMUSG00000036526	ENSMUSG00000036526.9	108723	ENSMUSG00000036526.8	-1.14449	-1.21757	-3.32515	0.0123493	0.148744	-2.53231	-0.625826	-0.326275	-0.978179	-2.46434	-1.37997	-1.53086	41	47	56	22	31	37
Zscan29	ZSCAN29	ENSMUSG00000050619	ENSMUSG00000050619.15	99334	ENSMUSG00000050619.14	0.280748	4.6142	3.32497	0.0123524	0.148744	-3.02393	4.36491	4.44539	4.59851	4.81303	4.71253	4.75084	1319	1297	2696	3490	2149	2917
Traf6	TRAF6	ENSMUSG00000027164	ENSMUSG00000027164.9	22034	ENSMUSG00000027164.8	0.337548	5.37564	3.32265	0.0123922	0.148968	-3.09357	5.34593	5.1397	5.13883	5.64523	5.61052	5.37363	2604	2099	3921	6214	4005	4492
Pgghg	PGGHG	ENSMUSG00000062031	ENSMUSG00000062031.14	212974	ENSMUSG00000062031.13	0.273744	3.6664	3.32218	0.0124003	0.148968	-2.91272	3.53926	3.56022	3.48878	3.75763	3.89008	3.76241	744	702	1249	1679	1215	1470
Lrrc20	LRRC20	ENSMUSG00000037151	ENSMUSG00000037151.9	216011	ENSMUSG00000037151.8	0.276956	4.20494	3.32218	0.0124003	0.148968	-2.9817	4.10831	3.96883	4.1164	4.42994	4.32794	4.27821	1104	932	1930	2676	1646	2102
Tent5a	TENT5A	ENSMUSG00000032265	ENSMUSG00000032265.15	212943	ENSMUSG00000032265.14	-0.429854	4.73613	-3.32192	0.0124049	0.148968	-3.04607	4.98746	4.93161	4.93868	4.75698	4.55227	4.2498	2031	1817	3413	3357	1923	2061
Gja1	GJA1	ENSMUSG00000050953	ENSMUSG00000050953.11	14609	ENSMUSG00000050953.10	1.86618	2.17817	3.3206	0.0124276	0.14904	-2.69228	-0.342654	1.21761	2.60997	3.17502	3.38	3.02904	50	138	679	1121	853	884
Slc25a11	SLC25A11	ENSMUSG00000014606	ENSMUSG00000014606.15	67863	ENSMUSG00000014606.14	0.25672	6.76561	3.31963	0.0124442	0.149054	-3.1618	6.64378	6.51419	6.7504	6.94548	6.85197	6.88784	6403	5443	11983	15304	9470	12832
Esrra	ESRRA	ENSMUSG00000024955	ENSMUSG00000024955.16	26379	ENSMUSG00000024955.15	0.23604	5.72122	3.31936	0.0124489	0.149054	-3.12166	5.70886	5.58289	5.52315	5.84056	5.80687	5.865	3349	2854	5118	7115	4589	6315
Ddx28	DDX28	ENSMUSG00000045538	ENSMUSG00000045538.7	71986	ENSMUSG00000045538.6	0.227027	5.41256	3.31864	0.0124615	0.149054	-3.10304	5.32472	5.24246	5.32947	5.59636	5.46751	5.51485	2566	2254	4475	6007	3627	4954
Abcd4	ABCD4	ENSMUSG00000021240	ENSMUSG00000021240.7	19300	ENSMUSG00000021240.6	-0.246656	4.60156	-3.31856	0.0124628	0.149054	-3.03677	4.79396	4.68271	4.70472	4.51421	4.39471	4.51906	1776	1529	2902	2837	1724	2484
Antxr2	ANTXR2	ENSMUSG00000029338	ENSMUSG00000029338.14	71914	ENSMUSG00000029338.13	-0.363819	4.99697	-3.31779	0.0124761	0.149112	-3.07597	5.27787	5.18835	5.07797	4.94788	4.88503	4.60473	2484	2171	3759	3832	2422	2636
Pik3r1	PIK3R1	ENSMUSG00000041417	ENSMUSG00000041417.16	18708	ENSMUSG00000041417.15	-0.319686	4.75173	-3.31706	0.0124887	0.149161	-3.05434	4.83637	5.07864	4.82575	4.59624	4.68543	4.48795	1829	2012	3156	3003	2109	2431
Dcaf1	DCAF1	ENSMUSG00000040325	ENSMUSG00000040325.17	321006	ENSMUSG00000040325.16	-0.259551	4.80252	-3.31649	0.0124987	0.149179	-3.05997	4.89585	5.01713	4.88442	4.5803	4.74308	4.69436	1906	1928	3287	2970	2195	2805
Gm28043	RNF8	ENSMUSG00000098374	ENSMUSG00000098374.2	NA	ENSMUSG00000098374.1	-0.509146	0.853093	-3.31406	0.0125409	0.149395	-2.60382	1.13356	1.24853	0.966513	0.474262	0.543616	0.752075	140	141	217	172	119	182
Ddx27	DDX27	ENSMUSG00000017999	ENSMUSG00000017999.17	228889	ENSMUSG00000017999.16	0.281469	6.94635	3.31399	0.0125422	0.149395	-3.17321	6.70509	6.76353	6.94537	7.07029	7.01487	7.17894	6681	6470	13717	16687	10602	15701
Palm	PALM	ENSMUSG00000035863	ENSMUSG00000035863.15	18483	ENSMUSG00000035863.14	0.43901	2.28516	3.31306	0.0125584	0.149487	-2.74365	2.01873	1.99565	2.16887	2.66861	2.52997	2.32911	259	237	500	789	473	544
Pcyt1a	PCYT1A	ENSMUSG00000005615	ENSMUSG00000005615.16	13026	ENSMUSG00000005615.15	-0.374637	4.25832	-3.31219	0.0125736	0.149566	-3.00756	4.55036	4.59422	4.22644	4.10619	4.0118	4.0609	1500	1438	2083	2138	1322	1808
Zfp410	ZNF410	ENSMUSG00000042472	ENSMUSG00000042472.12	52708	ENSMUSG00000042472.11	-0.274568	4.71257	-3.31092	0.0125958	0.149729	-3.05918	4.8229	4.79692	4.92253	4.50606	4.52959	4.69745	1812	1655	3375	2821	1893	2811
Cuedc2	CUEDC2	ENSMUSG00000036748	ENSMUSG00000036748.17	67116	ENSMUSG00000036748.16	0.301225	6.83687	3.31027	0.0126072	0.149764	-3.17656	6.64738	6.61945	6.78971	7.07882	6.82631	7.05955	6419	5855	12314	16786	9303	14454
Treml1	TREML1	ENSMUSG00000023993	ENSMUSG00000023993.8	71326	ENSMUSG00000023993.7	-0.737664	1.82659	-3.30812	0.0126447	0.150108	-2.70234	2.29605	1.80084	2.47194	1.68947	1.11442	1.58684	314	207	617	400	177	325
Arid2	ARID2	ENSMUSG00000033237	ENSMUSG00000033237.20	77044	ENSMUSG00000033237.19	-0.336092	5.843	-3.30682	0.0126676	0.150279	-3.14884	6.20569	6.00719	5.82792	5.68485	5.71035	5.622	4726	3830	6322	6387	4292	5336
Spag4	SPAG4	ENSMUSG00000038180	ENSMUSG00000038180.12	245865	ENSMUSG00000038180.11	0.692949	2.11532	3.30546	0.0126916	0.150405	-2.73085	1.64659	1.36596	2.22262	2.58974	2.35871	2.50828	200	153	519	747	420	616
Tmed3	TMED3	ENSMUSG00000032353	ENSMUSG00000032353.10	66111	ENSMUSG00000032353.9	-0.232208	5.86398	-3.30525	0.0126954	0.150405	-3.15206	6.04165	5.91945	5.98105	5.82916	5.6815	5.73105	4218	3604	7030	7059	4207	5755
Rnf14	RNF14	ENSMUSG00000060450	ENSMUSG00000060450.15	56736	ENSMUSG00000060450.14	0.196195	5.64446	3.30472	0.0127048	0.150415	-3.13854	5.5697	5.52251	5.54746	5.76331	5.71404	5.74973	3041	2737	5205	6744	4303	5830
Ifit3	IFIT3	ENSMUSG00000074896	ENSMUSG00000074896.4	15959	ENSMUSG00000074896.3	-0.905754	1.0812	-3.30309	0.0127336	0.150523	-2.63595	1.15395	1.61562	1.79223	1.00091	0.807656	0.11684	142	182	385	248	143	117
Ssna1	SSNA1	ENSMUSG00000026966	ENSMUSG00000026966.7	68475	ENSMUSG00000026966.6	0.305287	5.67138	3.30298	0.0127355	0.150523	-3.14177	5.62963	5.34913	5.57383	5.80837	5.74784	5.91947	3170	2427	5301	6958	4405	6558
Acot6	ACOT6	ENSMUSG00000043487	ENSMUSG00000043487.5	217700	ENSMUSG00000043487.4	-0.903151	-0.172914	-3.30275	0.0127395	0.150523	-2.56085	0.218303	0.201902	0.444816	-0.456344	-1.24873	-0.197435	74	68	151	90	34	94
Raet1e	RAET1E	ENSMUSG00000053219	ENSMUSG00000053219.16	379043	ENSMUSG00000053219.15	-0.395133	5.08746	-3.30159	0.0127601	0.15064	-3.10698	5.54964	5.18635	5.1259	4.80349	4.9451	4.91429	2999	2168	3886	3467	2525	3267
A930017K11Rik	PRR35	ENSMUSG00000025727	ENSMUSG00000025727.9	100034748	ENSMUSG00000025727.8	-1.27132	-2.73358	-3.30123	0.0127666	0.15064	-2.67205	-2.75294	-1.68668	-1.86762	-3.43263	-3.65681	-3.00479	9	18	30	11	6	13
Spg11	SPG11	ENSMUSG00000033396	ENSMUSG00000033396.14	214585	ENSMUSG00000033396.13	0.378329	5.12168	3.29896	0.0128069	0.151015	-3.10772	4.97677	5.04455	4.78449	5.11745	5.46073	5.34607	2016	1965	3067	4310	3610	4407
Ncaph	NCAPH	ENSMUSG00000034906	ENSMUSG00000034906.16	215387	ENSMUSG00000034906.15	0.421876	6.00723	3.29797	0.0128245	0.151122	-3.1662	5.52441	5.81962	6.03245	6.14996	6.20225	6.31471	2947	3363	7285	8817	6036	8625
Synj2bp	SYNJ2BP	ENSMUSG00000090935	ENSMUSG00000090935.11	24071	ENSMUSG00000090935.10	-0.218297	5.63957	-3.29651	0.0128506	0.151328	-3.15234	5.79213	5.76186	5.69387	5.53504	5.58435	5.47019	3548	3231	5761	5757	3933	4803
Naca	NACA	ENSMUSG00000061315	ENSMUSG00000061315.15	17938	ENSMUSG00000061315.14	-0.253733	9.15602	-3.29235	0.0129253	0.152004	-3.20832	9.34601	9.21205	9.29042	9.15028	8.94494	8.99243	41674	35319	69695	70555	40403	55189
Sipa1l1	SIPA1L1	ENSMUSG00000042700	ENSMUSG00000042700.17	217692	ENSMUSG00000042700.16	-0.630131	3.27023	-3.29166	0.0129377	0.152048	-2.90562	3.98427	3.57046	3.24262	2.81282	3.04895	2.96228	1013	707	1053	872	678	844
Zfp14	ZFP14	ENSMUSG00000053985	ENSMUSG00000053985.11	243906	ENSMUSG00000053985.10	-0.723497	-0.767143	-3.28762	0.0130107	0.152734	-2.56875	-0.697084	-0.296217	-0.251464	-0.990406	-1.0174	-1.35029	39	48	93	62	40	42
Ptprj	PTPRJ	ENSMUSG00000025314	ENSMUSG00000025314.17	19271	ENSMUSG00000025314.16	0.312111	6.15393	3.28747	0.0130134	0.152734	-3.18896	6.09305	5.9825	5.92028	6.37997	6.4131	6.13467	4371	3765	6740	10341	6986	7613
2310011J03Rik	C19orf25	ENSMUSG00000020133	ENSMUSG00000020133.9	66374	ENSMUSG00000020133.8	0.279388	4.99923	3.28475	0.0130628	0.152908	-3.11901	4.83637	4.78906	4.94837	5.18735	5.01643	5.21778	1829	1646	3436	4524	2653	4032
Kif3a	KIF3A	ENSMUSG00000018395	ENSMUSG00000018395.20	16568	ENSMUSG00000018395.19	0.482986	5.87473	3.28464	0.0130648	0.152908	-3.17817	5.55156	5.36508	5.96288	6.13698	6.03198	6.19987	3003	2454	6942	8738	5364	7965
Atf7	ATF7	ENSMUSG00000099083	ENSMUSG00000099083.8	223922	ENSMUSG00000099083.7	-0.309702	5.22671	-3.28432	0.0130706	0.152908	-3.1427	5.39708	5.51512	5.23902	4.96918	5.16214	5.07775	2698	2723	4203	3889	2935	3659
Atf7	ATF7-NPFF	ENSMUSG00000099083	ENSMUSG00000099083.8	223922	ENSMUSG00000099083.7	-0.309702	5.22671	-3.28432	0.0130706	0.152908	-3.1427	5.39708	5.51512	5.23902	4.96918	5.16214	5.07775	2698	2723	4203	3889	2935	3659
Tlr8	TLR8	ENSMUSG00000040522	ENSMUSG00000040522.6	170744	ENSMUSG00000040522.5	-0.380267	6.42571	-3.28427	0.0130715	0.152908	-3.20625	6.72652	6.71593	6.40766	6.1083	6.39962	6.19624	6781	6260	9449	8566	6921	7945
Cep170	CEP170	ENSMUSG00000057335	ENSMUSG00000057335.12	545389	ENSMUSG00000057335.11	-0.296554	5.66128	-3.28373	0.0130813	0.152908	-3.17232	5.69545	5.98403	5.75155	5.48585	5.58215	5.46869	3318	3769	5996	5564	3927	4798
Rarg	RARG	ENSMUSG00000001288	ENSMUSG00000001288.16	19411	ENSMUSG00000001288.15	-0.717952	3.96884	-3.28367	0.0130825	0.152908	-3.01095	4.79882	4.25679	3.9924	3.67635	3.32135	3.76731	1782	1138	1771	1587	819	1475
Atxn1	ATXN1	ENSMUSG00000046876	ENSMUSG00000046876.17	20238	ENSMUSG00000046876.16	-0.323343	4.35346	-3.28331	0.013089	0.152908	-3.06009	4.54362	4.58819	4.4193	4.2178	4.31915	4.03271	1493	1432	2381	2310	1636	1773
Cpsf4	CPSF4	ENSMUSG00000029625	ENSMUSG00000029625.17	54188	ENSMUSG00000029625.16	0.266559	5.58638	3.28022	0.0131455	0.15327	-3.16978	5.37933	5.45564	5.52004	5.63848	5.68047	5.8443	2665	2613	5107	6185	4204	6225
Sema6d	SEMA6D	ENSMUSG00000027200	ENSMUSG00000027200.18	214968	ENSMUSG00000027200.17	1.77837	-2.74113	3.28018	0.0131462	0.15327	-2.71222	-4.67894	-3.72621	-2.5889	-1.29798	-2.22797	-1.92679	2	4	18	50	17	28
Exoc3	EXOC3	ENSMUSG00000034152	ENSMUSG00000034152.7	211446	ENSMUSG00000034152.6	-0.255385	5.4239	-3.27912	0.0131657	0.153396	-3.16405	5.4578	5.61587	5.58116	5.38324	5.29403	5.21133	2814	2920	5328	5182	3216	4014
Atg5	ATG5	ENSMUSG00000038160	ENSMUSG00000038160.8	11793	ENSMUSG00000038160.7	0.214813	5.39206	3.27831	0.0131805	0.153467	-3.16007	5.33926	5.26909	5.24996	5.53403	5.44223	5.51776	2592	2296	4235	5753	3564	4964
Sh3bp1	SH3BP1	ENSMUSG00000022436	ENSMUSG00000022436.17	20401	ENSMUSG00000022436.16	0.413671	4.84222	3.27702	0.0132041	0.153578	-3.11366	4.72322	4.32485	4.83259	5.08906	5.01969	5.06389	1691	1193	3171	4226	2659	3624
Tspan31	TSPAN31	ENSMUSG00000006736	ENSMUSG00000006736.10	67125	ENSMUSG00000006736.9	-0.22952	6.62631	-3.2762	0.0132193	0.153597	-3.22375	6.84139	6.70854	6.67516	6.56939	6.48461	6.4788	7343	6228	11374	11792	7341	9664
Fam193a	FAM193A	ENSMUSG00000037210	ENSMUSG00000037210.17	231128	ENSMUSG00000037210.16	-0.298794	4.25192	-3.27581	0.0132266	0.153597	-3.05889	4.39841	4.51908	4.29407	4.00417	4.18239	4.11338	1350	1365	2183	1992	1488	1875
Sapcd2	SAPCD2	ENSMUSG00000026955	ENSMUSG00000026955.14	72080	ENSMUSG00000026955.13	0.470208	4.24992	3.27482	0.0132447	0.153646	-3.05152	3.83282	4.00398	4.17426	4.24746	4.56942	4.67156	912	955	2009	2358	1946	2761
Dyrk4	DYRK4	ENSMUSG00000030345	ENSMUSG00000030345.17	101320	ENSMUSG00000030345.16	0.854792	-0.450487	3.27463	0.0132482	0.153646	-2.58627	-1.27294	-1.06324	-0.397479	-0.15529	0.00907167	0.176961	26	28	84	111	82	122
Bub1b	BUB1B-PAK6	ENSMUSG00000040084	ENSMUSG00000040084.10	12236	ENSMUSG00000040084.9	0.39491	7.21356	3.27385	0.0132626	0.153712	-3.23436	6.78938	7.13462	7.12344	7.23352	7.48721	7.51321	7083	8368	15519	18686	14709	19795
Slc12a7	SLC12A7	ENSMUSG00000017756	ENSMUSG00000017756.10	20499	ENSMUSG00000017756.9	0.344834	5.1518	3.27296	0.0132792	0.153803	-3.14822	4.77844	5.20617	4.95882	5.32588	5.31451	5.32696	1757	2198	3461	4980	3262	4349
Pdcd10	PDCD10	ENSMUSG00000027835	ENSMUSG00000027835.12	56426	ENSMUSG00000027835.11	0.270199	6.59874	3.27158	0.0133048	0.153998	-3.22755	6.61051	6.36846	6.41361	6.80842	6.68398	6.70748	6257	4920	9488	13917	8429	11324
Stk10	STK10	ENSMUSG00000020272	ENSMUSG00000020272.9	20868	ENSMUSG00000020272.8	0.215113	7.66546	3.26974	0.013339	0.154191	-3.24374	7.55929	7.55037	7.56417	7.69315	7.86513	7.76067	12078	11163	21064	25697	19114	23499
Mark3	MARK3	ENSMUSG00000007411	ENSMUSG00000007411.17	17169	ENSMUSG00000007411.16	-0.236396	6.28266	-3.26844	0.0133631	0.154267	-3.22407	6.49511	6.42425	6.28687	6.15323	6.183	6.15349	5776	5114	8690	8837	5956	7713
Bcl2a1b	BCL2A1	ENSMUSG00000089929	ENSMUSG00000089929.2	12045	ENSMUSG00000089929.1	1.14225	3.68853	3.26791	0.013373	0.15428	-2.97385	2.32332	3.06532	3.86119	4.39226	3.9345	4.55462	320	498	1617	2607	1253	2546
Prdm15	PRDM15	ENSMUSG00000014039	ENSMUSG00000014039.19	114604	ENSMUSG00000014039.18	-0.34705	3.18309	-3.2668	0.0133937	0.154332	-2.92929	3.38608	3.49511	3.20797	2.93787	3.07216	2.99938	669	671	1028	951	689	866
Samd9l	SAMD9L	ENSMUSG00000047735	ENSMUSG00000047735.15	209086	ENSMUSG00000047735.14	-0.790093	6.50932	-3.26659	0.0133977	0.154332	-3.23414	6.8224	7.16364	6.7249	6.28199	6.50626	5.55675	7247	8538	11773	9662	7452	5100
Mgmt	MGMT	ENSMUSG00000054612	ENSMUSG00000054612.5	17314	ENSMUSG00000054612.4	0.474748	3.46119	3.26613	0.0134063	0.154332	-2.96158	3.18277	2.9696	3.48531	3.82394	3.55788	3.74762	581	466	1246	1758	965	1455
Etv3	ETV3	ENSMUSG00000003382	ENSMUSG00000003382.19	27049	ENSMUSG00000003382.18	-0.224637	6.3403	-3.26455	0.013436	0.154332	-3.23179	6.41078	6.41859	6.5266	6.30392	6.2113	6.1706	5448	5094	10261	9810	6074	7805
Stard5	STARD5	ENSMUSG00000046027	ENSMUSG00000046027.18	170460	ENSMUSG00000046027.17	0.249016	4.97067	3.26399	0.0134465	0.154332	-3.14685	4.83558	4.77408	4.91782	5.0123	5.13835	5.1459	1828	1629	3364	4007	2887	3836
Scyl1	SCYL1	ENSMUSG00000024941	ENSMUSG00000024941.10	78891	ENSMUSG00000024941.9	0.187888	6.40164	3.26362	0.0134533	0.154332	-3.23373	6.32261	6.3092	6.29233	6.49804	6.45923	6.5284	5125	4722	8723	11223	7213	10002
Zfp385b	ZNF385B	ENSMUSG00000027016	ENSMUSG00000027016.18	241494	ENSMUSG00000027016.17	0.885716	-1.30604	3.26258	0.0134729	0.154332	-2.6078	-2.04667	-1.94193	-1.32262	-0.625273	-0.881517	-1.01821	15	15	44	80	44	53
Ckap5	CKAP5	ENSMUSG00000040549	ENSMUSG00000040549.17	75786	ENSMUSG00000040549.16	0.380894	7.00576	3.26226	0.0134788	0.154332	-3.24865	6.60172	6.95845	6.88491	7.02774	7.30892	7.25282	6219	7406	13154	16202	12999	16526
Mapk13	MAPK13	ENSMUSG00000004864	ENSMUSG00000004864.14	26415	ENSMUSG00000004864.13	-0.545135	2.77144	-3.26116	0.0134996	0.154332	-2.88162	3.25062	2.81295	3.04006	2.21499	2.67204	2.638	609	418	915	576	522	674
P4ha1	P4HA1	ENSMUSG00000019916	ENSMUSG00000019916.15	18451	ENSMUSG00000019916.14	0.29975	6.51828	3.26106	0.0135015	0.154332	-3.24036	6.52061	6.26453	6.32131	6.77231	6.67143	6.5595	5879	4578	8900	13573	8356	10220
Mrpl52	MRPL52	ENSMUSG00000010406	ENSMUSG00000010406.13	68836	ENSMUSG00000010406.12	-0.329422	5.07384	-3.26069	0.0135084	0.154332	-3.16489	5.38203	5.19431	5.15384	5.02876	4.74571	4.93838	2670	2180	3962	4053	2199	3322
Slc35e3	SLC35E3	ENSMUSG00000060181	ENSMUSG00000060181.7	215436	ENSMUSG00000060181.6	-0.313022	4.01255	-3.26011	0.0135194	0.154332	-3.05135	4.0632	4.32727	4.12608	3.91841	3.87697	3.76339	1070	1195	1943	1877	1204	1471
Hectd1	HECTD1	ENSMUSG00000035247	ENSMUSG00000035247.17	207304	ENSMUSG00000035247.16	-0.381235	7.04619	-3.25992	0.0135231	0.154332	-3.25564	7.38856	7.31629	7.00633	6.74007	6.99127	6.83459	10730	9491	14309	13273	10430	12367
Smim26	SMIM26	ENSMUSG00000074754	ENSMUSG00000074754.5	228715	ENSMUSG00000074754.4	0.549886	3.78418	3.25906	0.0135393	0.154332	-3.01399	3.71424	3.1469	3.65337	4.1369	3.83072	4.22296	840	527	1400	2184	1166	2023
Metrn	METRN	ENSMUSG00000002274	ENSMUSG00000002274.14	70083	ENSMUSG00000002274.13	0.325394	5.62486	3.2588	0.0135441	0.154332	-3.20279	5.61085	5.34734	5.42851	5.66598	5.76736	5.92912	3129	2424	4793	6304	4465	6602
Gzf1	GZF1	ENSMUSG00000027439	ENSMUSG00000027439.10	74533	ENSMUSG00000027439.9	0.23423	5.02054	3.25825	0.0135545	0.154332	-3.15969	4.91688	4.86084	4.9268	5.04891	5.18312	5.18668	1934	1730	3385	4110	2978	3946
Pgm2l1	PGM2L1	ENSMUSG00000030729	ENSMUSG00000030729.18	70974	ENSMUSG00000030729.17	-0.224787	5.26068	-3.25794	0.0135604	0.154332	-3.18307	5.29576	5.43842	5.38574	5.19372	5.14185	5.10857	2515	2582	4653	4544	2894	3738
Insig1	INSIG1	ENSMUSG00000045294	ENSMUSG00000045294.12	231070	ENSMUSG00000045294.11	-0.345301	6.18943	-3.25788	0.0135616	0.154332	-3.2359	6.36778	6.31834	6.40231	6.24861	5.91844	5.88113	5288	4752	9414	9441	4958	6386
Ppp1r11	PPP1R11	ENSMUSG00000036398	ENSMUSG00000036398.14	76497	ENSMUSG00000036398.13	0.252071	6.31846	3.25726	0.0135734	0.154366	-3.23966	6.18324	6.10932	6.28204	6.48306	6.34286	6.51025	4653	4111	8661	11107	6654	9877
Tmcc1	TMCC1	ENSMUSG00000030126	ENSMUSG00000030126.18	330401	ENSMUSG00000030126.17	0.271828	4.8542	3.25609	0.0135956	0.154369	-3.14724	4.73511	4.70981	4.70423	4.88518	5.12883	4.96206	1705	1558	2901	3669	2868	3377
Tmem256	TMEM256-PLSCR3	ENSMUSG00000070394	ENSMUSG00000070394.11	69186	ENSMUSG00000070394.10	0.436817	5.70114	3.25591	0.0135989	0.154369	-3.21053	5.78152	5.22767	5.4396	5.86429	5.87382	6.01994	3522	2231	4830	7233	4807	7031
Tmem256	TMEM256	ENSMUSG00000070394	ENSMUSG00000070394.11	69186	ENSMUSG00000070394.10	0.436817	5.70114	3.25591	0.0135989	0.154369	-3.21053	5.78152	5.22767	5.4396	5.86429	5.87382	6.01994	3522	2231	4830	7233	4807	7031
Znfx1	ZNFX1	ENSMUSG00000039501	ENSMUSG00000039501.15	98999	ENSMUSG00000039501.14	-0.354188	6.52239	-3.25407	0.013634	0.154657	-3.25328	6.54784	6.8841	6.66549	6.28154	6.50374	6.25164	5991	7034	11298	9659	7439	8256
Senp1	SENP1	ENSMUSG00000033075	ENSMUSG00000033075.18	223870	ENSMUSG00000033075.17	-0.248522	6.16434	-3.2534	0.0136468	0.154699	-3.24127	6.36669	6.29909	6.2012	5.94364	6.11303	6.0624	5284	4689	8189	7642	5674	7241
Psmf1	PSMF1	ENSMUSG00000032869	ENSMUSG00000032869.16	228769	ENSMUSG00000032869.15	0.246039	5.60936	3.25288	0.0136567	0.154699	-3.21103	5.42828	5.40908	5.61302	5.73632	5.71873	5.75072	2757	2530	5447	6619	4317	5834
Plcd3	PLCD3	ENSMUSG00000020937	ENSMUSG00000020937.15	72469	ENSMUSG00000020937.14	-0.384808	3.3474	-3.25249	0.0136641	0.154699	-2.9723	3.7262	3.34585	3.55203	3.18528	3.03399	3.24103	847	605	1305	1129	671	1024
Sdk1	SDK1	ENSMUSG00000039683	ENSMUSG00000039683.17	330222	ENSMUSG00000039683.16	-1.4981	-3.29601	-3.25176	0.013678	0.154756	-2.78857	-3.30043	-2.6482	-1.82108	-4.0493	-3.89782	-4.05924	6	9	31	7	5	6
Tmem230	TMEM230	ENSMUSG00000027341	ENSMUSG00000027341.11	70612	ENSMUSG00000027341.10	0.404583	4.35459	3.25118	0.0136891	0.154783	-3.09928	4.2092	3.95327	4.28479	4.73403	4.39052	4.55576	1184	922	2169	3304	1719	2548
Prxl2a	PRXL2A	ENSMUSG00000021792	ENSMUSG00000021792.16	70564	ENSMUSG00000021792.15	-0.293873	4.12825	-3.24865	0.0137377	0.155213	-3.08258	4.36819	4.12416	4.32931	4.0371	3.91596	3.99479	1322	1038	2237	2038	1237	1727
Ece1	ECE1	ENSMUSG00000057530	ENSMUSG00000057530.15	230857	ENSMUSG00000057530.14	0.182794	6.91853	3.24827	0.0137448	0.155213	-3.26885	6.84825	6.81112	6.82203	7.03076	7.02057	6.97847	7378	6687	12593	16236	10644	13664
Ncoa3	NCOA3	ENSMUSG00000027678	ENSMUSG00000027678.18	17979	ENSMUSG00000027678.17	0.285707	7.53494	3.24771	0.0137557	0.155236	-3.27525	7.35373	7.49813	7.325	7.56562	7.82161	7.64556	10474	10766	17846	23523	18546	21697
Setd3	SETD3	ENSMUSG00000056770	ENSMUSG00000056770.16	52690	ENSMUSG00000056770.15	-0.205161	6.82147	-3.24471	0.0138135	0.155622	-3.27397	6.97489	6.84143	6.95512	6.7443	6.70673	6.70634	8055	6829	13810	13312	8563	11315
Sft2d1	SFT2D1	ENSMUSG00000073468	ENSMUSG00000073468.13	106489	ENSMUSG00000073468.12	0.274719	5.63582	3.24441	0.0138192	0.155622	-3.22478	5.55588	5.36332	5.57274	5.87006	5.69922	5.75368	3012	2451	5297	7262	4259	5846
Pigu	PIGU	ENSMUSG00000038383	ENSMUSG00000038383.17	228812	ENSMUSG00000038383.16	0.239643	5.70389	3.2441	0.0138252	0.155622	-3.22969	5.59183	5.4986	5.65864	5.85909	5.74128	5.87389	3088	2692	5622	7207	4385	6354
Rhof	RHOF	ENSMUSG00000029449	ENSMUSG00000029449.12	23912	ENSMUSG00000029449.11	-0.331271	4.3366	-3.24203	0.0138654	0.155975	-3.11758	4.59393	4.52856	4.38559	4.0371	4.32531	4.14909	1546	1374	2326	2038	1643	1922
Tmem43	TMEM43	ENSMUSG00000030095	ENSMUSG00000030095.11	74122	ENSMUSG00000030095.10	0.234792	7.01547	3.24072	0.0138907	0.155983	-3.28111	6.91118	6.86345	6.91926	7.10463	7.04383	7.25046	7707	6934	13471	17089	10817	16499
Znhit2	ZNHIT2	ENSMUSG00000075227	ENSMUSG00000075227.7	29805	ENSMUSG00000075227.6	0.227249	4.43811	3.24025	0.0138998	0.155983	-3.12743	4.36382	4.25171	4.35234	4.5329	4.55751	4.5704	1318	1134	2273	2874	1930	2574
Phf19	PHF19	ENSMUSG00000026873	ENSMUSG00000026873.10	74016	ENSMUSG00000026873.9	0.36523	5.91627	3.23891	0.013926	0.155983	-3.24798	5.72301	5.79757	5.68104	5.86568	6.15339	6.27693	3382	3312	5710	7240	5835	8402
F2rl2	F2RL2	ENSMUSG00000021675	ENSMUSG00000021675.5	14064	ENSMUSG00000021675.4	-1.39557	-3.2938	-3.23826	0.0139387	0.155983	-2.8006	-3.09397	-2.03815	-2.5889	-3.43263	-4.5499	-4.05924	7	14	18	11	3	6
Trmt5	TRMT5	ENSMUSG00000034442	ENSMUSG00000034442.12	76357	ENSMUSG00000034442.11	-0.266013	4.0882	-3.23801	0.0139435	0.155983	-3.09269	4.12261	4.19993	4.32544	3.93825	3.96411	3.97884	1115	1094	2231	1903	1279	1708
Dnase2a	DNASE2	ENSMUSG00000003812	ENSMUSG00000003812.14	100503676	ENSMUSG00000003812.13	0.264242	7.43475	3.23789	0.0139459	0.155983	-3.28914	7.20256	7.27466	7.4299	7.63653	7.47905	7.58583	9432	9221	19192	24708	14626	20817
Bco2	BCO2	ENSMUSG00000032066	ENSMUSG00000032066.10	170752	ENSMUSG00000032066.9	-0.416409	1.72617	-3.23671	0.013969	0.156086	-2.7893	1.83519	1.89503	2.06428	1.63813	1.40097	1.52341	228	221	465	386	216	311
Qsox2	QSOX2	ENSMUSG00000036327	ENSMUSG00000036327.19	227638	ENSMUSG00000036327.18	0.253806	5.49702	3.23594	0.0139839	0.156086	-3.22835	5.40667	5.22831	5.46623	5.60665	5.6482	5.62605	2716	2232	4920	6050	4111	5351
Rpa3	RPA3	ENSMUSG00000012483	ENSMUSG00000012483.5	68240	ENSMUSG00000012483.4	0.289444	6.03548	3.23586	0.0139855	0.156086	-3.25888	6.05493	5.73118	5.88497	6.14143	6.18057	6.21984	4257	3163	6577	8765	5946	8076
Stn1	STN1	ENSMUSG00000042694	ENSMUSG00000042694.18	108689	ENSMUSG00000042694.17	0.233598	4.31071	3.2356	0.0139906	0.156086	-3.11933	4.21649	4.19729	4.17426	4.49322	4.39136	4.39166	1190	1092	2009	2796	1720	2274
Ccs	CCS	ENSMUSG00000034108	ENSMUSG00000034108.7	12460	ENSMUSG00000034108.6	0.298952	4.89219	3.23425	0.0140171	0.15627	-3.18207	4.75694	4.61315	4.85022	5.10467	4.92033	5.10779	1731	1457	3210	4272	2482	3736
Ctnnbip1	CTNNBIP1	ENSMUSG00000028988	ENSMUSG00000028988.14	67087	ENSMUSG00000028988.13	0.273721	4.522	3.2338	0.0140259	0.15627	-3.1455	4.38554	4.27942	4.48154	4.7436	4.58929	4.65263	1338	1156	2486	3326	1973	2725
Mettl26	METTL26	ENSMUSG00000025731	ENSMUSG00000025731.17	68347	ENSMUSG00000025731.16	0.370732	4.15578	3.23341	0.0140336	0.15627	-3.1013	4.0632	3.70471	4.11491	4.29263	4.36	4.39925	1070	776	1928	2433	1683	2286
Marcks	MARCKS	ENSMUSG00000069662	ENSMUSG00000069662.6	17118	ENSMUSG00000069662.5	-0.445552	4.74982	-3.22458	0.0142082	0.157913	-3.18791	4.9064	4.82881	5.17408	4.77661	4.40056	4.41244	1920	1692	4018	3403	1731	2307
Mbp	MBP	ENSMUSG00000041607	ENSMUSG00000041607.18	17196	ENSMUSG00000041607.17	0.920191	0.098927	3.22335	0.0142327	0.158086	-2.66713	-0.371509	-0.830041	0.0281903	0.277429	0.531493	0.957999	49	33	113	150	118	210
Zfp955a	ZNF700	ENSMUSG00000094441	ENSMUSG00000094441.3	77652	ENSMUSG00000094441.2	-0.332079	3.83655	-3.21932	0.0143133	0.158782	-3.08669	3.80084	4.10457	4.09381	3.72549	3.65607	3.63853	892	1024	1900	1642	1033	1349
Zfp955a	ZNF878	ENSMUSG00000094441	ENSMUSG00000094441.3	77652	ENSMUSG00000094441.2	-0.332079	3.83655	-3.21932	0.0143133	0.158782	-3.08669	3.80084	4.10457	4.09381	3.72549	3.65607	3.63853	892	1024	1900	1642	1033	1349
Dtna	DTNA	ENSMUSG00000024302	ENSMUSG00000024302.17	13527	ENSMUSG00000024302.16	1.49027	0.857026	3.21636	0.0143728	0.159241	-2.71784	-0.591474	-0.154663	0.992805	2.01104	0.941957	1.9425	42	53	221	500	157	416
Nr4a2	NR4A2	ENSMUSG00000026826	ENSMUSG00000026826.14	18227	ENSMUSG00000026826.13	-1.02497	4.02748	-3.21623	0.0143754	0.159241	-3.11222	5.2854	4.22605	4.17856	3.84915	3.22112	3.4046	2497	1114	2015	1789	764	1147
Trafd1	TRAFD1	ENSMUSG00000042726	ENSMUSG00000042726.15	231712	ENSMUSG00000042726.14	-0.372116	5.51217	-3.21516	0.0143971	0.159241	-3.26296	5.61085	5.64085	5.83883	5.53904	5.27779	5.16569	3129	2971	6370	5773	3180	3889
Acer2	ACER2	ENSMUSG00000038007	ENSMUSG00000038007.15	230379	ENSMUSG00000038007.14	-1.00197	-2.8289	-3.2145	0.0144103	0.159241	-2.76435	-2.24598	-2.25227	-2.44081	-2.9118	-3.45036	-3.67221	13	12	20	16	7	8
Lpxn	LPXN	ENSMUSG00000024696	ENSMUSG00000024696.10	107321	ENSMUSG00000024696.9	-0.22428	7.3718	-3.21426	0.0144152	0.159241	-3.32463	7.45041	7.56605	7.43552	7.29548	7.30792	7.17544	11200	11285	19267	19506	12990	15663
Cabyr	CABYR	ENSMUSG00000024430	ENSMUSG00000024430.15	71132	ENSMUSG00000024430.14	-0.879815	-1.32474	-3.21412	0.0144181	0.159241	-2.66117	-1.16798	-0.91885	-0.598686	-1.80644	-2.07185	-1.38464	28	31	73	35	19	41
Lat2	LAT2	ENSMUSG00000040751	ENSMUSG00000040751.13	56743	ENSMUSG00000040751.12	0.19582	7.22738	3.21268	0.0144472	0.159462	-3.32469	7.08651	7.1022	7.19895	7.32302	7.30469	7.34889	8703	8182	16353	19882	12961	17664
Ptms	PTMS	ENSMUSG00000030122	ENSMUSG00000030122.13	69202	ENSMUSG00000030122.12	-0.327742	8.2296	-3.21147	0.0144716	0.159532	-3.32848	8.52334	8.30312	8.35383	7.98671	7.95666	8.25393	23562	18810	36413	31496	20366	33078
Abhd4	ABHD4	ENSMUSG00000040997	ENSMUSG00000040997.15	105501	ENSMUSG00000040997.14	0.220904	4.96393	3.20837	0.0145349	0.160129	-3.22732	4.90038	4.85667	4.8055	5.04996	5.13736	5.03372	1912	1725	3112	4113	2885	3549
Mllt3	MLLT3	ENSMUSG00000028496	ENSMUSG00000028496.18	70122	ENSMUSG00000028496.17	-0.352016	3.2099	-3.20558	0.0145918	0.160656	-3.01982	3.38823	3.4691	3.30033	2.97824	3.21166	2.91186	670	659	1096	978	759	815
Fbxw9	FBXW9	ENSMUSG00000008167	ENSMUSG00000008167.15	68628	ENSMUSG00000008167.14	0.322738	3.44151	3.20513	0.014601	0.160657	-3.04814	3.33341	3.14416	3.35709	3.63953	3.48902	3.68585	645	526	1140	1547	920	1394
Itgb2	ITGB2	ENSMUSG00000000290	ENSMUSG00000000290.14	16414	ENSMUSG00000000290.13	0.250907	8.36117	3.20328	0.014639	0.160666	-3.34016	8.34409	8.11994	8.24311	8.56291	8.46305	8.43394	20809	16567	33723	46958	28930	37474
Smc6	SMC6	ENSMUSG00000020608	ENSMUSG00000020608.8	67241	ENSMUSG00000020608.7	-0.211515	7.25754	-3.20323	0.0146401	0.160666	-3.34008	7.38883	7.34861	7.3523	7.10817	7.24968	7.09767	10732	9706	18187	17131	12476	14841
Sdc1	SDC1	ENSMUSG00000020592	ENSMUSG00000020592.15	20969	ENSMUSG00000020592.14	-0.467652	1.50713	-3.20314	0.014642	0.160666	-2.81167	1.73045	1.92724	1.60039	1.41232	1.24638	1.12602	212	226	337	330	194	236
Gpr85	GPR85	ENSMUSG00000048216	ENSMUSG00000048216.14	64450	ENSMUSG00000048216.13	0.827706	1.45055	3.20247	0.0146557	0.160666	-2.79862	0.514835	1.33749	1.23782	2.16405	1.91188	1.53724	91	150	262	556	308	314
Cd5l	CD5L	ENSMUSG00000015854	ENSMUSG00000015854.8	11801	ENSMUSG00000015854.7	-1.78199	-2.53211	-3.20242	0.0146566	0.160666	-2.75145	-0.772046	-2.6482	-1.53157	-2.9118	-3.26979	-4.05924	37	9	38	16	8	6
Vps29	VPS29	ENSMUSG00000029462	ENSMUSG00000029462.19	56433	ENSMUSG00000029462.18	0.221349	6.26488	3.20152	0.0146752	0.160769	-3.31916	6.16357	6.11527	6.18401	6.42204	6.27404	6.43038	4590	4128	8092	10647	6344	9345
Arhgef17	ARHGEF17	ENSMUSG00000032875	ENSMUSG00000032875.9	207212	ENSMUSG00000032875.8	-0.78525	-1.47772	-3.19943	0.0147183	0.160828	-2.68226	-0.772046	-1.2237	-1.2285	-1.6894	-1.8654	-2.08725	37	25	47	38	22	25
Steap3	STEAP3	ENSMUSG00000026389	ENSMUSG00000026389.17	68428	ENSMUSG00000026389.16	-0.337662	4.28215	-3.19925	0.0147221	0.160828	-3.17298	4.63531	4.46636	4.27679	4.10754	4.04736	4.15956	1591	1316	2157	2140	1355	1936
Hmcn2	HMCN2	ENSMUSG00000055632	ENSMUSG00000055632.19	665700	ENSMUSG00000055632.18	0.361185	2.55905	3.19914	0.0147244	0.160828	-2.93726	2.4647	2.41902	2.27979	2.75203	2.6013	2.83744	353	318	540	836	497	774
Hoga1	HOGA1	ENSMUSG00000025176	ENSMUSG00000025176.15	67432	ENSMUSG00000025176.14	0.487256	1.55819	3.19852	0.0147373	0.160828	-2.81885	1.48697	1.04051	1.40866	1.88459	1.66789	1.86054	179	122	295	458	260	393
Krr1	KRR1	ENSMUSG00000063334	ENSMUSG00000063334.17	52705	ENSMUSG00000063334.16	-0.513995	6.07149	-3.19827	0.0147423	0.160828	-3.31774	6.38	6.46622	6.13745	5.64917	6.16815	5.62794	5333	5265	7835	6231	5895	5358
Trappc14	TRAPPC14	ENSMUSG00000036948	ENSMUSG00000036948.18	231807	ENSMUSG00000036948.17	0.368075	5.89101	3.19782	0.0147517	0.160828	-3.30639	5.58339	5.62031	5.90154	5.91985	6.2177	6.10325	3070	2929	6653	7517	6101	7449
Tph2	TPH2	ENSMUSG00000006764	ENSMUSG00000006764.9	216343	ENSMUSG00000006764.8	-0.895178	1.63207	-3.19773	0.0147536	0.160828	-2.83134	1.55756	2.50261	2.13386	0.781902	1.53453	1.28198	188	337	488	213	237	263
AI413582	SMIM29	ENSMUSG00000062753	ENSMUSG00000062753.15	106672	ENSMUSG00000062753.14	0.318583	4.60243	3.19683	0.0147722	0.160874	-3.20703	4.42906	4.32727	4.56441	4.85016	4.61537	4.82833	1379	1195	2633	3581	2009	3078
Ap4e1	AP4E1	ENSMUSG00000001998	ENSMUSG00000001998.16	108011	ENSMUSG00000001998.15	0.301315	4.37767	3.19664	0.0147761	0.160874	-3.18256	4.21406	4.33209	4.14085	4.39171	4.61465	4.57264	1188	1199	1963	2606	2008	2578
Bnip3l	BNIP3L	ENSMUSG00000022051	ENSMUSG00000022051.16	12177	ENSMUSG00000022051.15	0.313963	6.23764	3.19518	0.0148065	0.161105	-3.32673	6.25844	5.94799	6.03621	6.46423	6.44274	6.27624	4902	3676	7304	10963	7131	8398
Carmil2	CARMIL2	ENSMUSG00000050357	ENSMUSG00000050357.10	234695	ENSMUSG00000050357.9	-0.606967	-0.439613	-3.19428	0.0148251	0.161208	-2.68703	-0.0820019	-0.0506402	-0.266977	-0.967506	-0.67075	-0.599806	60	57	92	63	51	71
Aox1	AOX1	ENSMUSG00000063558	ENSMUSG00000063558.5	11761	ENSMUSG00000063558.4	-1.01697	-1.68283	-3.19016	0.0149112	0.161944	-2.70102	-1.21951	-0.873762	-1.35541	-2.28377	-2.71339	-1.65115	27	32	43	25	12	34
Relt	RELT	ENSMUSG00000008318	ENSMUSG00000008318.11	320100	ENSMUSG00000008318.10	0.293148	4.14138	3.18924	0.0149305	0.161949	-3.16448	4.00826	3.88441	4.07008	4.1824	4.38968	4.31346	1030	879	1869	2254	1718	2154
Fabp4	FABP4	ENSMUSG00000062515	ENSMUSG00000062515.4	11770	ENSMUSG00000062515.3	-0.752844	0.309741	-3.18849	0.0149464	0.161949	-2.72921	0.46674	1.07541	0.58102	0.198628	-0.438387	-0.0249678	88	125	166	142	60	106
Cybrd1	CYBRD1	ENSMUSG00000027015	ENSMUSG00000027015.5	73649	ENSMUSG00000027015.4	-0.568321	0.0232623	-3.18839	0.0149484	0.161949	-2.71332	0.365457	0.263741	0.315384	-0.00782314	-0.438387	-0.358798	82	71	138	123	60	84
Tmem45a	TMEM45A	ENSMUSG00000022754	ENSMUSG00000022754.7	56277	ENSMUSG00000022754.6	1.01246	-0.344929	3.18709	0.0149758	0.162052	-2.69503	-1.50901	-0.830041	-0.298512	0.482601	0.110355	-0.0249678	22	33	90	173	88	106
Npnt	NPNT	ENSMUSG00000040998	ENSMUSG00000040998.19	114249	ENSMUSG00000040998.18	-1.33812	-4.02791	-3.18632	0.0149919	0.162052	-2.945	-3.83094	-2.80867	-3.40604	-4.78627	-5.03532	-4.30025	4	8	10	4	2	5
Bcl2l2	BCL2L2	ENSMUSG00000089682	ENSMUSG00000089682.11	12050	ENSMUSG00000089682.10	0.235608	4.83582	3.1858	0.0150031	0.162052	-3.24795	4.68957	4.8004	4.67052	4.90237	4.93017	5.02189	1652	1659	2834	3713	2499	3520
Nsfl1c	NSFL1C	ENSMUSG00000027455	ENSMUSG00000027455.17	386649	ENSMUSG00000027455.16	0.300182	6.64568	3.18556	0.015008	0.162052	-3.35395	6.41686	6.42453	6.64141	6.83624	6.66017	6.8949	5471	5115	11111	14188	8291	12895
Pik3r5	PIK3R5	ENSMUSG00000020901	ENSMUSG00000020901.14	320207	ENSMUSG00000020901.13	-0.433388	5.10249	-3.1855	0.0150093	0.162052	-3.27659	5.50668	5.43786	5.03236	4.91668	4.96214	4.75922	2911	2581	3642	3750	2555	2934
Sh2b1	SH2B1	ENSMUSG00000030733	ENSMUSG00000030733.11	20399	ENSMUSG00000030733.10	0.197697	6.02712	3.18146	0.0150949	0.162632	-3.33843	5.95351	5.89605	5.93349	6.06609	6.16888	6.14467	3968	3546	6802	8319	5898	7666
Ino80e	INO80E	ENSMUSG00000030689	ENSMUSG00000030689.16	233875	ENSMUSG00000030689.15	0.212278	6.84525	3.18134	0.0150973	0.162632	-3.36515	6.70466	6.73243	6.77972	7.00865	6.85987	6.98615	6679	6332	12229	15989	9522	13737
Tmem175	TMEM175	ENSMUSG00000013495	ENSMUSG00000013495.16	72392	ENSMUSG00000013495.15	0.230193	4.36543	3.18103	0.0151038	0.162632	-3.20466	4.26064	4.18934	4.29341	4.51065	4.5081	4.43046	1227	1086	2182	2830	1865	2336
Rasl10b	RASL10B	ENSMUSG00000020684	ENSMUSG00000020684.15	276952	ENSMUSG00000020684.14	-1.21842	-3.99365	-3.18004	0.0151251	0.162669	-2.94624	-3.54143	-2.98924	-3.55043	-4.25575	-5.03532	-4.58975	5	7	9	6	2	4
Mtfr1	MTFR1	ENSMUSG00000027601	ENSMUSG00000027601.14	67472	ENSMUSG00000027601.13	0.208762	6.11967	3.1795	0.0151365	0.162686	-3.34538	5.93117	6.04803	6.06457	6.19379	6.2177	6.26278	3907	3940	7449	9089	6101	8320
Tln1	TLN1	ENSMUSG00000028465	ENSMUSG00000028465.17	21894	ENSMUSG00000028465.16	-0.274625	9.51421	-3.17548	0.0152224	0.163332	-3.37739	9.68863	9.77714	9.4879	9.43103	9.33731	9.36326	52845	52254	79919	85712	53031	71365
Ccnq	CCNQ	ENSMUSG00000049489	ENSMUSG00000049489.6	69109	ENSMUSG00000049489.5	0.298603	4.63068	3.17513	0.0152298	0.163332	-3.24165	4.46929	4.31271	4.64069	4.81261	4.77685	4.77195	1418	1183	2776	3489	2247	2960
Pip4k2c	PIP4K2C	ENSMUSG00000025417	ENSMUSG00000025417.9	117150	ENSMUSG00000025417.8	-0.197409	6.11493	-3.17493	0.0152341	0.163332	-3.35352	6.2649	6.23524	6.1437	6.01239	6.01629	6.01706	4924	4486	7869	8015	5306	7017
Rasa3	RASA3	ENSMUSG00000031453	ENSMUSG00000031453.17	19414	ENSMUSG00000031453.16	-0.227694	6.84819	-3.17451	0.0152431	0.163332	-3.37706	7.02436	6.98794	6.87445	6.66065	6.80978	6.73199	8336	7559	13059	12562	9197	11518
Dram1	DRAM1	ENSMUSG00000020057	ENSMUSG00000020057.3	71712	ENSMUSG00000020057.2	0.718821	3.56414	3.17292	0.0152774	0.163373	-3.10454	3.07729	3.13039	3.39455	4.37389	3.82576	3.58295	540	521	1170	2574	1162	1298
Rfng	RFNG	ENSMUSG00000025158	ENSMUSG00000025158.8	19719	ENSMUSG00000025158.7	0.236554	4.17099	3.17282	0.0152794	0.163373	-3.19291	4.11872	3.97192	4.06234	4.27293	4.32179	4.27821	1112	934	1859	2400	1639	2102
Ahnak	AHNAK	ENSMUSG00000069833	ENSMUSG00000069833.14	66395	ENSMUSG00000069833.13	-0.717761	7.92927	-3.17261	0.015284	0.163373	-3.38593	8.68703	8.39436	7.78222	7.56814	7.78442	7.35947	26393	20038	24501	23564	18074	17794
Jmy	JMY	ENSMUSG00000021690	ENSMUSG00000021690.11	57748	ENSMUSG00000021690.10	-0.394916	4.22892	-3.17157	0.0153064	0.163513	-3.20648	4.47335	4.57198	4.24842	4.04416	4.19398	3.84163	1422	1416	2115	2048	1500	1553
Slc8a3	SLC8A3	ENSMUSG00000079055	ENSMUSG00000079055.11	110893	ENSMUSG00000079055.10	-1.05071	-2.50862	-3.16936	0.015354	0.163766	-2.77769	-1.87158	-2.37257	-1.73227	-2.59864	-3.10932	-3.36736	17	11	33	20	9	10
Reps2	REPS2	ENSMUSG00000040855	ENSMUSG00000040855.16	194590	ENSMUSG00000040855.15	-0.30397	2.91163	-3.16887	0.0153647	0.163766	-3.03066	2.96636	3.14416	3.08046	2.72417	2.7209	2.83371	500	526	941	820	540	772
Nectin1	NECTIN1	ENSMUSG00000032012	ENSMUSG00000032012.10	58235	ENSMUSG00000032012.9	-0.763732	4.11688	-3.16866	0.0153692	0.163766	-3.1953	5.01001	4.34406	4.17498	3.91302	3.86976	3.38943	2063	1209	2010	1870	1198	1135
Ccbe1	CCBE1	ENSMUSG00000046318	ENSMUSG00000046318.17	320924	ENSMUSG00000046318.16	-1.13424	-0.520512	-3.16789	0.0153859	0.163766	-2.71642	-0.314365	0.39849	0.13828	-0.488585	-1.8654	-0.991493	51	78	122	88	22	54
Pex7	PEX7	ENSMUSG00000020003	ENSMUSG00000020003.17	18634	ENSMUSG00000020003.16	0.276566	4.1353	3.16744	0.0153957	0.163766	-3.19543	3.98853	3.86957	4.11041	4.27052	4.33493	4.23785	1016	870	1922	2396	1654	2044
Sema4b	SEMA4B	ENSMUSG00000030539	ENSMUSG00000030539.14	20352	ENSMUSG00000030539.13	-0.532822	1.37815	-3.16703	0.0154045	0.163766	-2.8474	1.37851	1.83519	1.71931	1.05224	0.969179	1.31446	166	212	366	257	160	269
Oga	OGA	ENSMUSG00000025220	ENSMUSG00000025220.9	76055	ENSMUSG00000025220.8	0.17698	7.39714	3.16531	0.0154419	0.163908	-3.39534	7.30199	7.31325	7.3107	7.51602	7.45106	7.48984	10105	9471	17670	22728	14345	19477
Znhit1	ZNHIT1	ENSMUSG00000059518	ENSMUSG00000059518.15	70103	ENSMUSG00000059518.14	0.228206	4.59735	3.16529	0.0154423	0.163908	-3.25356	4.45703	4.43758	4.54954	4.76041	4.66269	4.71682	1406	1290	2606	3365	2076	2849
Mydgf	MYDGF	ENSMUSG00000019579	ENSMUSG00000019579.14	28106	ENSMUSG00000019579.13	0.223335	6.65674	3.16513	0.0154458	0.163908	-3.38467	6.61442	6.44914	6.5709	6.7953	6.70066	6.81	6274	5203	10581	13791	8527	12158
Kif7	KIF7	ENSMUSG00000050382	ENSMUSG00000050382.15	16576	ENSMUSG00000050382.14	-0.39696	3.04925	-3.16443	0.015461	0.163971	-3.05602	3.36873	3.2267	3.17103	2.79452	2.6748	3.0597	661	557	1002	861	523	903
Acot2	ACOT1	ENSMUSG00000021226	ENSMUSG00000021226.8	171210	ENSMUSG00000021226.7	-0.363041	3.99457	-3.16258	0.0155014	0.164172	-3.18945	4.2828	4.04565	4.20832	4.00923	3.68372	3.73768	1246	983	2057	1999	1053	1445
Acot2	ACOT2	ENSMUSG00000021226	ENSMUSG00000021226.8	171210	ENSMUSG00000021226.7	-0.363041	3.99457	-3.16258	0.0155014	0.164172	-3.18945	4.2828	4.04565	4.20832	4.00923	3.68372	3.73768	1246	983	2057	1999	1053	1445
Slc43a3	SLC43A3	ENSMUSG00000027074	ENSMUSG00000027074.15	58207	ENSMUSG00000027074.14	0.202404	6.47368	3.16212	0.0155115	0.164172	-3.3841	6.38998	6.32289	6.40308	6.51656	6.57006	6.63953	5370	4767	9419	11368	7789	10803
Decr1	DECR1	ENSMUSG00000028223	ENSMUSG00000028223.9	67460	ENSMUSG00000028223.8	0.307998	4.76382	3.16147	0.0155256	0.164172	-3.27509	4.63077	4.42185	4.75982	4.97325	4.86585	4.93141	1586	1276	3015	3900	2390	3306
Lca5	LCA5	ENSMUSG00000032258	ENSMUSG00000032258.16	75782	ENSMUSG00000032258.15	-0.455342	2.99857	-3.16116	0.0155325	0.164172	-3.05364	3.03668	3.48649	3.15511	2.59359	2.89896	2.82058	525	667	991	749	611	765
Hipk3	HIPK3	ENSMUSG00000027177	ENSMUSG00000027177.15	15259	ENSMUSG00000027177.14	0.26634	6.50363	3.161	0.015536	0.164172	-3.38621	6.40414	6.39691	6.31106	6.61976	6.78094	6.50894	5423	5018	8837	12211	9015	9868
Tlr3	TLR3	ENSMUSG00000031639	ENSMUSG00000031639.13	142980	ENSMUSG00000031639.12	-0.281138	4.63424	-3.15982	0.0155618	0.164324	-3.26976	4.69131	4.76698	4.85561	4.56516	4.56422	4.36218	1654	1621	3222	2939	1939	2228
Eya4	EYA4	ENSMUSG00000010461	ENSMUSG00000010461.17	14051	ENSMUSG00000010461.15	-0.564916	0.630991	-3.15942	0.0155706	0.164324	-2.79004	0.606465	1.02868	1.08123	0.457438	0.377459	0.234676	97	121	235	170	106	127
Herpud1	HERPUD1	ENSMUSG00000031770	ENSMUSG00000031770.17	64209	ENSMUSG00000031770.16	0.244155	6.92702	3.15832	0.0155948	0.164324	-3.40007	6.75392	6.71432	6.94337	7.08884	7.03715	7.0245	6911	6253	13698	16903	10767	14107
Tmed4	TMED4	ENSMUSG00000004394	ENSMUSG00000004394.13	103694	ENSMUSG00000004394.12	0.312298	6.24503	3.15746	0.0156136	0.164401	-3.38214	6.09206	5.90335	6.26343	6.45167	6.33111	6.42853	4368	3564	8550	10868	6600	9333
Plcg2	PLCG2	ENSMUSG00000034330	ENSMUSG00000034330.11	234779	ENSMUSG00000034330.10	-0.176449	7.79167	-3.15689	0.0156263	0.164436	-3.40912	7.8707	7.90664	7.86233	7.68369	7.69604	7.73064	14988	14290	25900	25529	17000	23015
Hat1	HAT1	ENSMUSG00000027018	ENSMUSG00000027018.12	107435	ENSMUSG00000027018.11	0.227552	7.13177	3.15642	0.0156366	0.164446	-3.40586	7.07537	6.92614	7.05178	7.24183	7.17224	7.32326	8636	7242	14767	18794	11824	17353
Rara	RARA	ENSMUSG00000037992	ENSMUSG00000037992.17	19401	ENSMUSG00000037992.16	-0.359192	3.88814	-3.15548	0.0156573	0.164566	-3.18563	4.25239	3.99489	3.96028	3.55606	3.77268	3.79251	1220	949	1732	1460	1120	1501
Acot8	ACOT8	ENSMUSG00000017307	ENSMUSG00000017307.17	170789	ENSMUSG00000017307.16	0.337193	4.55179	3.15469	0.0156749	0.164568	-3.26223	4.3205	4.23508	4.57315	4.78042	4.61896	4.78263	1279	1121	2649	3412	2014	2982
Chchd1	CHCHD1	ENSMUSG00000063787	ENSMUSG00000063787.5	66121	ENSMUSG00000063787.4	0.312039	5.9096	3.15462	0.0156762	0.164568	-3.37106	5.96618	5.6311	5.66734	6.02493	6.03681	6.13125	4003	2951	5656	8085	5382	7595
Sh3bgrl2	SH3BGRL2	ENSMUSG00000032261	ENSMUSG00000032261.17	212531	ENSMUSG00000032261.16	-0.276647	7.07307	-3.15378	0.0156948	0.164665	-3.41092	7.3688	7.15567	7.10989	6.85242	7.01269	6.93897	10584	8491	15374	14348	10586	13295
H2bc6	H2BC4	ENSMUSG00000047246	ENSMUSG00000047246.8	319179	ENSMUSG00000047246.7	-0.724146	0.324458	-3.15246	0.0157241	0.164782	-2.77688	0.838339	0.740494	0.554789	0.258129	-0.537072	0.0920716	114	99	163	148	56	115
Kcnj10	KCNJ10	ENSMUSG00000044708	ENSMUSG00000044708.6	16513	ENSMUSG00000044708.5	0.45712	3.61642	3.15243	0.0157247	0.164782	-3.14533	3.48798	3.12207	3.50827	3.68902	4.07581	3.81539	718	518	1266	1601	1382	1525
Tmem221	TMEM221	ENSMUSG00000043664	ENSMUSG00000043664.8	434325	ENSMUSG00000043664.7	0.378395	2.01577	3.15196	0.0157353	0.164795	-2.93504	1.80971	1.67752	1.97148	2.26902	2.15648	2.21043	224	190	436	598	365	501
Ccndbp1	CCNDBP1	ENSMUSG00000023572	ENSMUSG00000023572.17	17151	ENSMUSG00000023572.16	0.372851	5.11382	3.15117	0.0157528	0.16488	-3.32141	4.90715	4.75716	5.10458	5.48091	5.18699	5.24612	1921	1610	3829	5545	2986	4112
Ndufaf1	NDUFAF1	ENSMUSG00000027305	ENSMUSG00000027305.10	69702	ENSMUSG00000027305.9	0.48789	4.06761	3.1494	0.0157921	0.165139	-3.20914	3.6294	3.63232	4.16273	4.41313	4.20069	4.36735	792	738	1993	2645	1507	2236
Vamp4	VAMP4	ENSMUSG00000026696	ENSMUSG00000026696.16	53330	ENSMUSG00000026696.15	0.297021	6.70943	3.14765	0.0158311	0.165405	-3.41101	6.48961	6.50835	6.68199	6.9986	6.71597	6.86209	5754	5421	11428	15878	8618	12605
Agap1	AGAP1	ENSMUSG00000055013	ENSMUSG00000055013.17	347722	ENSMUSG00000055013.16	-0.27301	5.4707	-3.14685	0.0158492	0.165495	-3.35973	5.64051	5.7234	5.46799	5.29307	5.28728	5.41197	3194	3146	4926	4868	3201	4613
Uqcc1	UQCC1	ENSMUSG00000005882	ENSMUSG00000005882.19	56046	ENSMUSG00000005882.18	0.24121	4.9067	3.14511	0.0158881	0.165803	-3.31372	4.74523	4.72638	4.87517	4.96249	5.03748	5.09344	1717	1576	3266	3871	2692	3699
Atp6ap2	ATP6AP2	ENSMUSG00000031007	ENSMUSG00000031007.3	70495	ENSMUSG00000031007.2	0.273955	7.01966	3.14462	0.0158991	0.16582	-3.42147	6.86825	6.75817	7.01878	7.25634	7.08835	7.12807	7481	6446	14433	18984	11156	15157
Fam91a1	FAM91A1	ENSMUSG00000037119	ENSMUSG00000037119.5	210998	ENSMUSG00000037119.4	-0.234479	7.09445	-3.14343	0.0159257	0.165999	-3.42624	7.32339	7.20724	7.1051	6.92363	6.999	7.00835	10256	8800	15323	15074	10486	13950
Tmem251	TMEM251	ENSMUSG00000046675	ENSMUSG00000046675.8	320351	ENSMUSG00000046675.7	-0.255778	4.72665	-3.14089	0.0159831	0.166349	-3.30674	4.86216	4.82197	4.88398	4.65276	4.46173	4.67729	1862	1684	3286	3123	1806	2772
Bad	BAD	ENSMUSG00000024959	ENSMUSG00000024959.15	12015	ENSMUSG00000024959.14	0.231383	4.91394	3.14082	0.0159845	0.166349	-3.32093	4.87296	4.76876	4.7603	5.06981	4.9451	5.06667	1876	1623	3016	4170	2525	3631
Sphk2	SPHK2	ENSMUSG00000057342	ENSMUSG00000057342.16	56632	ENSMUSG00000057342.15	0.197794	5.91569	3.14068	0.0159876	0.166349	-3.39262	5.83696	5.84217	5.77517	6.056	5.95549	6.02833	3660	3416	6095	8261	5087	7072
Gnptab	GNPTAB	ENSMUSG00000035311	ENSMUSG00000035311.17	432486	ENSMUSG00000035311.16	-0.359685	5.62553	-3.13843	0.0160385	0.166662	-3.38202	5.8949	5.94524	5.58548	5.44616	5.55844	5.32297	3810	3669	5344	5413	3863	4337
Tmx3	TMX3	ENSMUSG00000024614	ENSMUSG00000024614.8	67988	ENSMUSG00000024614.7	0.228222	7.17163	3.13766	0.016056	0.166662	-3.43382	7.18316	6.97452	7.01507	7.31232	7.27228	7.27241	9306	7489	14396	19735	12673	16752
Kmt2c	KMT2C	ENSMUSG00000038056	ENSMUSG00000038056.16	NA	ENSMUSG00000038056.15	-0.423488	4.96194	-3.13753	0.016059	0.166662	-3.3344	5.29289	5.35328	4.89229	4.65783	4.87127	4.7041	2510	2434	3305	3134	2399	2824
Abi1	ABI1	ENSMUSG00000058835	ENSMUSG00000058835.15	11308	ENSMUSG00000058835.14	0.288948	7.38963	3.13726	0.0160651	0.166662	-3.436	7.30811	7.06577	7.36029	7.61583	7.47915	7.50861	10148	7978	18288	24356	14627	19732
Rps21	RPS21	ENSMUSG00000039001	ENSMUSG00000039001.13	66481	ENSMUSG00000039001.12	0.385059	9.54401	3.13656	0.0160809	0.166728	-3.43396	9.29918	9.18704	9.5683	9.85229	9.55078	9.80649	40343	34712	84499	114777	61488	97031
B3galnt1	B3GALNT1	ENSMUSG00000043300	ENSMUSG00000043300.3	26879	ENSMUSG00000043300.2	1.21028	1.98653	3.13556	0.0161038	0.166735	-2.94152	1.87872	0.361258	1.80341	2.84552	2.86071	2.16958	235	76	388	892	595	487
Fam71f2	FAM71F2	ENSMUSG00000079652	ENSMUSG00000079652.9	245884	ENSMUSG00000079652.8	-0.76838	-1.29678	-3.13555	0.0161041	0.166735	-2.75082	-1.11822	-0.746383	-0.879495	-1.48046	-1.52436	-2.03176	29	35	60	44	28	26
Fam219a	FAM219A	ENSMUSG00000028439	ENSMUSG00000028439.15	71901	ENSMUSG00000028439.14	0.302156	3.1391	3.13529	0.0161099	0.166735	-3.10617	2.91053	3.02124	3.02421	3.34359	3.35442	3.18064	481	483	905	1260	838	982
Prr22	PRR22	ENSMUSG00000090273	ENSMUSG00000090273.4	100504446	ENSMUSG00000090273.3	-0.637515	-0.883148	-3.1313	0.016201	0.167567	-2.75483	-0.557922	-0.420397	-0.679417	-1.26969	-1.37997	-0.991493	43	44	69	51	31	54
Polr1a	POLR1A	ENSMUSG00000049553	ENSMUSG00000049553.12	20019	ENSMUSG00000049553.11	-0.309145	7.05085	-3.13093	0.0162094	0.167567	-3.44423	7.22065	7.27809	7.11878	6.7809	6.81244	7.09427	9551	9243	15469	13654	9214	14806
Rasa4	RASA4B	ENSMUSG00000004952	ENSMUSG00000004952.14	54153	ENSMUSG00000004952.13	0.297583	5.94656	3.12923	0.0162484	0.167871	-3.41021	5.64006	5.84723	5.90241	6.21897	6.06705	6.00364	3193	3428	6657	9249	5496	6952
Rasa4	RASA4	ENSMUSG00000004952	ENSMUSG00000004952.14	54153	ENSMUSG00000004952.13	0.297583	5.94656	3.12923	0.0162484	0.167871	-3.41021	5.64006	5.84723	5.90241	6.21897	6.06705	6.00364	3193	3428	6657	9249	5496	6952
Exoc7	EXOC7	ENSMUSG00000020792	ENSMUSG00000020792.16	53413	ENSMUSG00000020792.15	0.222084	5.25707	3.12433	0.0163613	0.168545	-3.37404	5.13388	5.05843	5.23661	5.37291	5.39157	5.34901	2248	1984	4196	5145	3441	4416
Nudt3	NUDT3	ENSMUSG00000024213	ENSMUSG00000024213.15	56409	ENSMUSG00000024213.14	0.202124	6.03437	3.12177	0.0164206	0.168925	-3.42611	5.92228	5.87557	5.999	6.12471	6.10231	6.18238	3883	3496	7118	8664	5632	7869
Fam216a	FAM216A	ENSMUSG00000029463	ENSMUSG00000029463.6	68948	ENSMUSG00000029463.5	0.345009	3.49958	3.12149	0.0164272	0.168925	-3.17541	3.26943	3.15236	3.52075	3.6414	3.70817	3.70538	617	529	1277	1549	1071	1413
Kbtbd8	KBTBD8	ENSMUSG00000030031	ENSMUSG00000030031.15	243574	ENSMUSG00000030031.14	-0.658955	2.01749	-3.12082	0.0164428	0.168988	-2.98253	2.05713	2.52383	2.43406	1.34531	1.69532	2.04929	266	342	601	315	265	448
Cyp20a1	CYP20A1	ENSMUSG00000049439	ENSMUSG00000049439.14	77951	ENSMUSG00000049439.13	-0.295102	5.31683	-3.12007	0.0164603	0.169043	-3.38824	5.41356	5.57326	5.41733	5.23101	4.99672	5.26909	2729	2835	4756	4663	2617	4178
Timm8b	TIMM8B	ENSMUSG00000039016	ENSMUSG00000039016.6	30057	ENSMUSG00000039016.5	0.349152	5.50779	3.1194	0.0164758	0.169043	-3.39817	5.57018	5.12728	5.30411	5.70992	5.60799	5.72728	3042	2081	4397	6499	3998	5740
Strn4	STRN4	ENSMUSG00000030374	ENSMUSG00000030374.16	97387	ENSMUSG00000030374.15	0.185032	6.55357	3.11935	0.016477	0.169043	-3.44925	6.48408	6.4736	6.42647	6.59978	6.65703	6.68048	5732	5292	9573	12043	8273	11114
Tgs1	TGS1	ENSMUSG00000028233	ENSMUSG00000028233.7	116940	ENSMUSG00000028233.6	-0.279067	5.25384	-3.11826	0.0165024	0.169106	-3.38617	5.22223	5.46828	5.4814	5.05626	5.17437	5.12048	2390	2636	4972	4131	2960	3769
Smad3	SMAD3	ENSMUSG00000032402	ENSMUSG00000032402.13	17127	ENSMUSG00000032402.12	-0.295204	4.53091	-3.11702	0.0165313	0.169199	-3.3208	4.70693	4.63379	4.68117	4.28788	4.57164	4.30405	1672	1478	2855	2425	1949	2140
Cks2	CKS2	ENSMUSG00000062248	ENSMUSG00000062248.6	66197	ENSMUSG00000062248.5	0.398515	4.98406	3.1164	0.0165458	0.169199	-3.36042	4.47335	4.93557	4.9319	5.12845	5.17778	5.2573	1422	1822	3397	4343	2967	4144
Ss18l2	SS18L2	ENSMUSG00000032526	ENSMUSG00000032526.12	26901	ENSMUSG00000032526.11	0.340636	4.06428	3.11623	0.0165499	0.169199	-3.25973	3.97999	3.74321	3.95611	4.24746	4.07998	4.37891	1010	797	1727	2358	1386	2254
Dvl1	DVL1	ENSMUSG00000029071	ENSMUSG00000029071.17	13542	ENSMUSG00000029071.16	0.190181	5.86953	3.11546	0.016568	0.169286	-3.42723	5.80669	5.78181	5.73752	5.9553	5.92974	6.00613	3584	3276	5938	7704	4997	6964
Crtam	CRTAM	ENSMUSG00000032021	ENSMUSG00000032021.15	54698	ENSMUSG00000032021.14	-0.876527	-0.853567	-3.11468	0.0165861	0.169373	-2.77508	-0.1305	-0.787606	-0.347147	-0.990406	-1.12843	-1.73731	58	34	87	62	37	32
Fbxl5	FBXL5	ENSMUSG00000039753	ENSMUSG00000039753.17	242960	ENSMUSG00000039753.16	0.193747	5.51472	3.1134	0.0166163	0.169523	-3.40891	5.42933	5.4005	5.42398	5.66414	5.6004	5.56998	2759	2515	4778	6296	3977	5147
Nomo1	NOMO3	ENSMUSG00000030835	ENSMUSG00000030835.7	211548	ENSMUSG00000030835.6	0.19751	7.6757	3.11324	0.0166201	0.169523	-3.47273	7.56572	7.60266	7.56239	7.81734	7.68932	7.81678	12132	11575	21038	28007	16921	24431
Nomo1	NOMO1	ENSMUSG00000030835	ENSMUSG00000030835.7	211548	ENSMUSG00000030835.6	0.19751	7.6757	3.11324	0.0166201	0.169523	-3.47273	7.56572	7.60266	7.56239	7.81734	7.68932	7.81678	12132	11575	21038	28007	16921	24431
Nomo1	NOMO2	ENSMUSG00000030835	ENSMUSG00000030835.7	211548	ENSMUSG00000030835.6	0.19751	7.6757	3.11324	0.0166201	0.169523	-3.47273	7.56572	7.60266	7.56239	7.81734	7.68932	7.81678	12132	11575	21038	28007	16921	24431
Rdh11	RDH11	ENSMUSG00000066441	ENSMUSG00000066441.15	NA	ENSMUSG00000066441.14	-0.298693	5.29874	-3.11276	0.0166312	0.169538	-3.3976	5.56828	5.33779	5.4396	5.28236	5.14583	5.01861	3038	2408	4830	4832	2902	3512
Dync2i1	DYNC2I1	ENSMUSG00000042050	ENSMUSG00000042050.9	217935	ENSMUSG00000042050.8	-0.294956	3.39067	-3.10744	0.016757	0.170524	-3.18551	3.67244	3.42015	3.52075	3.19673	3.24173	3.29221	816	637	1277	1138	775	1061
Fos	FOS	ENSMUSG00000021250	ENSMUSG00000021250.14	14281	ENSMUSG00000021250.13	-0.977291	8.38654	-3.10579	0.0167963	0.170727	-3.48303	9.65557	8.40804	8.56158	7.89231	8.12647	7.67524	51648	20229	42053	29501	22910	22148
Mlst8	MLST8	ENSMUSG00000024142	ENSMUSG00000024142.16	56716	ENSMUSG00000024142.15	-0.344671	4.10317	-3.10437	0.01683	0.17097	-3.28799	4.14698	4.48379	4.20129	3.80827	3.99314	3.98558	1134	1332	2047	1739	1305	1716
Zc3h14	ZC3H14	ENSMUSG00000021012	ENSMUSG00000021012.17	75553	ENSMUSG00000021012.16	-0.187397	6.57876	-3.10331	0.0168554	0.171004	-3.47512	6.68553	6.6344	6.69693	6.53735	6.47673	6.4416	6591	5916	11547	11533	7301	9418
Rgs9	RGS9	ENSMUSG00000020599	ENSMUSG00000020599.14	19739	ENSMUSG00000020599.13	0.498119	-0.126777	3.10193	0.0168884	0.171004	-2.81291	-0.43101	-0.420397	-0.298512	0.0381631	0.174131	0.176961	47	44	90	127	92	122
Zcchc7	ZCCHC7	ENSMUSG00000035649	ENSMUSG00000035649.18	319885	ENSMUSG00000035649.17	-0.231663	4.50998	-3.10187	0.0168898	0.171004	-3.34035	4.57704	4.65702	4.64381	4.47034	4.3922	4.31947	1528	1502	2782	2752	1721	2163
Usp44	USP44	ENSMUSG00000020020	ENSMUSG00000020020.9	327799	ENSMUSG00000020020.8	-1.54536	-3.67856	-3.10162	0.0168957	0.171004	-2.97208	-2.4773	-2.6482	-3.55043	-4.78627	-3.65681	-4.95232	11	9	9	4	6	3
Scamp2	SCAMP2	ENSMUSG00000040188	ENSMUSG00000040188.11	24044	ENSMUSG00000040188.10	0.186748	6.89397	3.1013	0.0169034	0.171004	-3.48355	6.81762	6.74649	6.83662	7.01378	7.00339	6.9459	7223	6394	12721	16046	10518	13359
Psmc1	PSMC1	ENSMUSG00000021178	ENSMUSG00000021178.10	19179	ENSMUSG00000021178.9	-0.307168	7.31358	-3.10119	0.0169061	0.171004	-3.49023	7.42835	7.37818	7.59486	7.28561	6.98698	7.2075	11030	9907	21517	19373	10399	16015
Erfe	ERFE	ENSMUSG00000047443	ENSMUSG00000047443.15	227358	ENSMUSG00000047443.14	0.535812	2.87473	3.10075	0.0169165	0.171004	-3.11607	2.92543	2.38696	2.49741	2.91956	3.35614	3.16291	486	311	628	939	839	970
Gale	GALE	ENSMUSG00000028671	ENSMUSG00000028671.17	74246	ENSMUSG00000028671.16	0.279949	4.21585	3.10034	0.0169265	0.171004	-3.30288	4.21527	3.93755	4.07162	4.30149	4.35485	4.41431	1189	912	1871	2448	1677	2310
Wnt9a	WNT9A	ENSMUSG00000000126	ENSMUSG00000000126.12	216795	ENSMUSG00000000126.11	-1.16044	-3.4899	-3.10018	0.0169304	0.171004	-2.94687	-2.9134	-2.50381	-3.2748	-4.49676	-3.89782	-3.85279	8	10	11	5	5	7
Slc25a25	SLC25A25	ENSMUSG00000026819	ENSMUSG00000026819.16	227731	ENSMUSG00000026819.15	0.239622	4.88793	3.09867	0.0169666	0.171195	-3.3798	4.83479	4.75806	4.71315	4.90896	5.06875	5.04385	1827	1611	2919	3730	2751	3574
Ilrun	ILRUN	ENSMUSG00000056692	ENSMUSG00000056692.14	224647	ENSMUSG00000056692.13	0.194798	7.3122	3.09858	0.0169687	0.171195	-3.49267	7.24936	7.2537	7.142	7.36648	7.44117	7.4205	9743	9088	15720	20490	14247	18563
Irak1bp1	IRAK1BP1	ENSMUSG00000032251	ENSMUSG00000032251.13	65099	ENSMUSG00000032251.12	0.301126	3.71371	3.09689	0.0170095	0.171309	-3.24128	3.42225	3.54162	3.69999	3.81075	3.88652	3.92112	686	693	1446	1742	1212	1641
Atp6v0b	ATP6V0B	ENSMUSG00000033379	ENSMUSG00000033379.14	114143	ENSMUSG00000033379.13	0.313707	7.48364	3.09629	0.0170238	0.171309	-3.49667	7.41653	7.19506	7.36808	7.80414	7.48358	7.63448	10940	8726	18387	27752	14672	21531
Fgf9	FGF9	ENSMUSG00000021974	ENSMUSG00000021974.16	14180	ENSMUSG00000021974.15	-0.606107	1.90478	-3.09601	0.0170306	0.171309	-3.00351	2.19635	2.19398	2.26369	1.71447	1.1386	1.92156	293	272	534	407	180	410
Neto2	NETO2	ENSMUSG00000036902	ENSMUSG00000036902.12	74513	ENSMUSG00000036902.11	-0.721651	1.25681	-3.0958	0.0170358	0.171309	-2.93148	1.61752	1.5592	1.65902	1.1808	1.17023	0.354065	196	175	351	281	184	138
Adam15	ADAM15	ENSMUSG00000028041	ENSMUSG00000028041.18	11490	ENSMUSG00000028041.17	0.222541	9.14814	3.09569	0.0170384	0.171309	-3.4958	9.10539	8.9934	9.01157	9.2806	9.15948	9.33841	35272	30352	57446	77225	46881	70146
Syt11	SYT11	ENSMUSG00000068923	ENSMUSG00000068923.15	229521	ENSMUSG00000068923.14	0.468369	4.20268	3.09337	0.0170945	0.171775	-3.30788	3.73807	4.00398	4.13275	4.54341	4.61465	4.1832	854	955	1952	2895	2008	1968
S1pr4	S1PR4	ENSMUSG00000044199	ENSMUSG00000044199.7	13611	ENSMUSG00000044199.6	1.08825	-2.84882	3.09161	0.0171373	0.171801	-2.89254	-2.9134	-3.72621	-3.55043	-2.34148	-1.93099	-2.63039	8	4	9	24	21	17
Sarnp	SARNP	ENSMUSG00000078427	ENSMUSG00000078427.4	NA	ENSMUSG00000078427.3	-0.24544	6.1829	-3.09096	0.0171531	0.171801	-3.47961	6.45047	6.24262	6.22756	6.08367	6.00757	6.08552	5600	4509	8340	8421	5274	7358
Syne2	SYNE2	ENSMUSG00000063450	ENSMUSG00000063450.15	319565	ENSMUSG00000063450.14	-0.979897	2.7964	-3.09035	0.0171678	0.171801	-3.12413	3.68301	3.46691	2.74757	1.78359	2.73418	2.36315	822	658	747	427	545	557
Zbtb20	ZBTB20	ENSMUSG00000022708	ENSMUSG00000022708.17	56490	ENSMUSG00000022708.16	-0.466383	3.02892	-3.08975	0.0171826	0.171801	-3.15965	3.26943	3.49726	3.04321	2.58394	2.90367	2.87604	617	672	917	744	613	795
Idi1	IDI1	ENSMUSG00000058258	ENSMUSG00000058258.15	319554	ENSMUSG00000058258.14	-0.29242	4.68951	-3.08942	0.0171905	0.171801	-3.37819	4.91539	4.95288	4.65979	4.54191	4.50964	4.55745	1932	1844	2813	2892	1867	2551
Mtr	MTR	ENSMUSG00000021311	ENSMUSG00000021311.10	238505	ENSMUSG00000021311.9	-0.309306	6.0281	-3.08889	0.0172034	0.171801	-3.47591	6.06976	6.38188	6.09958	5.77056	5.9129	5.93392	4301	4966	7632	6778	4939	6624
Cisd3	CISD3	ENSMUSG00000078695	ENSMUSG00000078695.9	217149	ENSMUSG00000078695.8	0.5555	4.28979	3.08885	0.0172045	0.171801	-3.32326	3.89774	3.73777	4.35741	4.82332	4.43513	4.48736	954	794	2281	3515	1773	2430
Pla2g7	PLA2G7	ENSMUSG00000023913	ENSMUSG00000023913.18	27226	ENSMUSG00000023913.17	4.36367	3.05286	3.08819	0.0172207	0.171865	-3.00283	1.91501	-4.08878	4.14452	5.68643	5.19277	5.46719	241	3	1968	6394	2998	4793
R3hdm2	R3HDM2	ENSMUSG00000025404	ENSMUSG00000025404.16	71750	ENSMUSG00000025404.15	-0.401246	6.05915	-3.08667	0.0172578	0.17204	-3.48066	6.2263	6.52264	6.037	5.78264	5.99272	5.79359	4794	5475	7308	6835	5220	6010
Odc1	ODC1	ENSMUSG00000011179	ENSMUSG00000011179.9	18263	ENSMUSG00000011179.8	-0.669447	7.49991	-3.08602	0.0172735	0.1721	-3.51332	8.33358	7.77259	7.39721	7.30153	7.09827	7.09631	20658	13022	18762	19588	11233	14827
Dpf2	DPF2	ENSMUSG00000024826	ENSMUSG00000024826.16	19708	ENSMUSG00000024826.15	0.213206	6.25014	3.08472	0.0173055	0.172222	-3.48981	6.07512	6.23041	6.12747	6.37676	6.29257	6.39854	4317	4471	7781	10318	6426	9141
Slc2a6	SLC2A6	ENSMUSG00000036067	ENSMUSG00000036067.13	227659	ENSMUSG00000036067.12	0.252687	7.78042	3.08439	0.0173137	0.172222	-3.51522	7.79685	7.5527	7.61259	7.9534	7.93331	7.83368	14240	11181	21783	30777	20039	24719
Ipp	IPP	ENSMUSG00000028696	ENSMUSG00000028696.13	16351	ENSMUSG00000028696.12	-0.283319	3.71467	-3.08433	0.0173151	0.172222	-3.26449	3.92913	3.80518	3.82689	3.45267	3.67135	3.60281	975	832	1579	1359	1044	1316
Zfp398	ZNF398	ENSMUSG00000062519	ENSMUSG00000062519.14	272347	ENSMUSG00000062519.13	-0.310425	4.04592	-3.082	0.0173725	0.172623	-3.31285	4.18091	4.24022	4.17641	3.71048	3.95279	4.0147	1161	1125	2012	1625	1269	1751
Etnk1	ETNK1	ENSMUSG00000030275	ENSMUSG00000030275.7	75320	ENSMUSG00000030275.6	-0.207923	6.23989	-3.08189	0.0173751	0.172623	-3.49518	6.2757	6.36934	6.3838	6.06053	6.18251	6.16745	4961	4923	9294	8287	5954	7788
Pnkp	PNKP	ENSMUSG00000002963	ENSMUSG00000002963.18	59047	ENSMUSG00000002963.17	0.300054	5.75873	3.08094	0.0173986	0.172759	-3.47081	5.46394	5.61883	5.73922	5.96519	5.77284	5.99239	2826	2926	5945	7757	4482	6898
Ppp1r13b	PPP1R13B	ENSMUSG00000021285	ENSMUSG00000021285.16	21981	ENSMUSG00000021285.15	-0.360027	3.56675	-3.08046	0.0174104	0.172779	-3.24946	3.92469	3.68413	3.63783	3.39971	3.52157	3.23255	972	765	1385	1310	941	1018
Ankrd52	ANKRD52	ENSMUSG00000014498	ENSMUSG00000014498.10	237615	ENSMUSG00000014498.9	-0.517448	6.75432	-3.07846	0.01746	0.173174	-3.51647	7.10872	7.28944	6.64439	6.33102	6.63701	6.51536	8838	9316	11134	9996	8159	9912
Ugt1a6a	UGT1A6	ENSMUSG00000054545	ENSMUSG00000054545.18	94284	ENSMUSG00000054545.17	-0.434252	0.939953	-3.07745	0.0174851	0.173228	-2.92568	1.02704	1.29863	1.15874	0.761486	0.602751	0.791069	130	146	248	210	124	187
Mybl2	MYBL2	ENSMUSG00000017861	ENSMUSG00000017861.12	17865	ENSMUSG00000017861.11	0.264214	6.31074	3.07589	0.0175237	0.173512	-3.50471	6.14395	6.25536	6.1369	6.2884	6.53615	6.50367	4528	4549	7832	9705	7608	9832
Lgr4	LGR4	ENSMUSG00000050199	ENSMUSG00000050199.14	107515	ENSMUSG00000050199.13	0.331148	2.19524	3.07313	0.0175926	0.173844	-3.06751	2.05713	1.96496	2.05183	2.3211	2.47406	2.30237	266	232	461	620	455	534
Rnf2	RNF2	ENSMUSG00000026484	ENSMUSG00000026484.14	19821	ENSMUSG00000026484.13	0.199744	5.99296	3.07257	0.0176066	0.173844	-3.49635	5.85069	5.85143	5.97344	6.10239	6.06442	6.1154	3695	3438	6993	8531	5486	7512
Irf1	IRF1	ENSMUSG00000018899	ENSMUSG00000018899.18	16362	ENSMUSG00000018899.16	-0.497227	5.11301	-3.07096	0.0176469	0.174074	-3.44482	5.01838	5.39418	5.65684	5.01338	4.80734	4.78794	2075	2504	5615	4010	2295	2993
Dtd2	DTD2	ENSMUSG00000020956	ENSMUSG00000020956.15	328092	ENSMUSG00000020956.14	-0.258305	3.63176	-3.07032	0.0176629	0.174074	-3.27303	3.75985	3.72317	3.78707	3.40849	3.56385	3.54809	867	786	1536	1318	969	1267
Mgat1	MGAT1	ENSMUSG00000020346	ENSMUSG00000020346.17	17308	ENSMUSG00000020346.16	0.22933	5.91392	3.06935	0.0176875	0.174074	-3.49696	5.85381	5.67111	5.86909	6.06366	5.99162	6.03423	3703	3034	6505	8305	5216	7101
Cd79a	CD79A	ENSMUSG00000003379	ENSMUSG00000003379.8	12518	ENSMUSG00000003379.7	1.11674	-3.45305	3.06911	0.0176934	0.174074	-2.97892	-3.83094	-4.5742	-3.7109	-3.09821	-2.60236	-2.9017	4	2	8	14	13	14
Fastkd1	FASTKD1	ENSMUSG00000027086	ENSMUSG00000027086.17	320720	ENSMUSG00000027086.16	-0.299503	3.67966	-3.0688	0.0177011	0.174074	-3.28209	3.67421	3.87288	3.92402	3.46008	3.54286	3.60391	817	872	1689	1366	955	1317
Pnma1	PNMA1	ENSMUSG00000054383	ENSMUSG00000054383.3	70481	ENSMUSG00000054383.2	-1.04425	-3.65346	-3.06836	0.0177122	0.174074	-2.99415	-2.9134	-3.19569	-3.2748	-4.49676	-4.18733	-3.85279	8	6	11	5	4	7
Ramp3	RAMP3	ENSMUSG00000041046	ENSMUSG00000041046.8	56089	ENSMUSG00000041046.7	-0.977892	-2.24268	-3.06817	0.0177171	0.174074	-2.86245	-1.5746	-2.14124	-1.56954	-2.34148	-2.71339	-3.11582	21	13	37	24	12	12
Fam110a	FAM110A	ENSMUSG00000027459	ENSMUSG00000027459.17	73847	ENSMUSG00000027459.16	0.296143	3.91448	3.06804	0.0177203	0.174074	-3.31047	3.85322	3.58668	3.84685	4.05957	4.00962	4.13097	925	715	1601	2070	1320	1898
Drosha	DROSHA	ENSMUSG00000022191	ENSMUSG00000022191.17	14000	ENSMUSG00000022191.16	-0.292561	5.88404	-3.0678	0.0177264	0.174074	-3.49982	6.19435	5.99736	5.90306	5.62912	5.76509	5.81527	4689	3804	6660	6145	4458	6101
Vdac3	VDAC3	ENSMUSG00000008892	ENSMUSG00000008892.13	22335	ENSMUSG00000008892.12	0.243042	7.35083	3.06761	0.0177311	0.174074	-3.53835	7.18331	7.166	7.33763	7.52438	7.36347	7.53016	9307	8552	18003	22860	13500	20029
Gid8	GID8	ENSMUSG00000027573	ENSMUSG00000027573.12	76425	ENSMUSG00000027573.11	0.218446	5.68297	3.06679	0.0177518	0.174074	-3.48779	5.48823	5.58894	5.63822	5.73217	5.85449	5.79575	2874	2866	5543	6600	4743	6019
Zfp593	ZNF593	ENSMUSG00000028840	ENSMUSG00000028840.11	68040	ENSMUSG00000028840.10	0.271848	4.59146	3.06675	0.0177528	0.174074	-3.39581	4.35283	4.43086	4.57315	4.76427	4.63108	4.79659	1308	1284	2649	3374	2031	3011
Tal1	TAL1	ENSMUSG00000028717	ENSMUSG00000028717.13	21349	ENSMUSG00000028717.12	-0.311934	4.44928	-3.06623	0.0177658	0.174074	-3.3858	4.47639	4.76609	4.57369	4.16631	4.33493	4.37827	1425	1620	2650	2229	1654	2253
Cd33	CD33	ENSMUSG00000004609	ENSMUSG00000004609.12	12489	ENSMUSG00000004609.11	0.249606	8.79837	3.06614	0.0177683	0.174074	-3.54041	8.5721	8.62046	8.82851	8.93104	8.95338	8.88476	24372	23438	50600	60608	40640	51220
Cd33	SIGLEC6	ENSMUSG00000004609	ENSMUSG00000004609.12	12489	ENSMUSG00000004609.11	0.249606	8.79837	3.06614	0.0177683	0.174074	-3.54041	8.5721	8.62046	8.82851	8.93104	8.95338	8.88476	24372	23438	50600	60608	40640	51220
Arhgap31	ARHGAP31	ENSMUSG00000022799	ENSMUSG00000022799.5	12549	ENSMUSG00000022799.4	-0.413282	4.39143	-3.06276	0.0178539	0.174524	-3.38422	4.73596	4.78906	4.30853	4.20526	4.1361	4.17364	1706	1646	2205	2290	1441	1955
Clec4a4	CLEC4C	ENSMUSG00000059639	ENSMUSG00000059639.3	474145	ENSMUSG00000059639.2	-2.23273	-2.66861	-3.06152	0.0178852	0.174733	-2.90906	-1.5746	-2.03815	-0.978179	-2.74674	-5.77229	-2.9017	21	14	56	18	1	14
Traf5	TRAF5	ENSMUSG00000026637	ENSMUSG00000026637.15	22033	ENSMUSG00000026637.13	-0.390365	2.72584	-3.05898	0.0179499	0.175268	-3.1614	2.82727	2.90639	3.03216	2.64279	2.30631	2.64013	454	446	910	775	405	675
Zc3h10	ZC3H10	ENSMUSG00000039810	ENSMUSG00000039810.12	103284	ENSMUSG00000039810.11	-0.239071	4.16916	-3.05814	0.0179713	0.17538	-3.36331	4.28742	4.35713	4.2361	4.11561	3.9787	4.04001	1250	1220	2097	2152	1292	1782
Gm22748	SNORA80B	ENSMUSG00000064427	ENSMUSG00000064427.3	115488064	ENSMUSG00000064427.1	-1.42121	0.0414768	-3.05565	0.0180352	0.175711	-2.88108	1.70994	0.521722	0.0903851	-1.18801	-0.438387	-0.446794	209	85	118	54	60	79
Cdc45	CDC45	ENSMUSG00000000028	ENSMUSG00000000028.16	12544	ENSMUSG00000000028.15	0.373125	5.43168	3.05392	0.0180797	0.175822	-3.48852	5.01977	5.25203	5.44556	5.48039	5.66806	5.72426	2077	2269	4850	5543	4168	5728
Son	SON	ENSMUSG00000022961	ENSMUSG00000022961.19	20658	ENSMUSG00000022961.18	-0.210182	8.12268	-3.05371	0.0180849	0.175822	-3.56032	8.28544	8.28172	8.11591	8.01263	8.00109	8.03928	19980	18533	30877	32067	21003	28505
Nudt18	NUDT18	ENSMUSG00000045211	ENSMUSG00000045211.6	213484	ENSMUSG00000045211.5	0.324335	4.35691	3.05354	0.0180894	0.175822	-3.38726	4.23096	3.97962	4.34916	4.58853	4.53946	4.45373	1202	939	2268	2987	1906	2374
Cd37	CD37	ENSMUSG00000030798	ENSMUSG00000030798.16	12493	ENSMUSG00000030798.15	0.307284	6.76042	3.05347	0.0180911	0.175822	-3.55058	6.71456	6.45688	6.64789	7.02033	6.75087	6.97201	6725	5231	11161	16119	8829	13603
Mt1	MT1G	ENSMUSG00000031765	ENSMUSG00000031765.9	17748	ENSMUSG00000031765.8	-0.310879	7.29189	-3.05312	0.0181002	0.175822	-3.56092	7.43903	7.50682	7.39674	7.1545	6.93615	7.3181	11112	10831	18756	17690	10039	17291
Dnajc14	DNAJC14	ENSMUSG00000025354	ENSMUSG00000025354.6	74330	ENSMUSG00000025354.5	-0.277962	6.03479	-3.05273	0.0181103	0.175822	-3.52937	6.2359	6.2889	6.00244	5.83365	5.95974	5.88812	4826	4656	7135	7081	5102	6417
Amotl2	AMOTL2	ENSMUSG00000032531	ENSMUSG00000032531.16	56332	ENSMUSG00000032531.15	0.913565	-1.49573	3.05249	0.0181165	0.175822	-2.85129	-2.4773	-1.85174	-1.56954	-1.01368	-1.29116	-0.770993	11	16	37	61	33	63
Ache	ACHE	ENSMUSG00000023328	ENSMUSG00000023328.15	11423	ENSMUSG00000023328.14	-0.655612	-0.0559299	-3.05185	0.0181329	0.175884	-2.88347	0.218303	0.587686	0.0781588	-0.27671	-0.699039	-0.243978	74	89	117	102	50	91
Xylb	XYLB	ENSMUSG00000035769	ENSMUSG00000035769.10	102448	ENSMUSG00000035769.9	-0.311739	2.37113	-3.05018	0.0181761	0.176207	-3.12625	2.4233	2.62154	2.53815	2.24471	2.20308	2.19597	343	366	646	588	377	496
Mboat1	MBOAT1	ENSMUSG00000038732	ENSMUSG00000038732.16	218121	ENSMUSG00000038732.15	-0.272782	4.5517	-3.04951	0.0181936	0.176248	-3.42159	4.59112	4.83476	4.64381	4.4524	4.46333	4.3248	1543	1699	2782	2718	1808	2171
Aurka	AURKA	ENSMUSG00000027496	ENSMUSG00000027496.16	20878	ENSMUSG00000027496.15	0.477481	5.9386	3.04924	0.0182004	0.176248	-3.5257	5.33425	5.82604	5.92669	6.04654	6.18469	6.31338	2583	3378	6770	8207	5963	8617
Eml2	EML2	ENSMUSG00000040811	ENSMUSG00000040811.16	72205	ENSMUSG00000040811.15	0.256579	5.86203	3.04818	0.018228	0.176418	-3.52517	5.62279	5.69001	5.88145	6.04319	5.93837	5.99636	3155	3074	6561	8188	5027	6917
Mib2	MIB2	ENSMUSG00000029060	ENSMUSG00000029060.18	76580	ENSMUSG00000029060.17	0.276661	4.92016	3.0475	0.0182456	0.176425	-3.45731	4.91613	4.7061	4.72741	4.96881	5.0305	5.17198	1933	1554	2948	3888	2679	3906
Gprasp1	GPRASP1	ENSMUSG00000043384	ENSMUSG00000043384.16	67298	ENSMUSG00000043384.15	-0.295512	3.8095	-3.04738	0.0182487	0.176425	-3.33115	3.94092	4.06025	3.8877	3.77894	3.64908	3.5401	983	993	1647	1704	1028	1260
Mxra8	MXRA8	ENSMUSG00000029070	ENSMUSG00000029070.10	74761	ENSMUSG00000029070.9	0.543228	3.49116	3.04677	0.0182644	0.176456	-3.27858	3.31088	2.76029	3.53424	3.86039	3.70412	3.77706	635	403	1289	1803	1068	1485
Wfikkn1	WFIKKN1	ENSMUSG00000071192	ENSMUSG00000071192.7	215001	ENSMUSG00000071192.6	0.620684	2.11899	3.04648	0.018272	0.176456	-3.09254	2.28685	1.52593	1.65491	2.51243	2.19542	2.53839	312	171	350	708	375	629
Macrod2	MACROD2	ENSMUSG00000068205	ENSMUSG00000068205.15	72899	ENSMUSG00000068205.14	0.392158	3.12284	3.04559	0.0182953	0.176584	-3.23107	2.72876	2.87701	3.14782	3.41939	3.22112	3.34295	424	437	986	1328	764	1099
Coprs	COPRS	ENSMUSG00000031458	ENSMUSG00000031458.9	66423	ENSMUSG00000031458.8	0.338541	4.21302	3.04418	0.0183321	0.176649	-3.38328	4.04694	3.92325	4.15475	4.44602	4.19686	4.51033	1058	903	1982	2706	1503	2469
Slfn2	SLFN12L	ENSMUSG00000072620	ENSMUSG00000072620.4	20556	ENSMUSG00000072620.3	-0.361693	7.23078	-3.04331	0.0183549	0.176721	-3.57505	7.18981	7.44671	7.59788	7.1794	7.05433	6.91656	9349	10389	21562	17998	10896	13090
Slfn2	SLFN12	ENSMUSG00000072620	ENSMUSG00000072620.4	20556	ENSMUSG00000072620.3	-0.361693	7.23078	-3.04331	0.0183549	0.176721	-3.57505	7.18981	7.44671	7.59788	7.1794	7.05433	6.91656	9349	10389	21562	17998	10896	13090
Tbc1d15	TBC1D15	ENSMUSG00000020130	ENSMUSG00000020130.10	66687	ENSMUSG00000020130.9	-0.194259	6.39168	-3.04312	0.0183597	0.176721	-3.55787	6.47727	6.5516	6.43923	6.32277	6.32058	6.23865	5705	5586	9658	9939	6552	8182
1110059G10Rik	KIAA1143	ENSMUSG00000032551	ENSMUSG00000032551.8	66202	ENSMUSG00000032551.7	0.294446	4.72155	3.04225	0.0183824	0.176843	-3.44514	4.64434	4.43086	4.64381	5.00363	4.77364	4.83301	1601	1284	2782	3983	2242	3088
Pigp	PIGP	ENSMUSG00000022940	ENSMUSG00000022940.18	56176	ENSMUSG00000022940.17	0.362089	3.83459	3.03743	0.018509	0.177734	-3.34311	3.79436	3.39964	3.75479	4.11762	3.92642	4.0147	888	628	1502	2155	1246	1751
Mettl15	METTL15	ENSMUSG00000057234	ENSMUSG00000057234.10	76894	ENSMUSG00000057234.9	0.332869	2.10619	3.03719	0.0185154	0.177734	-3.10668	1.97355	1.83519	1.99118	2.22992	2.36556	2.24173	251	212	442	582	422	512
Vcl	VCL	ENSMUSG00000021823	ENSMUSG00000021823.11	22330	ENSMUSG00000021823.10	-0.441872	4.82598	-3.03572	0.0185544	0.17788	-3.47066	5.29519	5.08008	4.78965	4.73621	4.63108	4.42365	2514	2014	3078	3309	2031	2325
Steep1	STEEP1	ENSMUSG00000006423	ENSMUSG00000006423.16	77644	ENSMUSG00000006423.15	0.187403	5.59965	3.03526	0.0185664	0.17788	-3.52914	5.53805	5.46554	5.51211	5.66437	5.73468	5.68314	2975	2631	5079	6297	4365	5567
Ptgr2	PTGR2	ENSMUSG00000072946	ENSMUSG00000072946.13	77219	ENSMUSG00000072946.12	-0.222478	5.6375	-3.03509	0.018571	0.17788	-3.53406	5.77701	5.65918	5.80863	5.60187	5.46113	5.51717	3511	3009	6238	6030	3611	4962
Cebpd	CEBPD	ENSMUSG00000071637	ENSMUSG00000071637.6	12609	ENSMUSG00000071637.5	0.360358	4.96709	3.03417	0.0185954	0.177881	-3.47973	4.57041	4.80648	4.96299	5.01589	5.17632	5.27047	1521	1666	3471	4017	2964	4182
Hlx	HLX	ENSMUSG00000039377	ENSMUSG00000039377.8	15284	ENSMUSG00000039377.7	0.372479	5.61868	3.03392	0.0186018	0.177881	-3.53074	5.57727	5.24948	5.46945	6.01365	5.74817	5.65408	3057	2265	4931	8022	4406	5456
Enc1	ENC1	ENSMUSG00000041773	ENSMUSG00000041773.9	13803	ENSMUSG00000041773.8	-0.573877	4.00758	-3.03391	0.0186021	0.177881	-3.37774	3.88712	4.45977	4.49137	3.48104	3.9241	3.80209	947	1310	2503	1386	1244	1511
Bckdha	BCKDHA	ENSMUSG00000060376	ENSMUSG00000060376.8	12039	ENSMUSG00000060376.7	0.220519	5.49048	3.03159	0.0186638	0.178271	-3.52713	5.39494	5.29955	5.44348	5.66986	5.53016	5.60487	2694	2345	4843	6321	3788	5273
Lct	LCT	ENSMUSG00000026354	ENSMUSG00000026354.9	226413	ENSMUSG00000026354.8	-1.12972	-3.29433	-3.02945	0.0187208	0.178271	-2.98922	-2.60855	-3.19569	-2.44081	-3.56387	-3.65681	-4.30025	10	6	20	10	6	5
Frat2	FRAT2	ENSMUSG00000047604	ENSMUSG00000047604.4	212398	ENSMUSG00000047604.3	0.485236	2.07099	3.02918	0.018728	0.178271	-3.11213	1.63938	2.05515	1.79969	2.16145	2.22959	2.54068	199	247	387	555	384	630
Mrgbp	MRGBP	ENSMUSG00000027569	ENSMUSG00000027569.16	73247	ENSMUSG00000027569.15	0.300047	5.05578	3.02916	0.0187287	0.178271	-3.49603	4.81891	4.85164	5.03907	5.26796	5.05453	5.30254	1807	1719	3659	4784	2724	4276
Shmt2	SHMT2	ENSMUSG00000025403	ENSMUSG00000025403.6	108037	ENSMUSG00000025403.5	-0.218067	9.23955	-3.02895	0.0187342	0.178271	-3.59397	9.26106	9.42652	9.35801	9.17411	9.04817	9.16943	39291	40980	73038	71730	43400	62393
Gask1b	GASK1B	ENSMUSG00000027955	ENSMUSG00000027955.17	68659	ENSMUSG00000027955.16	-0.76743	-0.528298	-3.02871	0.0187407	0.178271	-2.88938	-0.371509	0.0925544	-0.147306	-1.18801	-1.09046	-0.465057	49	63	100	54	38	78
Usp11	USP11	ENSMUSG00000031066	ENSMUSG00000031066.11	236733	ENSMUSG00000031066.10	1.24315	-0.716272	3.02868	0.0187414	0.178271	-2.87901	-1.38616	-2.25227	-0.54097	0.167931	0.142595	-0.428761	24	12	76	139	90	80
Hddc3	HDDC3	ENSMUSG00000030532	ENSMUSG00000030532.7	68695	ENSMUSG00000030532.6	0.260975	4.93371	3.0286	0.0187436	0.178271	-3.48648	4.88521	4.77939	4.74588	4.93084	5.13585	5.12507	1892	1635	2986	3787	2882	3781
Rhob	RHOB	ENSMUSG00000054364	ENSMUSG00000054364.6	11852	ENSMUSG00000054364.5	-0.528086	7.48237	-3.02686	0.01879	0.178466	-3.60053	8.12999	7.51796	7.59104	7.42532	7.17187	7.05806	17939	10915	21460	21343	11821	14439
Baiap2	BAIAP2	ENSMUSG00000025372	ENSMUSG00000025372.17	108100	ENSMUSG00000025372.16	-0.491872	2.47212	-3.02662	0.0187964	0.178466	-3.17304	2.75902	2.67562	2.6985	1.89087	2.35528	2.45343	433	380	722	460	419	593
Tmco6	TMCO6	ENSMUSG00000006850	ENSMUSG00000006850.9	71983	ENSMUSG00000006850.8	0.271641	3.34627	3.02605	0.0188119	0.178466	-3.29231	3.21467	3.09113	3.30559	3.47478	3.50616	3.48528	594	507	1100	1380	931	1213
Prpf8	PRPF8	ENSMUSG00000020850	ENSMUSG00000020850.15	192159	ENSMUSG00000020850.14	-0.231433	8.85879	-3.02594	0.0188147	0.178466	-3.59961	9.07814	9.0016	8.84351	8.7015	8.75834	8.76965	34612	30525	51129	51693	35501	47292
Dbn1	DBN1	ENSMUSG00000034675	ENSMUSG00000034675.18	56320	ENSMUSG00000034675.17	0.445473	0.791956	3.0255	0.0188266	0.178482	-2.97843	0.433763	0.571475	0.673317	0.892433	1.09808	1.08267	86	88	177	230	175	229
Pira12	LILRA6	ENSMUSG00000074417	ENSMUSG00000074417.10	18730	ENSMUSG00000074417.9	-0.920573	-0.242607	-3.02443	0.0188554	0.178659	-2.90749	0.514835	0.571475	-0.347147	-0.717786	-0.51176	-0.965262	91	88	87	75	57	55
Pira12	LILRA6	ENSMUSG00000074417	ENSMUSG00000074417.10	18729	ENSMUSG00000074417.9	-0.920573	-0.242607	-3.02443	0.0188554	0.178659	-2.90749	0.514835	0.571475	-0.347147	-0.717786	-0.51176	-0.965262	91	88	87	75	57	55
Pira12	LILRA6	ENSMUSG00000074417	ENSMUSG00000074417.10	100038909	ENSMUSG00000074417.9	-0.920573	-0.242607	-3.02443	0.0188554	0.178659	-2.90749	0.514835	0.571475	-0.347147	-0.717786	-0.51176	-0.965262	91	88	87	75	57	55
Pira12	LILRA6	ENSMUSG00000074417	ENSMUSG00000074417.10	18724	ENSMUSG00000074417.9	-0.920573	-0.242607	-3.02443	0.0188554	0.178659	-2.90749	0.514835	0.571475	-0.347147	-0.717786	-0.51176	-0.965262	91	88	87	75	57	55
Pira12	LILRA5	ENSMUSG00000074417	ENSMUSG00000074417.10	18730	ENSMUSG00000074417.9	-0.920573	-0.242607	-3.02443	0.0188554	0.178659	-2.90749	0.514835	0.571475	-0.347147	-0.717786	-0.51176	-0.965262	91	88	87	75	57	55
Pira12	LILRA5	ENSMUSG00000074417	ENSMUSG00000074417.10	18729	ENSMUSG00000074417.9	-0.920573	-0.242607	-3.02443	0.0188554	0.178659	-2.90749	0.514835	0.571475	-0.347147	-0.717786	-0.51176	-0.965262	91	88	87	75	57	55
Pira12	LILRA5	ENSMUSG00000074417	ENSMUSG00000074417.10	100038909	ENSMUSG00000074417.9	-0.920573	-0.242607	-3.02443	0.0188554	0.178659	-2.90749	0.514835	0.571475	-0.347147	-0.717786	-0.51176	-0.965262	91	88	87	75	57	55
Pira12	LILRA5	ENSMUSG00000074417	ENSMUSG00000074417.10	18724	ENSMUSG00000074417.9	-0.920573	-0.242607	-3.02443	0.0188554	0.178659	-2.90749	0.514835	0.571475	-0.347147	-0.717786	-0.51176	-0.965262	91	88	87	75	57	55
Pira12	LILRB4	ENSMUSG00000074417	ENSMUSG00000074417.10	18730	ENSMUSG00000074417.9	-0.920573	-0.242607	-3.02443	0.0188554	0.178659	-2.90749	0.514835	0.571475	-0.347147	-0.717786	-0.51176	-0.965262	91	88	87	75	57	55
Pira12	LILRB4	ENSMUSG00000074417	ENSMUSG00000074417.10	18729	ENSMUSG00000074417.9	-0.920573	-0.242607	-3.02443	0.0188554	0.178659	-2.90749	0.514835	0.571475	-0.347147	-0.717786	-0.51176	-0.965262	91	88	87	75	57	55
Pira12	LILRB4	ENSMUSG00000074417	ENSMUSG00000074417.10	100038909	ENSMUSG00000074417.9	-0.920573	-0.242607	-3.02443	0.0188554	0.178659	-2.90749	0.514835	0.571475	-0.347147	-0.717786	-0.51176	-0.965262	91	88	87	75	57	55
Pira12	LILRB4	ENSMUSG00000074417	ENSMUSG00000074417.10	18724	ENSMUSG00000074417.9	-0.920573	-0.242607	-3.02443	0.0188554	0.178659	-2.90749	0.514835	0.571475	-0.347147	-0.717786	-0.51176	-0.965262	91	88	87	75	57	55
Pira12	LILRA4	ENSMUSG00000074417	ENSMUSG00000074417.10	18730	ENSMUSG00000074417.9	-0.920573	-0.242607	-3.02443	0.0188554	0.178659	-2.90749	0.514835	0.571475	-0.347147	-0.717786	-0.51176	-0.965262	91	88	87	75	57	55
Pira12	LILRA4	ENSMUSG00000074417	ENSMUSG00000074417.10	18729	ENSMUSG00000074417.9	-0.920573	-0.242607	-3.02443	0.0188554	0.178659	-2.90749	0.514835	0.571475	-0.347147	-0.717786	-0.51176	-0.965262	91	88	87	75	57	55
Pira12	LILRA4	ENSMUSG00000074417	ENSMUSG00000074417.10	100038909	ENSMUSG00000074417.9	-0.920573	-0.242607	-3.02443	0.0188554	0.178659	-2.90749	0.514835	0.571475	-0.347147	-0.717786	-0.51176	-0.965262	91	88	87	75	57	55
Pira12	LILRA4	ENSMUSG00000074417	ENSMUSG00000074417.10	18724	ENSMUSG00000074417.9	-0.920573	-0.242607	-3.02443	0.0188554	0.178659	-2.90749	0.514835	0.571475	-0.347147	-0.717786	-0.51176	-0.965262	91	88	87	75	57	55
Pira12	LILRB3	ENSMUSG00000074417	ENSMUSG00000074417.10	18730	ENSMUSG00000074417.9	-0.920573	-0.242607	-3.02443	0.0188554	0.178659	-2.90749	0.514835	0.571475	-0.347147	-0.717786	-0.51176	-0.965262	91	88	87	75	57	55
Pira12	LILRB3	ENSMUSG00000074417	ENSMUSG00000074417.10	18729	ENSMUSG00000074417.9	-0.920573	-0.242607	-3.02443	0.0188554	0.178659	-2.90749	0.514835	0.571475	-0.347147	-0.717786	-0.51176	-0.965262	91	88	87	75	57	55
Pira12	LILRB3	ENSMUSG00000074417	ENSMUSG00000074417.10	100038909	ENSMUSG00000074417.9	-0.920573	-0.242607	-3.02443	0.0188554	0.178659	-2.90749	0.514835	0.571475	-0.347147	-0.717786	-0.51176	-0.965262	91	88	87	75	57	55
Pira12	LILRB3	ENSMUSG00000074417	ENSMUSG00000074417.10	18724	ENSMUSG00000074417.9	-0.920573	-0.242607	-3.02443	0.0188554	0.178659	-2.90749	0.514835	0.571475	-0.347147	-0.717786	-0.51176	-0.965262	91	88	87	75	57	55
Pira12	LILRB5	ENSMUSG00000074417	ENSMUSG00000074417.10	18730	ENSMUSG00000074417.9	-0.920573	-0.242607	-3.02443	0.0188554	0.178659	-2.90749	0.514835	0.571475	-0.347147	-0.717786	-0.51176	-0.965262	91	88	87	75	57	55
Pira12	LILRB5	ENSMUSG00000074417	ENSMUSG00000074417.10	18729	ENSMUSG00000074417.9	-0.920573	-0.242607	-3.02443	0.0188554	0.178659	-2.90749	0.514835	0.571475	-0.347147	-0.717786	-0.51176	-0.965262	91	88	87	75	57	55
Pira12	LILRB5	ENSMUSG00000074417	ENSMUSG00000074417.10	100038909	ENSMUSG00000074417.9	-0.920573	-0.242607	-3.02443	0.0188554	0.178659	-2.90749	0.514835	0.571475	-0.347147	-0.717786	-0.51176	-0.965262	91	88	87	75	57	55
Pira12	LILRB5	ENSMUSG00000074417	ENSMUSG00000074417.10	18724	ENSMUSG00000074417.9	-0.920573	-0.242607	-3.02443	0.0188554	0.178659	-2.90749	0.514835	0.571475	-0.347147	-0.717786	-0.51176	-0.965262	91	88	87	75	57	55
Parp8	PARP8	ENSMUSG00000021725	ENSMUSG00000021725.10	52552	ENSMUSG00000021725.9	-1.06596	1.92556	-3.02379	0.0188727	0.178727	-3.10493	1.82886	2.6642	2.81359	1.73555	1.75909	0.752075	227	377	782	413	277	182
Spata2	SPATA2	ENSMUSG00000047030	ENSMUSG00000047030.16	263876	ENSMUSG00000047030.15	0.338689	5.16819	3.02291	0.0188963	0.178855	-3.51444	5.24022	4.92045	4.84527	5.29485	5.42963	5.27873	2420	1803	3199	4874	3533	4206
Rbm7	RBM7	ENSMUSG00000042396	ENSMUSG00000042396.11	67010	ENSMUSG00000042396.10	0.19812	6.56399	3.021	0.0189478	0.179166	-3.59426	6.42658	6.45301	6.51431	6.73702	6.59994	6.65309	5508	5217	10174	13245	7952	10905
Acsl1	ACSL1	ENSMUSG00000018796	ENSMUSG00000018796.14	14081	ENSMUSG00000018796.13	0.238007	5.84738	3.02093	0.0189496	0.179166	-3.56466	5.69502	5.71282	5.77659	6.09782	5.92134	5.88068	3317	3123	6101	8504	4968	6384
Romo1	ROMO1	ENSMUSG00000067847	ENSMUSG00000067847.14	67067	ENSMUSG00000067847.13	0.510203	5.50842	3.0204	0.0189639	0.179206	-3.54151	5.23844	4.92285	5.576	5.88528	5.56663	5.86134	2417	1806	5309	7339	3885	6299
Cdhr3	CDHR3	ENSMUSG00000035860	ENSMUSG00000035860.10	68764	ENSMUSG00000035860.9	-0.79258	0.0282041	-3.01996	0.018976	0.179223	-2.9296	0.800035	-0.0759513	0.528071	-0.504979	-0.51176	-0.0661905	111	56	160	87	57	103
Zfp563	ZNF878	ENSMUSG00000067424	ENSMUSG00000067424.14	240068	ENSMUSG00000067424.13	-0.445858	1.81679	-3.01947	0.0189893	0.179253	-3.09975	1.8225	2.23573	2.0487	1.43398	1.69532	1.66449	226	280	460	335	265	343
Zfp563	ZNF700	ENSMUSG00000067424	ENSMUSG00000067424.14	240068	ENSMUSG00000067424.13	-0.445858	1.81679	-3.01947	0.0189893	0.179253	-3.09975	1.8225	2.23573	2.0487	1.43398	1.69532	1.66449	226	280	460	335	265	343
Tspan10	TSPAN10	ENSMUSG00000039691	ENSMUSG00000039691.11	208634	ENSMUSG00000039691.10	2.04621	-4.09711	3.01847	0.0190162	0.179321	-3.0697	-3.83094	-6.89613	-4.62843	-3.00199	-3.10932	-3.11582	4	0	4	15	9	12
Sipa1l2	SIPA1L2	ENSMUSG00000001995	ENSMUSG00000001995.10	244668	ENSMUSG00000001995.9	-0.419766	4.72406	-3.01845	0.0190169	0.179321	-3.48585	5.18494	4.93399	4.69525	4.44602	4.67927	4.40492	2329	1820	2883	2706	2100	2295
Yipf2	YIPF2	ENSMUSG00000032182	ENSMUSG00000032182.16	74766	ENSMUSG00000032182.15	0.317873	4.14347	3.01695	0.0190576	0.179568	-3.41455	4.02635	3.99489	3.92658	4.18815	4.5019	4.22296	1043	949	1692	2263	1857	2023
Aurkaip1	AURKAIP1	ENSMUSG00000065990	ENSMUSG00000065990.13	66077	ENSMUSG00000065990.12	0.255009	5.75669	3.01635	0.019074	0.179568	-3.5661	5.72344	5.49538	5.66708	5.88173	5.79931	5.97323	3383	2686	5655	7321	4565	6807
Dynlt1a	DYNLT1	ENSMUSG00000092074	ENSMUSG00000092074.3	100310872	ENSMUSG00000092074.2	0.298152	2.63559	3.01575	0.0190903	0.179568	-3.20705	2.48496	2.39619	2.56906	2.83904	2.73418	2.79011	358	313	660	888	545	749
Slc28a2b	SLC28A2	ENSMUSG00000079071	ENSMUSG00000079071.3	381417	ENSMUSG00000079071.2	1.11268	-1.50705	3.01561	0.0190941	0.179568	-2.89405	-1.5746	-2.80867	-1.82108	-0.858158	-1.37997	-0.599806	21	8	31	68	31	71
Lcat	LCAT	ENSMUSG00000035237	ENSMUSG00000035237.8	16816	ENSMUSG00000035237.7	-1.14829	-2.48202	-3.01487	0.0191143	0.17958	-2.93441	-1.71546	-1.76685	-2.12593	-2.67079	-3.89782	-2.71528	19	17	25	19	5	16
Hdac4	HDAC4	ENSMUSG00000026313	ENSMUSG00000026313.17	208727	ENSMUSG00000026313.16	-0.33789	5.10866	-3.0145	0.0191244	0.17958	-3.52707	5.44803	5.34377	5.05593	4.85297	4.96044	4.99082	2795	2418	3702	3588	2552	3445
Tmem141	TMEM141	ENSMUSG00000026939	ENSMUSG00000026939.13	51875	ENSMUSG00000026939.12	0.376297	4.86805	3.01425	0.0191313	0.17958	-3.49962	4.93688	4.42861	4.67459	5.07223	4.96101	5.13495	1961	1282	2842	4177	2553	3807
Mitf	MITF	ENSMUSG00000035158	ENSMUSG00000035158.16	17342	ENSMUSG00000035158.15	-0.267541	4.62632	-3.01349	0.0191518	0.17958	-3.48251	4.90264	4.66181	4.71857	4.42994	4.46731	4.57767	1915	1507	2930	2676	1813	2587
Pmpca	PMPCA	ENSMUSG00000026926	ENSMUSG00000026926.15	66865	ENSMUSG00000026926.14	0.243252	7.04999	3.01341	0.019154	0.17958	-3.61524	7.03419	6.77641	6.97318	7.18004	7.13203	7.20408	8393	6528	13984	18006	11499	15977
Tmem165	TMEM165	ENSMUSG00000029234	ENSMUSG00000029234.14	21982	ENSMUSG00000029234.13	0.193284	6.38955	3.0124	0.0191818	0.179626	-3.60155	6.30904	6.20961	6.35733	6.49354	6.47059	6.49719	5077	4407	9125	11188	7270	9788
Pikfyve	PIKFYVE	ENSMUSG00000025949	ENSMUSG00000025949.17	18711	ENSMUSG00000025949.16	-0.272142	5.87537	-3.00977	0.0192541	0.180154	-3.58481	6.07143	6.07308	5.89546	5.63428	5.70159	5.87638	4306	4009	6625	6167	4266	6365
Ccdc102a	CCDC102A	ENSMUSG00000063605	ENSMUSG00000063605.6	234582	ENSMUSG00000063605.5	0.525033	1.83841	3.00923	0.0192688	0.180154	-3.11041	1.46266	1.2788	1.91417	2.02823	2.17997	2.16662	176	144	419	506	371	486
Carmil1	CARMIL1	ENSMUSG00000021338	ENSMUSG00000021338.18	68732	ENSMUSG00000021338.17	-0.435384	2.15254	-3.00922	0.019269	0.180154	-3.15584	2.41065	2.48541	2.22262	1.894	2.16042	1.74216	340	333	519	461	366	362
Itgb5	ITGB5	ENSMUSG00000022817	ENSMUSG00000022817.16	16419	ENSMUSG00000022817.15	-0.232034	7.38284	-3.0076	0.0193137	0.18045	-3.62846	7.63048	7.44574	7.42039	7.20561	7.28034	7.31451	12689	10382	19066	18328	12744	17248
Rab5c	RAB5C	ENSMUSG00000019173	ENSMUSG00000019173.12	19345	ENSMUSG00000019173.11	0.198558	8.16357	3.0073	0.019322	0.18045	-3.62872	8.07599	7.97938	8.13761	8.26526	8.2248	8.29838	17280	15029	31345	38204	24526	34113
Eif4b	EIF4B	ENSMUSG00000058655	ENSMUSG00000058655.10	75705	ENSMUSG00000058655.9	-0.2196	9.18735	-3.00696	0.0193314	0.18045	-3.62663	9.37538	9.2697	9.24617	9.15667	9.09665	8.97954	42531	36759	67590	70868	44883	54698
Rreb1	RREB1	ENSMUSG00000039087	ENSMUSG00000039087.18	68750	ENSMUSG00000039087.17	-0.355105	5.58652	-3.0059	0.0193605	0.180627	-3.57428	5.85069	5.90538	5.54358	5.30693	5.55994	5.3526	3695	3569	5191	4915	3867	4427
Elp4	ELP4	ENSMUSG00000027167	ENSMUSG00000027167.12	77766	ENSMUSG00000027167.11	0.263595	3.48126	3.00387	0.0194169	0.180982	-3.34368	3.2741	3.30722	3.4466	3.61509	3.6672	3.57739	619	589	1213	1521	1041	1293
Gtdc1	GTDC1	ENSMUSG00000036890	ENSMUSG00000036890.14	227835	ENSMUSG00000036890.13	0.252876	3.16366	3.00261	0.0194519	0.180982	-3.30032	3.01176	3.0272	3.0635	3.24041	3.32662	3.31246	516	485	930	1173	822	1076
Tex30	TEX30	ENSMUSG00000026049	ENSMUSG00000026049.12	75623	ENSMUSG00000026049.11	0.274279	4.84315	3.00257	0.0194531	0.180982	-3.51577	4.7511	4.65894	4.70919	4.90431	4.89097	5.14439	1724	1504	2911	3718	2432	3832
Fuca1	FUCA1	ENSMUSG00000028673	ENSMUSG00000028673.11	71665	ENSMUSG00000028673.10	0.276605	6.93807	3.00211	0.0194659	0.180982	-3.63001	6.85196	6.61154	6.93227	7.13165	7.04836	7.05265	7397	5823	13593	17412	10851	14385
Tmem69	TMEM69	ENSMUSG00000055900	ENSMUSG00000055900.15	230657	ENSMUSG00000055900.14	0.215825	4.24359	3.00166	0.0194784	0.180982	-3.45094	4.12777	4.08187	4.18855	4.32777	4.34968	4.38594	1119	1008	2029	2493	1671	2265
Mfsd6	MFSD6	ENSMUSG00000041439	ENSMUSG00000041439.16	98682	ENSMUSG00000041439.15	-0.238446	7.2298	-3.00148	0.0194832	0.180982	-3.63661	7.47873	7.24972	7.31868	7.11061	7.04423	7.17682	11422	9063	17768	17160	10820	15678
Eml4	EML4	ENSMUSG00000032624	ENSMUSG00000032624.17	78798	ENSMUSG00000032624.16	-0.275833	5.32162	-3.00138	0.0194861	0.180982	-3.56276	5.37716	5.62473	5.38326	5.10872	5.15919	5.27667	2661	2938	4645	4284	2929	4200
Tmsb4x	TMSB4Y	ENSMUSG00000049775	ENSMUSG00000049775.17	19241	ENSMUSG00000049775.16	-0.246039	10.9959	-3.00025	0.0195176	0.181132	-3.62361	11.1599	11.1355	11.0599	11.0235	10.8156	10.7808	146524	133975	237619	258473	147750	190633
Mark4	MARK4	ENSMUSG00000030397	ENSMUSG00000030397.12	232944	ENSMUSG00000030397.11	0.198206	4.86694	2.99968	0.0195336	0.181155	-3.5233	4.8085	4.71166	4.77978	4.93578	4.99065	4.97524	1794	1560	3057	3800	2606	3408
Mars1	MARS1	ENSMUSG00000040354	ENSMUSG00000040354.15	216443	ENSMUSG00000040354.14	-0.1928	7.18178	-2.99926	0.0195451	0.181155	-3.63939	7.28562	7.33382	7.21562	7.14328	7.07614	7.03621	9991	9607	16543	17553	11062	14222
Csf2rb2	CSF2RB	ENSMUSG00000071714	ENSMUSG00000071714.8	12984	ENSMUSG00000071714.7	-0.238406	5.4303	-2.9982	0.0195749	0.181155	-3.57506	5.68673	5.45066	5.51126	5.26826	5.33297	5.33192	3298	2604	5076	4785	3304	4364
Alg1	ALG1L2	ENSMUSG00000039427	ENSMUSG00000039427.15	208211	ENSMUSG00000039427.14	0.204437	5.12948	2.99805	0.0195791	0.181155	-3.5493	5.01768	4.95991	5.09627	5.24087	5.26274	5.19942	2074	1853	3807	4695	3147	3981
Alg1	ALG1	ENSMUSG00000039427	ENSMUSG00000039427.15	208211	ENSMUSG00000039427.14	0.204437	5.12948	2.99805	0.0195791	0.181155	-3.5493	5.01768	4.95991	5.09627	5.24087	5.26274	5.19942	2074	1853	3807	4695	3147	3981
Bbc3	BBC3	ENSMUSG00000002083	ENSMUSG00000002083.14	170770	ENSMUSG00000002083.13	0.279171	6.78762	2.99777	0.019587	0.181155	-3.6336	6.45433	6.73175	6.75557	6.86902	6.93787	6.9772	5615	6329	12026	14514	10051	13652
Mief1	MIEF1	ENSMUSG00000022412	ENSMUSG00000022412.15	239555	ENSMUSG00000022412.14	-0.197629	5.29868	-2.99722	0.0196024	0.181155	-3.56695	5.46445	5.38725	5.34295	5.16971	5.23123	5.19652	2827	2492	4517	4469	3079	3973
Plod2	PLOD2	ENSMUSG00000032374	ENSMUSG00000032374.15	26432	ENSMUSG00000032374.14	0.587673	3.16669	2.99549	0.0196507	0.181398	-3.30708	2.75235	3.16051	2.74177	3.74208	3.48274	3.12067	431	532	744	1661	916	942
Mettl22	METTL22	ENSMUSG00000039345	ENSMUSG00000039345.17	239706	ENSMUSG00000039345.16	0.287019	3.424	2.99518	0.0196597	0.181398	-3.34786	3.29031	3.1469	3.38838	3.57275	3.50926	3.63639	626	527	1165	1477	933	1347
Bcat1	BCAT1	ENSMUSG00000030268	ENSMUSG00000030268.18	12035	ENSMUSG00000030268.17	-0.225601	6.88793	-2.99457	0.0196767	0.18146	-3.64258	6.94137	7.10396	6.95742	6.68151	6.814	6.82933	7870	8192	13832	12745	9224	12322
Ptpn22	PTPN22	ENSMUSG00000027843	ENSMUSG00000027843.14	19260	ENSMUSG00000027843.13	-0.343989	4.02621	-2.99362	0.0197036	0.181575	-3.43895	4.19697	4.28813	4.11939	3.97344	3.94938	3.62995	1174	1163	1934	1950	1266	1341
Pgp	PGP	ENSMUSG00000043445	ENSMUSG00000043445.8	67078	ENSMUSG00000043445.7	0.192644	5.92051	2.99309	0.0197184	0.181575	-3.6099	5.84286	5.79015	5.83861	5.96853	5.99327	6.08963	3675	3295	6369	7775	5222	7379
Castor1	CASTOR1	ENSMUSG00000020424	ENSMUSG00000020424.4	71962	ENSMUSG00000020424.3	-0.400139	1.37631	-2.99303	0.0197201	0.181575	-3.08535	1.61016	1.59171	1.53032	1.25082	1.28299	0.991867	195	179	321	295	199	215
Coq9	COQ9	ENSMUSG00000031782	ENSMUSG00000031782.16	67914	ENSMUSG00000031782.15	0.222756	5.25032	2.9921	0.0197463	0.181627	-3.56763	5.09024	5.1703	5.15893	5.45757	5.27324	5.35162	2181	2144	3976	5456	3170	4424
Hectd2	HECTD2	ENSMUSG00000041180	ENSMUSG00000041180.14	226098	ENSMUSG00000041180.13	-0.37097	1.55007	-2.99064	0.0197877	0.18164	-3.10832	1.68213	1.79387	1.71931	1.27982	1.51619	1.3091	205	206	366	301	234	268
Atp5e	ATP5F1E	ENSMUSG00000016252	ENSMUSG00000016252.8	67126	ENSMUSG00000016252.7	0.369269	7.51502	2.99048	0.0197923	0.18164	-3.65276	7.31619	7.10835	7.56492	7.76339	7.56519	7.7721	10205	8217	21075	26979	15526	23686
Tns1	TNS1	ENSMUSG00000055322	ENSMUSG00000055322.17	21961	ENSMUSG00000055322.16	-1.02445	-1.63257	-2.99008	0.0198035	0.18164	-2.92407	-0.851118	-0.91885	-1.45851	-1.80644	-2.83369	-1.92679	35	31	40	35	11	28
Erf	ERF	ENSMUSG00000040857	ENSMUSG00000040857.16	13875	ENSMUSG00000040857.15	0.204414	5.97358	2.98986	0.0198096	0.18164	-3.61724	5.91371	5.80019	5.89872	6.03843	6.03842	6.152	3860	3318	6640	8161	5388	7705
Entpd5	ENTPD5	ENSMUSG00000021236	ENSMUSG00000021236.17	12499	ENSMUSG00000021236.16	-0.323771	4.62245	-2.98898	0.0198347	0.181687	-3.51823	4.91688	4.81252	4.63026	4.40822	4.61896	4.34787	1934	1673	2756	2636	2014	2206
Zfyve1	ZFYVE1	ENSMUSG00000042628	ENSMUSG00000042628.9	217695	ENSMUSG00000042628.8	-0.219439	4.16461	-2.9885	0.0198482	0.181687	-3.46424	4.32388	4.29431	4.21322	4.0762	4.06534	4.0147	1282	1168	2064	2094	1372	1751
Swi5	SWI5	ENSMUSG00000044627	ENSMUSG00000044627.12	72931	ENSMUSG00000044627.11	0.261165	7.03386	2.98826	0.019855	0.181687	-3.6521	7.03677	6.8029	6.87047	7.15653	7.06462	7.27189	8408	6649	13023	17715	10974	16746
Sgms1	SGMS1	ENSMUSG00000040451	ENSMUSG00000040451.19	208449	ENSMUSG00000040451.18	0.388371	5.97728	2.98765	0.0198724	0.181687	-3.6194	5.92042	5.65389	5.77446	6.36665	6.23252	5.91573	3878	2998	6092	10246	6164	6541
Arhgap9	ARHGAP9	ENSMUSG00000040345	ENSMUSG00000040345.11	216445	ENSMUSG00000040345.10	-0.190266	6.68581	-2.98734	0.0198813	0.181687	-3.64895	6.77155	6.78829	6.78396	6.61479	6.50568	6.65058	6996	6582	12265	12169	7449	10886
Nup50	NUP50	ENSMUSG00000016619	ENSMUSG00000016619.11	18141	ENSMUSG00000016619.10	-0.186563	6.059	-2.98633	0.0199101	0.181687	-3.6283	6.21209	6.11737	6.12933	5.99245	5.9196	5.98316	4747	4134	7791	7905	4962	6854
Zfp763	ZNF487	ENSMUSG00000067430	ENSMUSG00000067430.8	73451	ENSMUSG00000067430.7	-0.680175	0.211438	-2.98627	0.0199117	0.181687	-2.98628	0.198807	0.666112	0.729119	-0.440491	0.126565	-0.0114846	73	94	184	91	89	107
Zfp763	ZNF778	ENSMUSG00000067430	ENSMUSG00000067430.8	73451	ENSMUSG00000067430.7	-0.680175	0.211438	-2.98627	0.0199117	0.181687	-2.98628	0.198807	0.666112	0.729119	-0.440491	0.126565	-0.0114846	73	94	184	91	89	107
Rasgef1a	RASGEF1A	ENSMUSG00000030134	ENSMUSG00000030134.12	70727	ENSMUSG00000030134.11	1.70015	-3.133	2.98469	0.0199567	0.181692	-3.03167	-3.54143	-5.31117	-3.2748	-2.82691	-1.8654	-1.97832	5	1	11	17	22	27
Cyp4f16	CYP4F8	ENSMUSG00000048440	ENSMUSG00000048440.17	70101	ENSMUSG00000048440.16	0.276406	5.04303	2.98464	0.0199581	0.181692	-3.56053	4.8668	4.75357	5.07489	5.1953	5.20714	5.16049	1868	1606	3751	4549	3028	3875
Cenpo	CENPO	ENSMUSG00000020652	ENSMUSG00000020652.18	52504	ENSMUSG00000020652.17	-0.274619	3.72092	-2.98461	0.0199591	0.181692	-3.40995	3.733	3.90558	3.92914	3.66357	3.58306	3.5112	851	892	1695	1573	982	1235
Amer1	AMER1	ENSMUSG00000050332	ENSMUSG00000050332.8	72345	ENSMUSG00000050332.7	-0.475283	2.6813	-2.98459	0.0199597	0.181692	-3.26134	2.63395	3.21631	2.89948	2.30238	2.57496	2.4607	397	553	830	612	488	596
Susd2	SUSD2	ENSMUSG00000006342	ENSMUSG00000006342.16	71733	ENSMUSG00000006342.15	-1.32071	-3.25672	-2.98323	0.0199986	0.181892	-3.03049	-3.09397	-1.94193	-2.66908	-3.43263	-4.5499	-3.85279	7	15	17	11	3	7
H2-DMb1	HLA-DMB	ENSMUSG00000079547	ENSMUSG00000079547.5	14999	ENSMUSG00000079547.4	1.1451	-1.4362	2.98248	0.02002	0.181892	-2.93116	-2.60855	-2.37257	-1.169	-0.756518	-1.09046	-0.620126	10	11	49	73	38	70
Tnfrsf26	TNFRSF10D	ENSMUSG00000045362	ENSMUSG00000045362.9	244237	ENSMUSG00000045362.8	0.234941	5.91313	2.98225	0.0200267	0.181892	-3.62521	5.77742	5.68719	5.91535	6.08418	6.03949	5.97514	3512	3068	6717	8424	5392	6816
Tnfrsf26	TNFRSF10B	ENSMUSG00000045362	ENSMUSG00000045362.9	244237	ENSMUSG00000045362.8	0.234941	5.91313	2.98225	0.0200267	0.181892	-3.62521	5.77742	5.68719	5.91535	6.08418	6.03949	5.97514	3512	3068	6717	8424	5392	6816
Tnfrsf26	TNFRSF10C	ENSMUSG00000045362	ENSMUSG00000045362.9	244237	ENSMUSG00000045362.8	0.234941	5.91313	2.98225	0.0200267	0.181892	-3.62521	5.77742	5.68719	5.91535	6.08418	6.03949	5.97514	3512	3068	6717	8424	5392	6816
Tmem203	TMEM203	ENSMUSG00000078201	ENSMUSG00000078201.6	227615	ENSMUSG00000078201.5	0.354148	3.45259	2.98178	0.02004	0.181892	-3.37047	3.48597	3.01825	3.31343	3.63953	3.60492	3.65342	717	482	1106	1547	997	1363
Dhx34	DHX34	ENSMUSG00000006019	ENSMUSG00000006019.16	71723	ENSMUSG00000006019.15	-0.25641	3.49074	-2.98165	0.0200438	0.181892	-3.38139	3.63667	3.70657	3.532	3.3953	3.33885	3.33506	796	777	1287	1306	829	1093
Creld1	CRELD1	ENSMUSG00000030284	ENSMUSG00000030284.12	171508	ENSMUSG00000030284.11	0.272737	5.52565	2.98015	0.0200869	0.182189	-3.60477	5.47613	5.21664	5.47004	5.68665	5.57441	5.73005	2850	2214	4933	6395	3906	5751
Pygm	PYGM	ENSMUSG00000032648	ENSMUSG00000032648.15	19309	ENSMUSG00000032648.14	-0.659644	0.470001	-2.97771	0.0201572	0.182733	-3.01753	1.10242	0.955619	0.425644	0.198628	-0.0626298	0.200325	137	115	149	142	78	124
Cyp2d22	CYP2D6	ENSMUSG00000061740	ENSMUSG00000061740.9	56448	ENSMUSG00000061740.8	1.36032	-1.36935	2.97528	0.0202275	0.18306	-2.93905	-1.87158	-2.98924	-1.35541	-0.248831	-1.24873	-0.50229	17	7	43	104	34	76
Vma21	VMA21	ENSMUSG00000073131	ENSMUSG00000073131.13	67048	ENSMUSG00000073131.12	0.396178	7.02491	2.97521	0.0202295	0.18306	-3.6704	6.86477	6.72672	6.88732	7.5145	7.16183	6.99432	7463	6307	13176	22704	11739	13815
Ppm1j	PPM1J	ENSMUSG00000002228	ENSMUSG00000002228.8	71887	ENSMUSG00000002228.7	0.339363	3.10458	2.97487	0.0202394	0.18306	-3.33087	2.86796	2.85709	3.0666	3.42805	3.21545	3.19234	467	431	932	1336	761	990
Gtf2a1	GTF2A1	ENSMUSG00000020962	ENSMUSG00000020962.15	83602	ENSMUSG00000020962.14	-0.429736	5.14818	-2.974	0.0202646	0.183141	-3.59008	5.12552	5.39187	5.56454	5.16583	4.86403	4.7773	2235	2500	5267	4457	2387	2971
1700003F12Rik	C20orf144	ENSMUSG00000038523	ENSMUSG00000038523.11	75480	ENSMUSG00000038523.10	0.637199	1.93236	2.97342	0.0202814	0.183199	-3.17093	1.55756	1.33749	1.92103	2.39806	1.90249	2.47753	188	150	421	654	306	603
Tmem115	TMEM115	ENSMUSG00000010045	ENSMUSG00000010045.3	56395	ENSMUSG00000010045.2	0.245735	4.88347	2.97251	0.0203077	0.183322	-3.5642	4.60878	4.83731	4.83123	5.03196	4.9717	5.01984	1562	1702	3168	4062	2572	3515
Tbc1d2b	TBC1D2B	ENSMUSG00000037410	ENSMUSG00000037410.14	67016	ENSMUSG00000037410.13	-0.422452	5.03545	-2.97204	0.0203215	0.183322	-3.58352	5.37662	5.40794	4.97086	4.63323	4.91509	4.90899	2660	2528	3490	3081	2473	3255
Nt5dc3	NT5DC3	ENSMUSG00000054027	ENSMUSG00000054027.9	103466	ENSMUSG00000054027.8	-0.253307	3.788	-2.9718	0.0203284	0.183322	-3.43794	3.91128	4.00096	3.84505	3.61319	3.61788	3.73967	963	953	1599	1519	1006	1447
Map3k10	MAP3K10	ENSMUSG00000040390	ENSMUSG00000040390.14	269881	ENSMUSG00000040390.13	0.263199	4.58093	2.97041	0.0203689	0.183424	-3.53607	4.50842	4.51908	4.3306	4.61105	4.79154	4.72489	1457	1365	2239	3034	2270	2865
Pcf11	PCF11	ENSMUSG00000041328	ENSMUSG00000041328.17	74737	ENSMUSG00000041328.16	-0.169053	6.05382	-2.96986	0.0203852	0.183477	-3.65236	6.11597	6.14467	6.15375	5.97962	5.97577	5.95317	4441	4213	7924	7835	5159	6713
Tex264	TEX264	ENSMUSG00000040813	ENSMUSG00000040813.17	21767	ENSMUSG00000040813.16	0.272701	5.66989	2.96855	0.0204235	0.183634	-3.63125	5.5697	5.37387	5.65066	5.90848	5.73996	5.77669	3041	2469	5591	7458	4381	5940
Fdps	FDPS	ENSMUSG00000059743	ENSMUSG00000059743.13	110196	ENSMUSG00000059743.12	-0.388493	4.15149	-2.96815	0.0204351	0.183644	-3.49275	4.26064	4.31515	4.46755	4.19578	3.72689	3.94293	1227	1185	2462	2275	1085	1666
Ano8	ANO8	ENSMUSG00000034863	ENSMUSG00000034863.10	382014	ENSMUSG00000034863.9	0.246802	4.66409	2.96714	0.0204647	0.183817	-3.54977	4.41223	4.52751	4.66695	4.79179	4.79472	4.79131	1363	1373	2827	3439	2275	3000
Man1b1	MAN1B1	ENSMUSG00000036646	ENSMUSG00000036646.14	227619	ENSMUSG00000036646.13	0.25731	6.68285	2.96643	0.0204854	0.183909	-3.67767	6.70574	6.39662	6.55899	6.77019	6.83142	6.83412	6684	5017	10494	13553	9336	12363
1110065P20Rik	C1orf122	ENSMUSG00000078570	ENSMUSG00000078570.11	68920	ENSMUSG00000078570.10	0.298389	4.08776	2.96598	0.0204988	0.183935	-3.48227	4.14188	3.89259	3.80202	4.26328	4.22536	4.20141	1130	884	1552	2384	1533	1993
2900026A02Rik	KIAA1671	ENSMUSG00000051339	ENSMUSG00000051339.11	243219	ENSMUSG00000051339.10	-0.494856	4.59932	-2.9643	0.0205481	0.18419	-3.55206	5.06892	4.98307	4.51027	4.26992	4.55152	4.21223	2149	1883	2536	2395	1922	2008
Alox15	ALOX15	ENSMUSG00000018924	ENSMUSG00000018924.7	11687	ENSMUSG00000018924.6	-0.610552	-0.32687	-2.96362	0.0205682	0.184276	-2.9812	-0.1305	0.222811	-0.133022	-0.816639	-0.727894	-0.375973	58	69	101	70	49	83
Unc13b	UNC13B	ENSMUSG00000028456	ENSMUSG00000028456.19	22249	ENSMUSG00000028456.18	-0.417448	2.80471	-2.96326	0.0205788	0.184278	-3.30913	3.22675	2.91925	2.90641	2.42859	2.55713	2.79011	599	450	834	668	482	749
Galnt11	GALNT11	ENSMUSG00000038072	ENSMUSG00000038072.15	231050	ENSMUSG00000038072.14	0.190975	5.55828	2.96196	0.0206173	0.184528	-3.63452	5.50519	5.4595	5.42429	5.61283	5.71136	5.63653	2908	2620	4779	6076	4295	5390
Map3k14	MAP3K14	ENSMUSG00000020941	ENSMUSG00000020941.8	53859	ENSMUSG00000020941.7	-0.305137	4.62306	-2.96121	0.0206395	0.184633	-3.55902	4.86061	4.69305	4.76508	4.2849	4.54097	4.59375	1860	1540	3026	2420	1908	2616
Setd5	SETD5	ENSMUSG00000034269	ENSMUSG00000034269.13	72895	ENSMUSG00000034269.12	-0.294816	6.76186	-2.9604	0.0206633	0.184752	-3.69081	6.95033	7.01254	6.76657	6.44902	6.68535	6.70735	7919	7689	12118	10848	8437	11323
Eapp	EAPP	ENSMUSG00000054302	ENSMUSG00000054302.16	66266	ENSMUSG00000054302.15	-0.240045	5.21033	-2.95936	0.0206941	0.184797	-3.61614	5.35476	5.1996	5.43031	5.15217	5.05294	5.07222	2620	2188	4799	4415	2721	3645
L3mbtl3	L3MBTL3	ENSMUSG00000039089	ENSMUSG00000039089.16	237339	ENSMUSG00000039089.15	-0.302285	2.66117	-2.95903	0.0207039	0.184797	-3.29499	2.81452	2.93518	2.71043	2.5104	2.45813	2.53839	450	455	728	707	450	629
Il4ra	IL4R	ENSMUSG00000030748	ENSMUSG00000030748.10	16190	ENSMUSG00000030748.9	-0.313886	4.8586	-2.95863	0.0207157	0.184797	-3.58693	5.13773	4.86998	5.03592	4.59624	4.63816	4.87354	2254	1741	3651	3003	2041	3176
Lsm8	LSM8	ENSMUSG00000044155	ENSMUSG00000044155.12	76522	ENSMUSG00000044155.11	0.302887	6.30848	2.95822	0.020728	0.184797	-3.67797	6.08974	6.01433	6.35891	6.49547	6.3678	6.52464	4361	3849	9135	11203	6770	9976
Dhrs7b	DHRS7B	ENSMUSG00000042569	ENSMUSG00000042569.14	216820	ENSMUSG00000042569.13	0.295957	5.37558	2.95818	0.0207292	0.184797	-3.62627	5.28483	5.01114	5.37423	5.57385	5.49313	5.5163	2496	1920	4616	5914	3692	4959
Tnrc6b	TNRC6B	ENSMUSG00000047888	ENSMUSG00000047888.11	213988	ENSMUSG00000047888.10	-0.416871	4.95362	-2.95803	0.0207337	0.184797	-3.59685	5.38796	5.25647	4.86141	4.64628	4.82669	4.74291	2681	2276	3235	3109	2326	2901
Bag5	BAG5	ENSMUSG00000049792	ENSMUSG00000049792.7	70369	ENSMUSG00000049792.6	-0.218294	4.8663	-2.95753	0.0207486	0.184797	-3.58884	4.93393	4.90517	5.07758	4.77831	4.75095	4.75183	1957	1784	3758	3407	2207	2919
Mov10	MOV10	ENSMUSG00000002227	ENSMUSG00000002227.16	17454	ENSMUSG00000002227.15	-0.378734	4.5355	-2.95741	0.0207522	0.184797	-3.555	4.41857	4.85248	4.88792	4.3513	4.35226	4.35048	1369	1720	3295	2534	1674	2210
Trim30b	TRIM5	ENSMUSG00000052749	ENSMUSG00000052749.10	102640171	ENSMUSG00000052749.9	-0.494572	1.2814	-2.95659	0.0207766	0.18492	-3.12503	1.73723	1.22799	1.60891	1.17051	1.01344	0.930321	213	139	339	279	165	206
[truncated: 1,116 more rows]
