# Supplementary material for: Mitochondrial fatty acid oxidation regulates monocytic type I interferon signaling via histone acetylation
Source: Sci Adv. 2025 Jan 22;11(4):eadq9301. doi: 10.1126/sciadv.adq9301 (PMC11753372; doi:10.1126/sciadv.adq9301)
Supplement: Supplementary file 2 — Tables S1 and S2 [file sciadv.adq9301_tables_s1_and_s2.zip › adq9301_table_s2.xlsx]

## Sheet: ACAT1_WT_KO_LPS_DEresult
mouse_external_gene_name	external_gene_name	mouse_ensembl_gene_id	mouse_ensembl_gene_id_version	mouse_entrezgene_id	mouse_X	mouse_logFC	mouse_AveExpr	mouse_t	mouse_P.Value	mouse_adj.P.Val	mouse_B	mouse_S7	mouse_S8	mouse_S9	mouse_S10	mouse_S11	mouse_S12	mouse_S7rawCounts	mouse_S8rawCounts	mouse_S9rawCounts	mouse_S10rawCounts	mouse_S11rawCounts	mouse_S12rawCounts
Irf2bpl	IRF2BPL	ENSMUSG00000034168	ENSMUSG00000034168.8	238330	ENSMUSG00000034168.7	-1.83587	4.78913	-26.087	2.87287e-09	5.15997e-05	11.1119	5.64668	5.72195	5.75431	3.8227	3.98273	3.8064	4814	5873	9134	1347	1958	1614
Trim16	TRIM16	ENSMUSG00000047821	ENSMUSG00000047821.17	94092	ENSMUSG00000047821.16	-1.41886	4.21277	-20.8663	1.79209e-08	0.000160939	9.68476	4.97599	4.91941	4.87492	3.53189	3.55052	3.4239	3024	3367	4965	1101	1451	1238
Dusp18	DUSP18	ENSMUSG00000047205	ENSMUSG00000047205.13	75219	ENSMUSG00000047205.12	-1.87338	1.65979	-17.4082	7.83701e-08	0.000469202	7.42328	2.6193	2.49772	2.66126	0.762024	0.63591	0.78252	590	628	1070	161	192	198
Arl5c	ARL5C	ENSMUSG00000038352	ENSMUSG00000038352.16	217151	ENSMUSG00000038352.15	0.903052	7.76998	15.7866	1.7288e-07	0.000776274	8.05939	7.28604	7.25846	7.41055	8.2032	8.24336	8.21828	14998	17038	28791	28066	37540	34367
Acat1	ACAT1	ENSMUSG00000032047	ENSMUSG00000032047.6	110446	ENSMUSG00000032047.5	-2.05819	5.13913	-14.8379	2.8479e-07	0.00102302	7.522	6.24432	6.40247	5.86069	4.16599	4.06017	4.10117	7285	9413	9833	1709	2066	1980
Nol4l	NOL4L	ENSMUSG00000061411	ENSMUSG00000061411.13	329540	ENSMUSG00000061411.12	-1.48187	2.42214	-13.616	5.671e-07	0.00131221	6.47231	3.20711	3.2781	3.02608	1.63852	1.78021	1.6028	887	1079	1378	296	425	350
Tns1	TNS1	ENSMUSG00000055322	ENSMUSG00000055322.17	21961	ENSMUSG00000055322.16	-2.16449	0.82343	-13.5984	5.73011e-07	0.00131221	5.69873	1.81652	1.98822	1.88837	0.0190909	-0.586483	-0.185139	338	441	626	96	82	101
F11r	F11R	ENSMUSG00000038235	ENSMUSG00000038235.5	16456	ENSMUSG00000038235.4	-2.81731	2.78088	-13.5647	5.84473e-07	0.00131221	6.46433	4.39258	4.05876	4.14095	1.02282	1.12134	1.94881	2018	1854	2985	193	269	445
Tmem176b	TMEM176B	ENSMUSG00000029810	ENSMUSG00000029810.16	65963	ENSMUSG00000029810.15	-0.753899	7.65439	-13.2231	7.16406e-07	0.00142971	6.69242	8.09483	7.99253	8.0068	7.21489	7.27965	7.33761	26273	28340	43526	14147	19248	18665
Fcrls	FCRL2	ENSMUSG00000015852	ENSMUSG00000015852.14	80891	ENSMUSG00000015852.13	-1.51614	2.59357	-12.8896	8.77968e-07	0.00146364	6.17101	3.45037	3.24018	3.3806	1.59906	2.00864	1.88254	1050	1051	1762	288	498	425
Stxbp5	STXBP5	ENSMUSG00000019790	ENSMUSG00000019790.18	78808	ENSMUSG00000019790.17	-0.876967	5.29875	-12.5932	1.05626e-06	0.00146364	6.30452	5.82065	5.72294	5.67393	4.77453	4.83978	4.9607	5431	5877	8639	2606	3547	3593
Niban2	NIBAN2	ENSMUSG00000026796	ENSMUSG00000026796.17	227737	ENSMUSG00000026796.16	-1.19606	8.03151	-12.5677	1.07339e-06	0.00146364	6.29308	8.78847	8.66769	8.43146	7.51215	7.46896	7.32035	42493	45253	58423	17384	21947	18443
Capn2	CAPN2	ENSMUSG00000026509	ENSMUSG00000026509.16	12334	ENSMUSG00000026509.15	-1.36652	6.37149	-12.4721	1.14044e-06	0.00146364	6.23348	7.10673	7.18526	6.87234	5.77218	5.81548	5.47694	13245	16195	19826	5204	6976	5139
Dock4	DOCK4	ENSMUSG00000035954	ENSMUSG00000035954.11	238130	ENSMUSG00000035954.10	-0.618619	5.5654	-12.2813	1.28857e-06	0.00146364	6.11241	5.84801	5.88286	5.89232	5.25933	5.2507	5.25919	5535	6566	10051	3647	4716	4419
Itgb7	ITGB7	ENSMUSG00000001281	ENSMUSG00000001281.11	16421	ENSMUSG00000001281.10	-2.32432	0.360287	-12.2612	1.30546e-06	0.00146364	4.89254	1.82078	1.35424	1.42533	-0.973453	-0.833864	-0.631306	339	284	454	48	69	74
Chd3	CHD3	ENSMUSG00000018474	ENSMUSG00000018474.19	216848	ENSMUSG00000018474.18	-1.51391	6.34135	-12.1503	1.40282e-06	0.00146364	6.02847	7.09985	7.06502	7.12165	5.85591	5.27346	5.63221	13182	14900	23566	5515	4791	5723
Fam214b	FAM214B	ENSMUSG00000036002	ENSMUSG00000036002.13	230088	ENSMUSG00000036002.12	-1.09457	4.5258	-11.9746	1.57397e-06	0.00146364	5.90273	5.19179	5.02751	5.01386	3.8701	4.15343	3.89814	3512	3629	5467	1392	2204	1720
Ankrd28	ANKRD28	ENSMUSG00000014496	ENSMUSG00000014496.9	105522	ENSMUSG00000014496.8	-1.31497	6.00027	-11.9615	1.5877e-06	0.00146364	5.90612	6.61173	6.84496	6.51461	5.48039	5.40763	5.14229	9398	12792	15472	4251	5258	4075
Cdc42bpb	CDC42BPB	ENSMUSG00000021279	ENSMUSG00000021279.6	217866	ENSMUSG00000021279.5	-0.6142	6.38553	-11.9262	1.62517e-06	0.00146364	5.88118	6.69073	6.74141	6.6459	6.09519	6.07501	6.06494	9927	11906	16946	6510	8351	7725
Nck2	NCK2	ENSMUSG00000066877	ENSMUSG00000066877.12	17974	ENSMUSG00000066877.11	-1.21359	2.62056	-11.7699	1.80352e-06	0.00146364	5.5855	3.11828	3.31374	3.2487	1.89628	1.96755	2.17881	834	1106	1608	354	484	522
Arhgap5	ARHGAP5	ENSMUSG00000035133	ENSMUSG00000035133.10	11855	ENSMUSG00000035133.9	-0.891637	4.78261	-11.7369	1.84378e-06	0.00146364	5.75601	5.31155	5.2909	5.09318	4.30046	4.36546	4.33409	3816	4356	5776	1876	2553	2327
Adamts1	ADAMTS1	ENSMUSG00000022893	ENSMUSG00000022893.15	11504	ENSMUSG00000022893.14	1.01263	6.61475	11.6227	1.99156e-06	0.00146364	5.67694	6.1555	6.12202	6.0495	7.05673	6.98856	7.3162	6850	7750	11208	12678	15731	18390
Prkcg	PRKCG	ENSMUSG00000078816	ENSMUSG00000078816.11	18752	ENSMUSG00000078816.9	-0.993507	3.44334	-11.572	2.06133e-06	0.00146364	5.58639	4.03419	3.83993	3.94786	2.98601	3.01514	2.8369	1574	1593	2611	754	1001	824
Numb	NUMB	ENSMUSG00000021224	ENSMUSG00000021224.16	18222	ENSMUSG00000021224.15	-1.00944	5.11653	-11.5647	2.07161e-06	0.00146364	5.64393	5.81239	5.55441	5.50362	4.61615	4.5866	4.62602	5400	5229	7677	2335	2976	2849
Bid	BID	ENSMUSG00000004446	ENSMUSG00000004446.13	12122	ENSMUSG00000004446.12	-0.820892	6.92262	-11.4884	2.18235e-06	0.00146364	5.58391	7.42181	7.3405	7.23798	6.42143	6.4968	6.61719	16478	18035	25545	8162	11187	11328
Gramd4	GRAMD4	ENSMUSG00000035900	ENSMUSG00000035900.19	223752	ENSMUSG00000035900.18	-3.59517	0.809954	-11.4097	2.30351e-06	0.00146364	4.57846	3.10787	2.22015	2.52275	-0.915155	-0.854773	-1.22112	828	518	972	50	68	49
Acap1	ACAP1	ENSMUSG00000001588	ENSMUSG00000001588.13	216859	ENSMUSG00000001588.12	-2.3286	3.75513	-11.3958	2.32565e-06	0.00146364	5.476	5.36206	4.641	4.77633	2.59781	2.67199	2.48156	3952	2776	4637	576	789	644
Myo1e	MYO1E	ENSMUSG00000032220	ENSMUSG00000032220.11	71602	ENSMUSG00000032220.10	-0.751409	7.57049	-11.3428	2.41242e-06	0.00146364	5.48147	8.00079	8.02146	7.81619	7.20096	7.22465	7.15887	24615	28914	38139	14011	18528	16490
Plec	PLEC	ENSMUSG00000022565	ENSMUSG00000022565.16	18810	ENSMUSG00000022565.15	-1.07088	9.59066	-11.3237	2.44469e-06	0.00146364	5.46942	10.3412	10.0363	9.9993	8.96453	9.13073	9.07196	124664	116850	173202	47574	69442	62105
Gse1	GSE1	ENSMUSG00000031822	ENSMUSG00000031822.21	382034	ENSMUSG00000031822.20	-1.24934	4.20808	-10.7745	3.60843e-06	0.00196134	5.09384	5.01598	4.73747	4.75438	3.64641	3.73588	3.35837	3109	2968	4567	1192	1650	1183
S1pr2	S1PR2	ENSMUSG00000043895	ENSMUSG00000043895.7	14739	ENSMUSG00000043895.6	-0.830684	3.9308	-10.7353	3.7128e-06	0.00196134	5.06189	4.30187	4.45668	4.28698	3.47444	3.59168	3.47314	1895	2443	3303	1058	1493	1281
Ptpn14	PTPN14	ENSMUSG00000026604	ENSMUSG00000026604.18	19250	ENSMUSG00000026604.17	2.63776	5.70758	10.5788	4.16322e-06	0.00213644	4.94867	4.59062	3.87835	4.67685	7.45251	6.62126	7.0259	2315	1636	4328	16680	12195	15038
Edil3	EDIL3	ENSMUSG00000034488	ENSMUSG00000034488.15	13612	ENSMUSG00000034488.14	-1.57174	3.26766	-10.5083	4.38576e-06	0.00218813	4.86524	3.97528	4.31862	3.86778	2.71088	2.39038	2.34305	1511	2220	2470	623	649	585
E2f2	E2F2	ENSMUSG00000018983	ENSMUSG00000018983.10	242705	ENSMUSG00000018983.9	-1.41095	3.08629	-10.4251	4.66552e-06	0.0022648	4.79578	3.87243	3.98863	3.54812	2.27682	2.41897	2.41279	1407	1766	1979	461	662	614
Sowahc	SOWAHC	ENSMUSG00000098188	ENSMUSG00000098188.2	268301	ENSMUSG00000098188.1	0.954928	5.5298	10.3366	4.98544e-06	0.00235641	4.76072	4.85982	5.07828	5.2058	5.97822	5.94002	6.11666	2790	3759	6245	6003	7605	8007
Otud7b	OTUD7B	ENSMUSG00000038495	ENSMUSG00000038495.15	229603	ENSMUSG00000038495.14	-1.03591	5.57139	-10.2751	5.22203e-06	0.00240494	4.71438	6.2745	6.09989	5.89791	5.06076	4.95014	5.14512	7439	7632	10090	3178	3829	4083
Rock2	ROCK2	ENSMUSG00000020580	ENSMUSG00000020580.11	19878	ENSMUSG00000020580.10	-0.582836	6.51694	-10.201	5.52367e-06	0.00245551	4.64202	6.84951	6.82566	6.75071	6.2248	6.28732	6.16363	11082	12622	18223	7122	9675	8272
Cd28	CD28	ENSMUSG00000026012	ENSMUSG00000026012.3	12487	ENSMUSG00000026012.2	-3.20157	2.85631	-10.1817	5.60526e-06	0.00245551	4.55685	5.06434	4.20441	4.14674	1.15795	1.09976	1.46467	3215	2051	2997	212	265	318
Cd300lf	CD300LF	ENSMUSG00000047798	ENSMUSG00000047798.16	246746	ENSMUSG00000047798.15	-0.988131	4.02243	-10.1378	5.79638e-06	0.00247878	4.63048	4.42997	4.50944	4.59173	3.72756	3.52242	3.35348	2071	2534	4080	1261	1423	1179
Camsap2	CAMSAP2	ENSMUSG00000041570	ENSMUSG00000041570.15	67886	ENSMUSG00000041570.14	-0.611404	5.67554	-10.0869	6.02671e-06	0.00249107	4.56489	5.98491	6.0082	5.94889	5.46264	5.35681	5.29179	6086	7162	10453	4199	5076	4520
Prkch	PRKCH	ENSMUSG00000021108	ENSMUSG00000021108.19	18755	ENSMUSG00000021108.18	-0.902074	3.84411	-10.0595	6.15504e-06	0.00249107	4.57051	4.27886	4.4478	4.17061	3.3507	3.36856	3.44816	1865	2428	3047	971	1279	1259
S100a10	S100A10	ENSMUSG00000041959	ENSMUSG00000041959.15	20194	ENSMUSG00000041959.14	-0.889494	7.85046	-10.0414	6.24121e-06	0.00249107	4.51148	8.44609	8.34112	8.0978	7.43397	7.44664	7.33715	33516	36086	46360	16467	21610	18659
Pdgfra	PDGFRA	ENSMUSG00000029231	ENSMUSG00000029231.16	18595	ENSMUSG00000029231.15	0.987197	2.92747	9.99073	6.49048e-06	0.00249678	4.48526	2.29768	2.45106	2.53604	3.37135	3.34926	3.55945	472	608	981	985	1262	1360
Lmna	LMNA	ENSMUSG00000028063	ENSMUSG00000028063.16	16905	ENSMUSG00000028063.15	-0.639829	10.2897	-9.9757	6.56649e-06	0.00249678	4.46436	10.5991	10.637	10.5925	9.91921	10.0914	9.89915	149063	177204	261285	92206	135154	110189
Zc3h7b	ZC3H7B	ENSMUSG00000022390	ENSMUSG00000022390.12	20286	ENSMUSG00000022390.11	-1.06528	5.14936	-9.95469	6.67441e-06	0.00249678	4.47478	5.73389	5.63593	5.66539	4.90161	4.50175	4.45758	5114	5533	8588	2846	2806	2535
Klf13	KLF13	ENSMUSG00000052040	ENSMUSG00000052040.11	50794	ENSMUSG00000052040.10	-0.971077	4.65847	-9.90022	6.96348e-06	0.00249678	4.44271	5.1172	5.3375	4.9875	4.14302	4.24779	4.11783	3335	4499	5368	1682	2353	2003
Osbp2	OSBP2	ENSMUSG00000020435	ENSMUSG00000020435.18	74309	ENSMUSG00000020435.17	-1.76581	0.861485	-9.84779	7.25489e-06	0.00249678	3.99571	1.5505	1.78503	1.86515	0.227534	0.139952	-0.399264	281	383	616	111	136	87
Baz2a	BAZ2A	ENSMUSG00000040054	ENSMUSG00000040054.18	116848	ENSMUSG00000040054.17	-0.539038	6.46789	-9.83263	7.34168e-06	0.00249678	4.35032	6.7072	6.79014	6.71577	6.13669	6.22842	6.22909	10041	12315	17787	6700	9288	8656
Syne3	SYNE3	ENSMUSG00000054150	ENSMUSG00000054150.13	212073	ENSMUSG00000054150.12	-1.40837	5.00802	-9.82562	7.38224e-06	0.00249678	4.37842	5.69935	5.89446	5.56289	4.04364	4.6258	4.22199	4993	6619	7999	1570	3058	2153
Itgav	ITGAV	ENSMUSG00000027087	ENSMUSG00000027087.12	16410	ENSMUSG00000027087.11	-0.971033	8.0239	-9.81793	7.42693e-06	0.00249678	4.33231	8.48633	8.64235	8.39955	7.40118	7.74223	7.47177	34464	44465	57145	16097	26524	20484
Ube2q2	UBE2Q2	ENSMUSG00000032307	ENSMUSG00000032307.17	109161	ENSMUSG00000032307.16	0.571685	7.13122	9.7271	7.9787e-06	0.00260555	4.25959	6.85794	6.82383	6.8541	7.50491	7.3301	7.41642	11147	12606	19577	17297	19933	19713
Lyst	LYST	ENSMUSG00000019726	ENSMUSG00000019726.13	17101	ENSMUSG00000019726.12	-0.822373	4.63235	-9.68715	8.2357e-06	0.00260666	4.27419	5.10722	5.13546	4.8934	4.31195	4.17873	4.16738	3312	3911	5029	1891	2243	2073
Atxn7l1	ATXN7L1	ENSMUSG00000020564	ENSMUSG00000020564.18	380753	ENSMUSG00000020564.17	-0.702459	4.53577	-9.66472	8.38396e-06	0.00260666	4.25818	4.84527	4.93306	4.88563	4.14045	4.31193	4.09826	2762	3399	5002	1679	2460	1976
Igsf6	IGSF6	ENSMUSG00000035004	ENSMUSG00000035004.4	80719	ENSMUSG00000035004.3	0.605492	8.52546	9.63124	8.61093e-06	0.00260666	4.17963	8.18379	8.22148	8.26318	8.94146	8.77082	8.77205	27944	33214	51991	46819	54110	50448
Col27a1	COL27A1	ENSMUSG00000045672	ENSMUSG00000045672.16	373864	ENSMUSG00000045672.15	-1.17898	1.84003	-9.60071	8.82379e-06	0.00260666	4.07825	2.33386	2.63554	2.32597	1.30622	1.26394	1.17466	484	691	848	235	297	260
Tec	TEC	ENSMUSG00000029217	ENSMUSG00000029217.17	21682	ENSMUSG00000029217.16	-0.719482	5.87313	-9.58777	8.9158e-06	0.00260666	4.16042	6.29396	6.11044	6.294	5.53271	5.5971	5.41059	7540	7688	13278	4408	5996	4908
Ebi3	EBI3	ENSMUSG00000003206	ENSMUSG00000003206.8	50498	ENSMUSG00000003206.7	0.829503	6.7088	9.55949	9.12052e-06	0.00260666	4.12451	6.17807	6.2171	6.48342	7.09801	7.20947	7.06676	6958	8278	15141	13046	18334	15470
Serpinb9	SERPINB9	ENSMUSG00000045827	ENSMUSG00000045827.11	20723	ENSMUSG00000045827.10	-0.90198	4.5803	-9.55618	9.14481e-06	0.00260666	4.17051	5.10983	5.13877	4.85797	4.08172	4.06087	4.23267	3318	3920	4907	1612	2067	2169
Lnx1	LNX1	ENSMUSG00000029228	ENSMUSG00000029228.16	16924	ENSMUSG00000029228.15	1.22983	1.10087	9.54819	9.20383e-06	0.00260666	3.90308	0.407864	0.454616	0.57161	1.83814	1.54505	1.78796	127	152	251	340	361	398
Slc37a2	SLC37A2	ENSMUSG00000032122	ENSMUSG00000032122.16	56857	ENSMUSG00000032122.15	-0.940092	6.27969	-9.53315	9.31594e-06	0.00260666	4.10882	6.91367	6.71117	6.62997	5.6237	5.88472	5.91491	11586	11659	16760	4695	7319	6962
Il1rn	IL1RN	ENSMUSG00000026981	ENSMUSG00000026981.16	16181	ENSMUSG00000026981.15	0.732331	7.4749	9.40531	1.0333e-05	0.00280482	3.99113	7.1401	7.08302	7.1031	7.99818	7.83267	7.69235	13555	15087	23265	24348	28240	23868
Abhd6	ABHD6	ENSMUSG00000025277	ENSMUSG00000025277.15	66082	ENSMUSG00000025277.14	-2.32356	-0.0639309	-9.36421	1.06856e-05	0.00280482	3.3079	1.01714	1.34406	0.925871	-0.77895	-1.10731	-1.78439	194	282	321	55	57	33
Nfil3	NFIL3	ENSMUSG00000056749	ENSMUSG00000056749.8	18030	ENSMUSG00000056749.7	-0.822441	3.8117	-9.35699	1.0749e-05	0.00280482	4.02394	4.22849	4.3399	4.10623	3.49205	3.39979	3.30371	1801	2253	2914	1071	1307	1139
Hebp1	HEBP1	ENSMUSG00000042770	ENSMUSG00000042770.9	15199	ENSMUSG00000042770.8	-1.7775	2.38644	-9.3514	1.07982e-05	0.00280482	3.9567	3.64773	3.03721	3.15226	1.74178	1.32099	1.41865	1204	913	1504	318	309	308
Tut4	TUT4	ENSMUSG00000034610	ENSMUSG00000034610.15	230594	ENSMUSG00000034610.14	-0.791594	4.61481	-9.32622	1.10236e-05	0.00280482	3.98044	5.06524	5.11652	4.85914	4.25517	4.25634	4.13643	3217	3860	4911	1818	2367	2029
Hsd17b12	HSD17B12	ENSMUSG00000027195	ENSMUSG00000027195.11	56348	ENSMUSG00000027195.10	0.482454	7.52229	9.31918	1.10875e-05	0.00280482	3.91776	7.25601	7.25677	7.33018	7.79422	7.77589	7.72066	14689	17018	27231	21138	27150	24341
Tnfsf9	TNFSF9	ENSMUSG00000035678	ENSMUSG00000035678.9	21950	ENSMUSG00000035678.8	0.758669	7.61224	9.27857	1.14643e-05	0.00283849	3.88311	7.18557	7.11301	7.39949	8.08158	7.94889	7.94493	13989	15404	28571	25797	30609	28435
Raph1	RAPH1	ENSMUSG00000026014	ENSMUSG00000026014.16	77300	ENSMUSG00000026014.15	-1.01635	5.14407	-9.27094	1.15366e-05	0.00283849	3.91815	5.8073	5.73491	5.42999	4.49709	4.67313	4.72199	5381	5926	7295	2150	3160	3045
Hs3st3b1	HS3ST3B1	ENSMUSG00000070407	ENSMUSG00000070407.6	54710	ENSMUSG00000070407.5	1.52522	4.4852	9.24383	1.17979e-05	0.00286355	3.91849	3.30757	3.70329	4.09928	5.37846	5.27887	5.1437	951	1449	2900	3961	4809	4079
Marco	MARCO	ENSMUSG00000026390	ENSMUSG00000026390.8	17167	ENSMUSG00000026390.7	1.88151	4.7674	9.18633	1.23741e-05	0.00296334	3.86425	3.88874	3.35487	4.19408	5.94664	5.42995	5.79011	1423	1138	3097	5873	5340	6385
Dock5	DOCK5	ENSMUSG00000044447	ENSMUSG00000044447.6	68813	ENSMUSG00000044447.5	-1.043	3.9463	-9.14421	1.2816e-05	0.00302878	3.84829	4.70842	4.35772	4.3602	3.32221	3.53955	3.38972	2512	2281	3475	952	1440	1209
Ttc39c	TTC39C	ENSMUSG00000024424	ENSMUSG00000024424.16	72747	ENSMUSG00000024424.15	1.27761	4.72712	9.09952	1.33041e-05	0.0031033	3.7871	4.05601	3.78268	4.39222	5.52417	5.31997	5.28764	1598	1531	3553	4382	4948	4507
Tnnt3	TNNT3	ENSMUSG00000061723	ENSMUSG00000061723.19	21957	ENSMUSG00000061723.18	-1.33935	0.220934	-9.07506	1.358e-05	0.00312706	3.33402	1.05376	0.877907	0.769623	-0.539943	-0.31618	-0.519558	199	204	288	65	99	80
Arfgap2	ARFGAP2	ENSMUSG00000027255	ENSMUSG00000027255.15	77038	ENSMUSG00000027255.14	0.4643	7.00167	9.05512	1.38096e-05	0.00313967	3.69185	6.75468	6.73083	6.82267	7.2106	7.25813	7.23313	10377	11819	19155	14105	18963	17361
Ccrl2	CCRL2	ENSMUSG00000043953	ENSMUSG00000043953.13	54199	ENSMUSG00000043953.12	0.879724	9.24687	9.01491	1.42857e-05	0.0031413	3.65663	8.69426	8.73432	8.99378	9.84558	9.62525	9.58803	39807	47392	86270	87618	97834	88814
Arf6	ARF6	ENSMUSG00000044147	ENSMUSG00000044147.9	11845	ENSMUSG00000044147.8	-0.531884	6.99444	-9.00477	1.44086e-05	0.0031413	3.64807	7.23314	7.34927	7.19894	6.72677	6.77304	6.68547	14458	18145	24863	10086	13548	11877
Mylip	MYLIP	ENSMUSG00000038175	ENSMUSG00000038175.11	218203	ENSMUSG00000038175.10	0.657456	5.66598	8.98902	1.46019e-05	0.0031413	3.6556	5.34147	5.2618	5.40344	6.12349	5.9641	5.90159	3896	4269	7162	6639	7733	6898
Ly6e	LY6E	ENSMUSG00000022587	ENSMUSG00000022587.15	17069	ENSMUSG00000022587.14	-0.790371	9.75218	-8.9836	1.46691e-05	0.0031413	3.63116	10.1031	10.2765	10.0618	9.30731	9.52254	9.24188	105697	138023	180865	60333	91111	69868
Myc	MYC	ENSMUSG00000022346	ENSMUSG00000022346.18	17869	ENSMUSG00000022346.16	-0.516521	4.42165	-8.98182	1.46912e-05	0.0031413	3.69507	4.67178	4.68904	4.68018	4.14302	4.20233	4.14353	2449	2870	4338	1682	2280	2039
Map3k1	MAP3K1	ENSMUSG00000021754	ENSMUSG00000021754.18	26401	ENSMUSG00000021754.17	-0.794545	3.85789	-8.96586	1.48914e-05	0.00314663	3.69997	4.34166	4.3399	4.10326	3.39746	3.47294	3.49216	1948	2253	2908	1003	1375	1298
Pola1	POLA1	ENSMUSG00000006678	ENSMUSG00000006678.7	18968	ENSMUSG00000006678.6	-0.862806	5.64889	-8.89645	1.57977e-05	0.00316803	3.57728	6.09486	6.24711	5.90689	5.08952	5.3112	5.24377	6568	8452	10153	3242	4918	4372
Ptpmt1	PTPMT1	ENSMUSG00000063235	ENSMUSG00000063235.19	66461	ENSMUSG00000063235.16	0.512678	5.49624	8.88726	1.59222e-05	0.00316803	3.5708	5.22428	5.18761	5.30402	5.75377	5.71109	5.79665	3592	4055	6685	5138	6489	6414
Jun	JUN	ENSMUSG00000052684	ENSMUSG00000052684.5	16476	ENSMUSG00000052684.4	-0.678518	5.30831	-8.87863	1.60401e-05	0.00316803	3.57173	5.76927	5.59387	5.57939	5.07656	4.8862	4.94455	5241	5374	8091	3213	3663	3553
Spn	SPN	ENSMUSG00000051457	ENSMUSG00000051457.8	20737	ENSMUSG00000051457.7	1.047	6.23126	8.87785	1.60509e-05	0.00316803	3.54614	5.47505	5.73394	5.90546	6.64224	6.9431	6.68777	4274	5922	10143	9512	15243	11896
Nin	NIN	ENSMUSG00000021068	ENSMUSG00000021068.18	18080	ENSMUSG00000021068.17	-0.591633	6.57057	-8.86469	1.62327e-05	0.00316909	3.52809	6.9871	6.82234	6.79099	6.24112	6.24694	6.33494	12191	12593	18739	7203	9408	9315
Maml3	MAML3	ENSMUSG00000061143	ENSMUSG00000061143.16	433586	ENSMUSG00000061143.15	-0.713937	4.44979	-8.83201	1.66942e-05	0.00322413	3.56531	4.80395	4.94531	4.67818	4.11182	4.06852	4.09094	2684	3428	4332	1646	2078	1966
Akna	AKNA	ENSMUSG00000039158	ENSMUSG00000039158.12	100182	ENSMUSG00000039158.11	0.712933	7.00227	8.79444	1.72429e-05	0.00324433	3.46098	6.5244	6.59474	6.8161	7.35362	7.42742	7.29733	8846	10755	19068	15575	21324	18151
Abi3	ABI3	ENSMUSG00000018381	ENSMUSG00000018381.16	66610	ENSMUSG00000018381.15	-1.53019	2.09282	-8.79045	1.73022e-05	0.00324433	3.50381	2.59218	2.98249	2.98252	1.10963	1.19948	1.69062	579	879	1337	205	284	372
Kcnn4	KCNN4	ENSMUSG00000054342	ENSMUSG00000054342.9	16534	ENSMUSG00000054342.8	-1.75247	5.17827	-8.78788	1.73406e-05	0.00324433	3.50715	6.3235	6.25732	5.60536	4.12317	4.52166	4.23864	7696	8512	8238	1659	2845	2178
Anpep	ANPEP	ENSMUSG00000039062	ENSMUSG00000039062.16	16790	ENSMUSG00000039062.15	-1.866	5.23674	-8.76691	1.76575e-05	0.00326956	3.48781	6.64286	6.12109	5.76548	4.16599	4.49969	4.22534	9603	7745	9205	1709	2802	2158
Zfp277	ZNF277	ENSMUSG00000055917	ENSMUSG00000055917.16	246196	ENSMUSG00000055917.15	-0.633914	3.94202	-8.73127	1.8211e-05	0.00331257	3.49587	4.29577	4.26905	4.22176	3.51873	3.62792	3.71891	1887	2145	3157	1091	1531	1519
Dnajc27	DNAJC27	ENSMUSG00000020657	ENSMUSG00000020657.17	217378	ENSMUSG00000020657.16	-0.517275	4.56483	-8.72696	1.82792e-05	0.00331257	3.46714	4.85464	4.84016	4.78161	4.25755	4.33462	4.32039	2780	3187	4654	1821	2499	2305
Clasp1	CLASP1	ENSMUSG00000064302	ENSMUSG00000064302.14	76707	ENSMUSG00000064302.13	-0.453097	6.12439	-8.71668	1.84431e-05	0.00331257	3.40211	6.36925	6.38984	6.29465	5.89818	5.90372	5.89068	7944	9331	13284	5679	7416	6846
Fcgr1	FCGR1A	ENSMUSG00000015947	ENSMUSG00000015947.11	14129	ENSMUSG00000015947.10	-1.06317	6.12318	-8.69262	1.8833e-05	0.00331607	3.38364	6.44271	6.83659	6.68404	5.63166	5.76648	5.37759	8359	12718	17400	4721	6743	4797
Fcgr1	FCGR1B	ENSMUSG00000015947	ENSMUSG00000015947.11	14129	ENSMUSG00000015947.10	-1.06317	6.12318	-8.69262	1.8833e-05	0.00331607	3.38364	6.44271	6.83659	6.68404	5.63166	5.76648	5.37759	8359	12718	17400	4721	6743	4797
Spaca6	SPACA6	ENSMUSG00000080316	ENSMUSG00000080316.12	75202	ENSMUSG00000080316.11	1.11443	4.56214	8.68741	1.89185e-05	0.00331607	3.434	3.719	3.94468	4.31166	5.14666	5.16857	5.08229	1265	1713	3360	3373	4455	3909
Xpot	XPOT	ENSMUSG00000034667	ENSMUSG00000034667.9	73192	ENSMUSG00000034667.8	-0.492265	7.38522	-8.68148	1.90165e-05	0.00331607	3.35684	7.62239	7.7162	7.5555	7.13372	7.1371	7.1464	18936	23400	31834	13373	17437	16348
Slc44a1	SLC44A1	ENSMUSG00000028412	ENSMUSG00000028412.18	100434	ENSMUSG00000028412.17	-1.15439	4.83543	-8.65998	1.93766e-05	0.00332883	3.4005	5.64398	5.47677	5.13332	4.28811	4.34612	4.1243	4805	4955	5939	1860	2519	2012
Itsn2	ITSN2	ENSMUSG00000020640	ENSMUSG00000020640.11	20403	ENSMUSG00000020640.10	-0.423028	6.9303	-8.65028	1.95415e-05	0.00332883	3.33086	7.13488	7.15264	7.13808	6.70501	6.7587	6.6925	13506	15833	23836	9935	13414	11935
Psmc3	PSMC3	ENSMUSG00000002102	ENSMUSG00000002102.16	19182	ENSMUSG00000002102.15	0.414303	7.43734	8.62672	1.99484e-05	0.00332883	3.30645	7.2187	7.2113	7.26045	7.64205	7.63037	7.66119	14314	16490	25946	19022	24545	23358
Sephs2	SEPHS2	ENSMUSG00000049091	ENSMUSG00000049091.8	20768	ENSMUSG00000049091.6	0.624399	6.15132	8.61055	2.02332e-05	0.00332883	3.30504	5.89846	5.69468	5.92285	6.44457	6.41999	6.52735	5732	5763	10266	8294	10607	10644
Plxdc1	PLXDC1	ENSMUSG00000017417	ENSMUSG00000017417.15	72324	ENSMUSG00000017417.14	-0.566738	5.11254	-8.60478	2.03359e-05	0.00332883	3.33406	5.49849	5.35503	5.33645	4.87501	4.77575	4.83449	4344	4554	6837	2794	3393	3292
E2f8	E2F8	ENSMUSG00000046179	ENSMUSG00000046179.18	108961	ENSMUSG00000046179.17	-0.934736	4.37593	-8.59754	2.04656e-05	0.00332883	3.36291	4.79586	5.02033	4.73018	3.75138	4.09193	3.86592	2669	3611	4491	1282	2112	1682
Arsb	ARSB	ENSMUSG00000042082	ENSMUSG00000042082.8	11881	ENSMUSG00000042082.7	0.717827	8.69277	8.59638	2.04864e-05	0.00332883	3.279	8.22952	8.44388	8.328	8.99911	9.20631	8.94981	28844	38750	54380	48728	73177	57063
Dot1l	DOT1L	ENSMUSG00000061589	ENSMUSG00000061589.15	208266	ENSMUSG00000061589.14	-0.593645	6.76237	-8.59162	2.05723e-05	0.00332883	3.279	6.93995	7.17722	7.06037	6.43987	6.51588	6.44091	11799	16105	22586	8267	11336	10025
Gbgt1	GBGT1	ENSMUSG00000026829	ENSMUSG00000026829.10	227671	ENSMUSG00000026829.9	-1.56719	1.69638	-8.5639	2.10803e-05	0.00338057	3.28235	2.75225	2.54291	2.19432	0.788578	0.764871	1.13537	647	648	774	164	210	253
Hif1a	HIF1A	ENSMUSG00000021109	ENSMUSG00000021109.14	15251	ENSMUSG00000021109.13	-0.790969	6.79064	-8.52854	2.17488e-05	0.00341435	3.22115	7.35111	7.19961	7.00748	6.51053	6.34189	6.33324	15690	16357	21773	8682	10048	9304
As3mt	AS3MT	ENSMUSG00000003559	ENSMUSG00000003559.9	57344	ENSMUSG00000003559.8	-6.59743	0.404211	-8.5227	2.18613e-05	0.00341435	2.29073	3.59528	4.16014	3.27712	-0.831899	-3.09482	-4.68055	1161	1989	1640	53	14	4
Acp2	ACP2	ENSMUSG00000002103	ENSMUSG00000002103.17	11432	ENSMUSG00000002103.16	0.44661	7.05862	8.41812	2.39917e-05	0.00371479	3.1153	6.85756	6.77447	6.87387	7.24307	7.29412	7.30865	11144	12182	19847	14426	19442	18294
Cd300lb	CD300LB	ENSMUSG00000063193	ENSMUSG00000063193.10	217304	ENSMUSG00000063193.9	-1.49384	3.6462	-8.40606	2.42518e-05	0.00371661	3.22251	4.72668	4.34501	4.12882	3.11576	2.9306	2.63032	2544	2261	2960	825	944	714
Dagla	DAGLA	ENSMUSG00000035735	ENSMUSG00000035735.11	269060	ENSMUSG00000035735.10	-1.24654	1.05523	-8.39846	2.44173e-05	0.00371661	3.06906	1.91535	1.6511	1.50859	0.303151	0.551021	0.402191	362	349	481	117	181	152
Slc7a7	SLC7A7	ENSMUSG00000000958	ENSMUSG00000000958.11	20540	ENSMUSG00000000958.10	-0.597153	4.49866	-8.37083	2.50296e-05	0.00375737	3.14946	4.73347	4.90217	4.75533	4.2504	4.22056	4.13002	2556	3327	4570	1812	2309	2020
Tle3	TLE3	ENSMUSG00000032280	ENSMUSG00000032280.17	21887	ENSMUSG00000032280.16	-0.780032	4.96218	-8.36755	2.51035e-05	0.00375737	3.12509	5.48615	5.41034	5.17403	4.51708	4.66719	4.5183	4307	4732	6109	2180	3147	2644
Ehbp1l1	EHBP1L1	ENSMUSG00000024937	ENSMUSG00000024937.16	114601	ENSMUSG00000024937.15	-0.556192	7.06452	-8.34849	2.55372e-05	0.00378507	3.05034	7.40915	7.36643	7.25236	6.80432	6.69212	6.86275	16334	18362	25801	10643	12809	13430
Zmiz1	ZMIZ1	ENSMUSG00000007817	ENSMUSG00000007817.16	328365	ENSMUSG00000007817.15	-0.813544	6.92716	-8.33326	2.58899e-05	0.00378507	3.03764	7.55701	7.24211	7.20409	6.46975	6.62244	6.46757	18097	16846	24952	8440	12205	10212
Igfbp6	IGFBP6	ENSMUSG00000023046	ENSMUSG00000023046.7	16012	ENSMUSG00000023046.6	-3.31605	-1.05248	-8.32185	2.61575e-05	0.00378507	2.08205	1.1516	0.356768	0.328515	-2.36391	-3.42924	-2.35862	213	142	212	18	11	22
Cep170b	CEP170B	ENSMUSG00000072825	ENSMUSG00000072825.12	217882	ENSMUSG00000072825.11	-0.810649	5.24421	-8.30745	2.64998e-05	0.00378507	3.05641	5.77751	5.60749	5.57134	4.71694	4.74785	5.04415	5271	5425	8046	2504	3328	3807
Chp1	CHP1	ENSMUSG00000014077	ENSMUSG00000014077.14	56398	ENSMUSG00000014077.13	0.414044	6.57139	8.30598	2.65349e-05	0.00378507	3.01449	6.36361	6.3318	6.39714	6.79766	6.78861	6.7495	7913	8963	14262	10594	13695	12416
Dicer1	DICER1	ENSMUSG00000041415	ENSMUSG00000041415.12	192119	ENSMUSG00000041415.10	-0.489643	6.08555	-8.30523	2.6553e-05	0.00378507	3.02324	6.4257	6.29529	6.27222	5.81774	5.85967	5.84269	8261	8739	13079	5371	7193	6622
Mbd6	MBD6	ENSMUSG00000025409	ENSMUSG00000025409.15	110962	ENSMUSG00000025409.14	-0.62693	5.01673	-8.29317	2.68439e-05	0.00379641	3.05206	5.40095	5.41277	5.18439	4.71001	4.68405	4.70819	4060	4740	6153	2492	3184	3016
Hectd1	HECTD1	ENSMUSG00000035247	ENSMUSG00000035247.17	207304	ENSMUSG00000035247.16	-0.508151	7.6194	-8.2702	2.74083e-05	0.00381612	2.97374	7.97298	7.82008	7.8275	7.3316	7.42478	7.33947	24145	25147	38439	15339	21285	18689
Agpat4	AGPAT4	ENSMUSG00000023827	ENSMUSG00000023827.9	68262	ENSMUSG00000023827.8	-0.492239	4.8739	-8.25892	2.76899e-05	0.00382568	3.02607	5.06658	5.16611	5.12675	4.62108	4.67951	4.58337	3220	3995	5912	2343	3174	2766
Midn	MIDN	ENSMUSG00000035621	ENSMUSG00000035621.14	59090	ENSMUSG00000035621.13	-0.739818	3.30564	-8.2334	2.83397e-05	0.00386562	3.07308	3.8361	3.59909	3.60247	2.96094	2.88403	2.95123	1372	1348	2055	741	914	892
Tmem131l	TMEM131L	ENSMUSG00000033767	ENSMUSG00000033767.15	229473	ENSMUSG00000033767.14	-0.437095	5.06014	-8.23069	2.84094e-05	0.00386562	2.99011	5.27518	5.2776	5.28446	4.80899	4.87315	4.84149	3721	4316	6595	2669	3630	3308
Btbd7	BTBD7	ENSMUSG00000041702	ENSMUSG00000041702.8	238386	ENSMUSG00000041702.7	-0.556052	5.36599	-8.21813	2.87362e-05	0.00388069	2.96516	5.73389	5.66662	5.53521	5.13291	5.08388	5.0434	5114	5652	7847	3341	4201	3805
Itga6	ITGA6	ENSMUSG00000027111	ENSMUSG00000027111.17	16403	ENSMUSG00000027111.16	-0.591452	3.62744	-8.19587	2.93259e-05	0.00388214	3.02869	3.8755	3.90715	3.98063	3.33728	3.39758	3.26652	1410	1669	2671	962	1305	1110
Helb	HELB	ENSMUSG00000020228	ENSMUSG00000020228.12	117599	ENSMUSG00000020228.11	-0.675124	3.98087	-8.18986	2.94873e-05	0.00388214	3.00844	4.40113	4.3482	4.22405	3.51078	3.70317	3.69787	2030	2266	3162	1085	1613	1497
Antxr2	ANTXR2	ENSMUSG00000029338	ENSMUSG00000029338.14	71914	ENSMUSG00000029338.13	-1.03776	5.94988	-8.18919	2.95054e-05	0.00388214	2.92037	6.73762	6.3743	6.30126	5.36603	5.62096	5.29911	10255	9231	13345	3927	6096	4543
Tmem158	TMEM158	ENSMUSG00000054871	ENSMUSG00000054871.6	72309	ENSMUSG00000054871.5	-0.782336	2.46837	-8.17807	2.98067e-05	0.00388214	3.02342	2.97861	2.82675	2.79257	1.98697	2.16743	2.05792	757	789	1172	377	556	480
Prdx5	PRDX5	ENSMUSG00000024953	ENSMUSG00000024953.18	54683	ENSMUSG00000024953.17	0.485786	7.76981	8.1773	2.98277e-05	0.00388214	2.8846	7.50722	7.53493	7.53859	7.91789	8.02069	8.09956	17483	20637	31463	23030	32171	31652
Nectin1	NECTIN1	ENSMUSG00000032012	ENSMUSG00000032012.10	58235	ENSMUSG00000032012.9	-0.970096	3.16126	-8.16859	3.00665e-05	0.00388507	3.01795	3.67031	3.74933	3.54227	2.56491	2.92601	2.51475	1223	1496	1971	563	941	659
Uck2	UCK2	ENSMUSG00000026558	ENSMUSG00000026558.14	80914	ENSMUSG00000026558.13	-1.38245	4.65367	-8.11583	3.15584e-05	0.00391359	2.91119	5.51039	5.3272	5.19374	4.09508	3.52748	4.26814	4380	4467	6193	1627	1428	2223
Slc9a3r1	SLC9A3R1	ENSMUSG00000020733	ENSMUSG00000020733.4	26941	ENSMUSG00000020733.3	-0.766174	4.00389	-8.10127	3.19846e-05	0.00391359	2.92541	4.42997	4.51908	4.22769	3.62078	3.6942	3.53161	2071	2551	3170	1171	1603	1334
Slc22a15	SLC22A15	ENSMUSG00000033147	ENSMUSG00000033147.17	242126	ENSMUSG00000033147.16	-0.813379	1.79603	-8.10099	3.19926e-05	0.00391359	2.92345	2.28233	2.23675	2.10796	1.33052	1.43306	1.38554	467	524	729	239	334	301
Chst3	CHST3	ENSMUSG00000057337	ENSMUSG00000057337.14	53374	ENSMUSG00000057337.13	-1.90664	2.2391	-8.09975	3.20292e-05	0.00391359	2.94016	3.42264	3.36371	2.8218	1.68166	1.26394	0.880844	1030	1145	1196	305	297	212
Traf3	TRAF3	ENSMUSG00000021277	ENSMUSG00000021277.17	22031	ENSMUSG00000021277.16	-0.609353	6.47475	-8.09839	3.20695e-05	0.00391359	2.81844	6.90279	6.76366	6.67238	6.24312	6.19527	6.07127	11499	12091	17260	7213	9077	7759
Nfatc2	NFATC2	ENSMUSG00000027544	ENSMUSG00000027544.17	18019	ENSMUSG00000027544.16	-0.810519	4.88505	-8.0966	3.21224e-05	0.00391359	2.87447	5.13952	5.36953	5.36217	4.37901	4.67541	4.38464	3387	4600	6960	1981	3165	2410
Hal	HAL	ENSMUSG00000020017	ENSMUSG00000020017.15	15109	ENSMUSG00000020017.14	0.943112	5.99525	8.08538	3.24566e-05	0.00391359	2.81703	5.36023	5.49355	5.70858	6.30113	6.42203	6.68595	3947	5013	8849	7509	10622	11881
Ldah	LDAH	ENSMUSG00000037669	ENSMUSG00000037669.16	68832	ENSMUSG00000037669.15	-0.466456	5.61492	-8.08084	3.25929e-05	0.00391359	2.82353	5.86742	5.8789	5.79802	5.42399	5.3112	5.41	5610	6548	9415	4088	4918	4906
Lrfn4	LRFN4	ENSMUSG00000045045	ENSMUSG00000045045.8	225875	ENSMUSG00000045045.7	0.718063	2.89392	8.07907	3.26463e-05	0.00391359	2.93958	2.43171	2.56936	2.59367	3.20553	3.19758	3.36566	518	660	1021	878	1136	1189
Napsa	NAPSA	ENSMUSG00000002204	ENSMUSG00000002204.10	16541	ENSMUSG00000002204.9	-0.462581	7.08231	-8.07624	3.27319e-05	0.00391359	2.78987	7.34106	7.35894	7.24125	6.83237	6.91124	6.80902	15581	18267	25603	10852	14910	12939
Nfatc1	NFATC1	ENSMUSG00000033016	ENSMUSG00000033016.17	18018	ENSMUSG00000033016.16	-0.627806	3.82505	-8.07063	3.29019e-05	0.00391359	2.90453	4.01017	4.21632	4.18427	3.48395	3.5535	3.50212	1548	2068	3076	1065	1454	1307
Tnfrsf23	TNFRSF10B	ENSMUSG00000037613	ENSMUSG00000037613.17	79201	ENSMUSG00000037613.16	-0.594334	4.40501	-8.05699	3.33198e-05	0.00393721	2.8612	4.83373	4.65496	4.62735	4.10215	4.13565	4.07619	2740	2803	4182	1635	2177	1946
Tnfrsf23	TNFRSF10C	ENSMUSG00000037613	ENSMUSG00000037613.17	79201	ENSMUSG00000037613.16	-0.594334	4.40501	-8.05699	3.33198e-05	0.00393721	2.8612	4.83373	4.65496	4.62735	4.10215	4.13565	4.07619	2740	2803	4182	1635	2177	1946
Tnfrsf23	TNFRSF10D	ENSMUSG00000037613	ENSMUSG00000037613.17	79201	ENSMUSG00000037613.16	-0.594334	4.40501	-8.05699	3.33198e-05	0.00393721	2.8612	4.83373	4.65496	4.62735	4.10215	4.13565	4.07619	2740	2803	4182	1635	2177	1946
Mllt10	MLLT10	ENSMUSG00000026743	ENSMUSG00000026743.17	17354	ENSMUSG00000026743.16	-0.498891	4.55095	-8.03698	3.39433e-05	0.0039383	2.83336	4.80234	4.83381	4.7679	4.30813	4.36149	4.23201	2681	3173	4610	1886	2546	2168
Slc8b1	SLC8B1	ENSMUSG00000032754	ENSMUSG00000032754.15	170756	ENSMUSG00000032754.14	-0.558837	5.32087	-8.03128	3.41234e-05	0.0039383	2.78842	5.72795	5.52063	5.55783	4.99293	5.07872	5.04718	5093	5108	7971	3032	4186	3815
Ahnak	AHNAK	ENSMUSG00000069833	ENSMUSG00000069833.14	66395	ENSMUSG00000069833.13	-1.00093	9.46349	-8.02968	3.4174e-05	0.0039383	2.74616	10.1013	9.94823	9.84077	8.7927	9.25829	8.83967	105565	109934	155179	42232	75862	52869
Fam219a	FAM219A	ENSMUSG00000028439	ENSMUSG00000028439.15	71901	ENSMUSG00000028439.14	0.529833	4.62215	8.02867	3.42061e-05	0.0039383	2.82008	4.28657	4.43167	4.34895	4.95923	4.83734	4.86913	1875	2401	3448	2962	3541	3372
Pcna	PCNA	ENSMUSG00000027342	ENSMUSG00000027342.15	18538	ENSMUSG00000027342.14	0.43908	8.39727	8.01321	3.47009e-05	0.00396761	2.72602	8.13303	8.14719	8.25313	8.62498	8.64346	8.58182	26978	31547	51630	37597	49538	44216
Eepd1	EEPD1	ENSMUSG00000036611	ENSMUSG00000036611.6	67484	ENSMUSG00000036611.5	-1.4014	4.02708	-8.00406	3.49974e-05	0.00396761	2.83853	5.15097	4.49571	4.5552	3.40749	3.29572	3.2574	3414	2510	3978	1010	1216	1103
Cd300a	CD300LD	ENSMUSG00000034652	ENSMUSG00000034652.13	NA	ENSMUSG00000034652.12	-0.82184	6.20684	-7.98828	3.55156e-05	0.00396761	2.71788	6.86053	6.4812	6.51191	5.88106	5.72282	5.78354	11167	9941	15443	5612	6542	6356
Cd300a	CD300A	ENSMUSG00000034652	ENSMUSG00000034652.13	NA	ENSMUSG00000034652.12	-0.82184	6.20684	-7.98828	3.55156e-05	0.00396761	2.71788	6.86053	6.4812	6.51191	5.88106	5.72282	5.78354	11167	9941	15443	5612	6542	6356
Hoxa5	HOXA5	ENSMUSG00000038253	ENSMUSG00000038253.7	15402	ENSMUSG00000038253.6	-1.616	-1.02634	-7.98484	3.56298e-05	0.00396761	2.12462	-0.255572	0.0157314	-0.39718	-1.74048	-1.76298	-2.01758	80	112	128	28	36	28
Ppp2r5e	PPP2R5E	ENSMUSG00000021051	ENSMUSG00000021051.11	26932	ENSMUSG00000021051.10	-0.431703	5.63288	-7.97865	3.58358e-05	0.00396761	2.72367	5.88099	5.85849	5.80962	5.36566	5.43481	5.44773	5663	6456	9491	3926	5358	5036
Slc39a9	SLC39A9	ENSMUSG00000048833	ENSMUSG00000048833.10	328133	ENSMUSG00000048833.9	-0.472563	5.9857	-7.97728	3.58819e-05	0.00396761	2.7109	6.30406	6.21012	6.15352	5.76412	5.77862	5.70375	7593	8238	12046	5175	6800	6014
Cdca4	CDCA4	ENSMUSG00000047832	ENSMUSG00000047832.10	71963	ENSMUSG00000047832.9	-0.503748	5.97298	-7.97355	3.60069e-05	0.00396761	2.70779	6.23956	6.29759	6.14065	5.64656	5.76026	5.75327	7261	8753	11939	4770	6714	6224
Rnd1	RND1	ENSMUSG00000054855	ENSMUSG00000054855.14	223881	ENSMUSG00000054855.13	0.867496	4.58731	7.95501	3.66359e-05	0.00400163	2.75304	4.26018	4.00164	4.19082	5.20615	4.82589	5.03922	1841	1782	3090	3515	3513	3794
Nop10	NOP10	ENSMUSG00000027133	ENSMUSG00000027133.4	66181	ENSMUSG00000027133.3	0.426025	5.69907	7.95136	3.67612e-05	0.00400163	2.69351	5.53132	5.43781	5.48907	5.94147	5.87919	5.91554	4444	4823	7600	5852	7291	6965
Espl1	ESPL1	ENSMUSG00000058290	ENSMUSG00000058290.5	105988	ENSMUSG00000058290.4	-0.738117	5.47423	-7.93842	3.72094e-05	0.00401738	2.69288	5.92192	5.89249	5.7264	4.90667	5.1821	5.21578	5826	6610	8959	2856	4497	4288
Plekhg3	PLEKHG3	ENSMUSG00000052609	ENSMUSG00000052609.10	263406	ENSMUSG00000052609.9	-2.26815	1.87409	-7.9343	3.73533e-05	0.00401738	2.76911	3.51352	2.97096	2.59367	1.03766	0.764871	0.363844	1097	872	1021	195	210	148
Dcaf5	DCAF5	ENSMUSG00000049106	ENSMUSG00000049106.8	320808	ENSMUSG00000049106.7	-0.514961	4.35274	-7.90929	3.82401e-05	0.00404777	2.72226	4.69747	4.56636	4.57394	4.05554	4.1089	4.11423	2493	2636	4030	1583	2137	1998
Ctdsp2	CTDSP2	ENSMUSG00000078429	ENSMUSG00000078429.10	52468	ENSMUSG00000078429.9	-0.741997	3.71791	-7.90665	3.8335e-05	0.00404777	2.7559	4.17132	4.14336	3.9687	3.34027	3.47294	3.2109	1731	1966	2649	964	1375	1068
Cytip	CYTIP	ENSMUSG00000026832	ENSMUSG00000026832.13	227929	ENSMUSG00000026832.12	-2.07026	3.42848	-7.9028	3.84738e-05	0.00404777	2.7733	4.58812	4.86395	3.99834	2.15285	2.72403	2.2436	2311	3240	2704	423	818	546
Rab21	RAB21	ENSMUSG00000020132	ENSMUSG00000020132.11	216344	ENSMUSG00000020132.10	-0.459605	6.23052	-7.88959	3.89551e-05	0.00404777	2.61857	6.43354	6.54742	6.40067	6.00064	6.03224	5.96861	8306	10408	14297	6097	8107	7226
Pcdhga6	PCDHGA6	ENSMUSG00000103793	ENSMUSG00000103793.2	93714	ENSMUSG00000103793.1	-2.32155	-1.76941	-7.88548	3.91058e-05	0.00404777	1.61415	-0.509674	-0.314234	-0.968176	-2.61917	-2.99861	-3.20662	67	89	86	15	15	12
Cpsf2	CPSF2	ENSMUSG00000041781	ENSMUSG00000041781.10	51786	ENSMUSG00000041781.9	-0.483886	6.56414	-7.88522	3.91154e-05	0.00404777	2.60828	6.84573	6.87598	6.69732	6.34074	6.32223	6.30284	11053	13070	17561	7718	9912	9110
Cd247	CD247	ENSMUSG00000005763	ENSMUSG00000005763.16	12503	ENSMUSG00000005763.15	0.95901	1.24496	7.8789	3.93492e-05	0.00404777	2.68696	0.948786	0.673625	0.692593	1.65305	1.66741	1.83427	185	177	273	299	393	411
Tmbim1	TMBIM1	ENSMUSG00000006301	ENSMUSG00000006301.18	69660	ENSMUSG00000006301.17	-0.391625	7.27682	-7.87648	3.94388e-05	0.00404777	2.5928	7.44051	7.5042	7.47302	7.10033	7.04601	7.09684	16693	20202	30065	13067	16370	15796
Ralgapa1	RALGAPA1	ENSMUSG00000021027	ENSMUSG00000021027.18	56784	ENSMUSG00000021027.17	-0.457805	5.37998	-7.86644	3.98139e-05	0.00406305	2.62441	5.61272	5.66228	5.55566	5.09485	5.19519	5.15918	4702	5635	7959	3254	4538	4123
Ahdc1	AHDC1	ENSMUSG00000037692	ENSMUSG00000037692.15	230793	ENSMUSG00000037692.14	-0.651042	2.50227	-7.8444	4.06515e-05	0.00411572	2.72633	2.78529	2.7916	2.89583	2.18985	2.17777	2.17328	662	770	1259	434	560	520
Mmp8	MMP8	ENSMUSG00000005800	ENSMUSG00000005800.4	17394	ENSMUSG00000005800.3	-1.56033	-0.505795	-7.83493	4.10174e-05	0.00411572	2.24084	0.3264	0.356768	0.18591	-1.74048	-1.10731	-1.05606	120	142	192	28	57	55
Bcl7a	BCL7A	ENSMUSG00000029438	ENSMUSG00000029438.10	77045	ENSMUSG00000029438.9	-1.44645	0.696648	-7.81198	4.19192e-05	0.00416234	2.54236	1.29309	1.77749	1.21374	-0.0895504	-0.0161671	0.00127433	235	381	392	89	122	115
S100a11	S100A11	ENSMUSG00000027907	ENSMUSG00000027907.5	20195	ENSMUSG00000027907.4	-0.607824	5.71721	-7.80508	4.21944e-05	0.00416234	2.55078	6.06041	6.14144	5.86552	5.39296	5.38635	5.45658	6413	7855	9866	4001	5181	5067
Hmga1b	HMGA1	ENSMUSG00000078249	ENSMUSG00000078249.6	111241	ENSMUSG00000078249.5	-0.597065	5.79986	-7.80244	4.23003e-05	0.00416234	2.54509	6.05342	6.21937	6.02103	5.60109	5.50752	5.39671	6382	8291	10989	4622	5635	4861
Ldlrad3	LDLRAD3	ENSMUSG00000048058	ENSMUSG00000048058.18	241576	ENSMUSG00000048058.17	0.758858	3.94857	7.79654	4.25379e-05	0.00416234	2.63635	3.39722	3.55123	3.73323	4.39278	4.39232	4.22467	1012	1304	2250	2000	2601	2157
Igsf3	IGSF3	ENSMUSG00000042035	ENSMUSG00000042035.12	78908	ENSMUSG00000042035.11	-0.871608	2.22032	-7.78334	4.30753e-05	0.00416234	2.66569	2.49166	2.80465	2.66126	1.87165	1.81372	1.67896	540	777	1070	348	435	369
Thbs1	THBS1	ENSMUSG00000040152	ENSMUSG00000040152.9	21825	ENSMUSG00000040152.8	-1.28223	0.518446	-7.77558	4.33945e-05	0.00416234	2.4867	1.03922	1.14153	1.28194	-0.260483	-0.301753	0.210221	197	245	411	79	100	133
Srp14	SRP14	ENSMUSG00000009549	ENSMUSG00000009549.15	20813	ENSMUSG00000009549.14	0.396788	5.88715	7.76956	4.36438e-05	0.00416234	2.50752	5.68161	5.66764	5.71541	6.1211	6.05343	6.08368	4932	5656	8891	6628	8227	7826
Entpd6	ENTPD6	ENSMUSG00000033068	ENSMUSG00000033068.17	12497	ENSMUSG00000033068.16	0.61094	4.62588	7.76802	4.3708e-05	0.00416234	2.56703	4.20182	4.28177	4.4639	4.87759	4.95952	4.9707	1768	2164	3734	2799	3854	3618
Slpi	SLPI	ENSMUSG00000017002	ENSMUSG00000017002.15	20568	ENSMUSG00000017002.14	1.60617	5.94949	7.75329	4.43262e-05	0.00416234	2.49829	5.04764	4.78009	5.58615	6.75257	7.05304	6.47743	3178	3057	8129	10268	16450	10282
Sema4b	SEMA4B	ENSMUSG00000030539	ENSMUSG00000030539.14	20352	ENSMUSG00000030539.13	-1.58489	3.22418	-7.75281	4.43465e-05	0.00416234	2.63474	4.29654	4.18245	3.60737	2.57765	2.23578	2.44529	1888	2020	2062	568	583	628
Trmt6	TRMT6	ENSMUSG00000037376	ENSMUSG00000037376.15	66926	ENSMUSG00000037376.14	0.440039	6.18142	7.74932	4.44947e-05	0.00416234	2.47949	5.92143	5.91823	6.0424	6.37801	6.39156	6.43688	5824	6729	11153	7920	10400	9997
Ppp2r3a	PPP2R3A	ENSMUSG00000043154	ENSMUSG00000043154.16	235542	ENSMUSG00000043154.15	-0.629038	4.06152	-7.74232	4.47931e-05	0.00416473	2.57811	4.44728	4.38093	4.30736	3.79022	3.83795	3.60537	2096	2318	3350	1317	1771	1404
Ankrd52	ANKRD52	ENSMUSG00000014498	ENSMUSG00000014498.10	237615	ENSMUSG00000014498.9	-0.428639	6.93343	-7.7275	4.54321e-05	0.00418465	2.44647	7.13156	7.2012	7.11102	6.66675	6.78143	6.7086	13475	16375	23393	9675	13627	12069
Riox1	RIOX1	ENSMUSG00000046791	ENSMUSG00000046791.9	71952	ENSMUSG00000046791.8	-0.444818	4.77469	-7.71877	4.58133e-05	0.00419823	2.5102	5.00573	5.0382	4.94993	4.56842	4.56757	4.5183	3087	3656	5230	2259	2937	2644
Agtrap	AGTRAP	ENSMUSG00000029007	ENSMUSG00000029007.9	11610	ENSMUSG00000029007.8	0.713695	4.91696	7.70941	4.62258e-05	0.00420208	2.49246	4.39472	4.50144	4.76477	5.24222	5.29408	5.3045	2021	2520	4600	3604	4860	4560
2310022A10Rik	C19orf47	ENSMUSG00000049643	ENSMUSG00000049643.16	66367	ENSMUSG00000049643.15	-0.438543	5.66474	-7.70191	4.65593e-05	0.00420208	2.44867	5.91149	5.86273	5.88065	5.36493	5.49647	5.47216	5784	6475	9970	3924	5592	5122
Arntl	ARNTL	ENSMUSG00000055116	ENSMUSG00000055116.9	11865	ENSMUSG00000055116.8	-0.777275	5.19044	-7.70048	4.66235e-05	0.00420208	2.47141	5.75127	5.59333	5.39638	4.92772	4.69802	4.77592	5176	5372	7127	2898	3215	3161
Mgat4a	MGAT4A	ENSMUSG00000026110	ENSMUSG00000026110.16	269181	ENSMUSG00000026110.15	-0.56465	6.71933	-7.69674	4.67912e-05	0.00420208	2.41805	6.94215	7.13107	6.93095	6.5341	6.4011	6.37661	11817	15598	20648	8825	10469	9588
Lgmn	LGMN	ENSMUSG00000021190	ENSMUSG00000021190.15	19141	ENSMUSG00000021190.14	-0.401189	8.1061	-7.67654	4.7708e-05	0.00424798	2.39083	8.36167	8.27477	8.28355	7.9313	7.92162	7.86369	31611	34464	52730	23245	30036	26878
Fblim1	FBLIM1	ENSMUSG00000006219	ENSMUSG00000006219.13	74202	ENSMUSG00000006219.12	-0.811925	2.37651	-7.67458	4.77977e-05	0.00424798	2.56892	2.76776	2.80465	2.78764	1.74631	2.07095	2.08174	654	777	1168	319	520	488
Tnrc18	TNRC18	ENSMUSG00000039477	ENSMUSG00000039477.17	231861	ENSMUSG00000039477.16	-0.60918	5.25928	-7.66994	4.80118e-05	0.00424798	2.43579	5.4298	5.65612	5.60624	4.84264	5.01784	5.00303	4142	5611	8243	2732	4013	3700
Rin1	RIN1	ENSMUSG00000024883	ENSMUSG00000024883.9	225870	ENSMUSG00000024883.8	-1.06988	0.69997	-7.62996	4.98986e-05	0.00439328	2.40256	1.3472	1.21597	1.16515	-0.0419847	0.139952	0.373527	244	258	379	92	136	149
Igsf8	IGSF8	ENSMUSG00000038034	ENSMUSG00000038034.16	140559	ENSMUSG00000038034.15	0.535022	8.80938	7.59532	5.16001e-05	0.00448831	2.30971	8.48508	8.50221	8.6388	9.09207	8.96791	9.17023	34434	40349	67453	51971	62031	66483
Klhl28	KLHL28	ENSMUSG00000020948	ENSMUSG00000020948.10	66689	ENSMUSG00000020948.9	-0.494104	4.47072	-7.59278	5.17276e-05	0.00448831	2.40366	4.77901	4.71148	4.67184	4.14731	4.27872	4.23599	2638	2915	4313	1687	2404	2174
Atad2b	ATAD2B	ENSMUSG00000052812	ENSMUSG00000052812.6	320817	ENSMUSG00000052812.5	-0.566896	5.08119	-7.58212	5.22651e-05	0.00449232	2.35639	5.47099	5.3667	5.26442	4.7795	4.88541	4.72009	4262	4591	6504	2615	3661	3041
Cd244a	CD244	ENSMUSG00000004709	ENSMUSG00000004709.15	18106	ENSMUSG00000004709.14	-1.62686	-0.585115	-7.58195	5.22741e-05	0.00449232	2.02997	0.385054	0.0661364	0.258974	-1.59609	-0.96412	-1.66065	125	116	202	31	63	36
Myh3	MYH3	ENSMUSG00000020908	ENSMUSG00000020908.15	17883	ENSMUSG00000020908.14	1.39062	0.76388	7.56002	5.34001e-05	0.00456724	2.35232	-0.0551077	-0.146998	0.34874	1.71896	1.23949	1.4782	92	100	215	313	292	321
Api5	API5	ENSMUSG00000027193	ENSMUSG00000027193.13	11800	ENSMUSG00000027193.12	0.370375	7.9256	7.55121	5.38601e-05	0.00458386	2.26284	7.77918	7.7245	7.71758	8.13219	8.1112	8.08894	21110	23535	35619	26718	34254	31420
Mtch2	MTCH2	ENSMUSG00000027282	ENSMUSG00000027282.18	56428	ENSMUSG00000027282.17	0.425108	6.70604	7.54496	5.41894e-05	0.00458386	2.263	6.44444	6.46852	6.56645	6.89188	6.89548	6.96945	8369	9854	16038	11309	14748	14461
Fahd2a	FAHD2A	ENSMUSG00000027371	ENSMUSG00000027371.11	68126	ENSMUSG00000027371.10	1.04006	1.79299	7.54001	5.44511e-05	0.00458386	2.42976	1.13802	1.0998	1.54118	2.37354	2.39924	2.20616	211	238	492	493	653	532
Ccdc88c	CCDC88C	ENSMUSG00000021182	ENSMUSG00000021182.17	68339	ENSMUSG00000021182.16	-0.90563	2.09214	-7.53693	5.46153e-05	0.00458386	2.43639	2.76776	2.49312	2.3989	1.65786	1.59986	1.63535	654	626	892	300	375	358
Timeless	TIMELESS	ENSMUSG00000039994	ENSMUSG00000039994.16	21853	ENSMUSG00000039994.15	-0.783141	4.34071	-7.49853	5.67039e-05	0.00472166	2.3197	4.70267	4.92284	4.58854	3.79569	4.01117	4.02335	2502	3375	4071	1322	1997	1876
Ext2	EXT2	ENSMUSG00000027198	ENSMUSG00000027198.17	14043	ENSMUSG00000027198.16	0.44229	6.279	7.4971	5.6783e-05	0.00472166	2.22093	6.02811	5.99809	6.14524	6.5165	6.53057	6.45552	6271	7112	11977	8718	11452	10127
Mon2	MON2	ENSMUSG00000034602	ENSMUSG00000034602.16	67074	ENSMUSG00000034602.15	-0.485702	6.06553	-7.45304	5.92928e-05	0.00488482	2.18158	6.36197	6.34541	6.22136	5.74192	5.90002	5.8225	7904	9048	12626	5096	7397	6530
Ciao1	CIAO1	ENSMUSG00000003662	ENSMUSG00000003662.11	26371	ENSMUSG00000003662.10	0.479715	5.56172	7.44924	5.95149e-05	0.00488482	2.19448	5.29252	5.25027	5.41668	5.84356	5.74014	5.82713	3766	4235	7228	5468	6621	6551
Cybb	CYBB	ENSMUSG00000015340	ENSMUSG00000015340.11	13058	ENSMUSG00000015340.10	0.892868	10.8296	7.44846	5.95611e-05	0.00488482	2.17068	10.0923	10.4905	10.5691	11.3644	11.2901	11.1711	104912	160088	257085	251084	310218	266094
Sord	SORD	ENSMUSG00000027227	ENSMUSG00000027227.8	20322	ENSMUSG00000027227.7	0.482137	4.40127	7.4328	6.04866e-05	0.00493818	2.24478	4.13675	4.08879	4.24578	4.65695	4.62675	4.65261	1690	1893	3210	2402	3060	2902
Tnn	TNN	ENSMUSG00000026725	ENSMUSG00000026725.18	329278	ENSMUSG00000026725.17	1.6278	7.18324	7.42052	6.12243e-05	0.00496619	2.13315	6.00515	6.13481	6.95732	8.07153	7.83257	8.09805	6172	7819	21029	25618	28238	31619
Nup107	NUP107	ENSMUSG00000052798	ENSMUSG00000052798.14	103468	ENSMUSG00000052798.13	-0.51353	5.57052	-7.4179	6.13827e-05	0.00496619	2.16329	5.78977	5.95381	5.7413	5.26879	5.31764	5.3518	5316	6897	9052	3671	4940	4712
Kidins220	KIDINS220	ENSMUSG00000036333	ENSMUSG00000036333.12	77480	ENSMUSG00000036333.11	-0.463838	6.28124	-7.39527	6.27715e-05	0.00505578	2.11596	6.60804	6.47989	6.45231	6.09075	6.07571	5.98073	9374	9932	14818	6490	8355	7287
Pcdh19	PCDH19	ENSMUSG00000051323	ENSMUSG00000051323.17	279653	ENSMUSG00000051323.16	1.05887	1.4615	7.3814	6.36395e-05	0.00510281	2.26733	0.810116	0.980027	0.978739	2.27055	1.88482	1.84475	168	219	333	459	457	414
Sh2d6	SH2D6	ENSMUSG00000052631	ENSMUSG00000052631.16	71130	ENSMUSG00000052631.15	-0.72137	2.48014	-7.37559	6.4007e-05	0.00510946	2.28587	2.75002	2.92561	2.84927	2.04318	2.25787	2.05491	646	845	1219	392	592	479
Esyt2	ESYT2	ENSMUSG00000021171	ENSMUSG00000021171.9	52635	ENSMUSG00000021171.8	-0.55318	5.08837	-7.34762	6.58104e-05	0.00520785	2.11532	5.48983	5.37859	5.23507	4.80953	4.84222	4.77501	4318	4629	6373	2670	3553	3159
Cep170	CEP170	ENSMUSG00000057335	ENSMUSG00000057335.12	545389	ENSMUSG00000057335.11	-0.57499	4.69435	-7.34748	6.58194e-05	0.00520785	2.13987	4.90762	5.13102	4.90823	4.4178	4.35468	4.44673	2884	3899	5081	2035	2534	2516
Nek9	NEK9	ENSMUSG00000034290	ENSMUSG00000034290.10	217718	ENSMUSG00000034290.9	-0.39891	7.31517	-7.33697	6.65117e-05	0.00522746	2.04195	7.5499	7.53353	7.46063	7.10892	7.17063	7.06741	18008	20617	29808	13145	17847	15477
Upp1	UPP1	ENSMUSG00000020407	ENSMUSG00000020407.14	22271	ENSMUSG00000020407.13	-0.780353	2.62158	-7.33478	6.66565e-05	0.00522746	2.24411	2.92427	3.11858	2.99541	2.21617	2.39924	2.07582	729	966	1349	442	653	486
Stk4	STK4	ENSMUSG00000018209	ENSMUSG00000018209.16	58231	ENSMUSG00000018209.15	0.500602	7.34618	7.32672	6.71941e-05	0.00522746	2.03091	7.01209	7.06115	7.21377	7.52108	7.65166	7.61735	12404	14860	25120	17492	24910	22659
Mef2d	MEF2D	ENSMUSG00000001419	ENSMUSG00000001419.18	17261	ENSMUSG00000001419.17	-0.476053	6.72989	-7.32616	6.72315e-05	0.00522746	2.03583	6.94471	6.93449	7.02303	6.59961	6.39668	6.48079	11838	13611	22009	9235	10437	10306
Nrg4	NRG4	ENSMUSG00000032311	ENSMUSG00000032311.18	83961	ENSMUSG00000032311.17	1.01112	1.53628	7.30407	6.87302e-05	0.00532096	2.20051	0.917337	1.19913	0.991659	1.80384	2.18034	2.12537	181	255	336	332	561	503
Apip	APIP	ENSMUSG00000010911	ENSMUSG00000010911.13	56369	ENSMUSG00000010911.12	0.515647	4.3611	7.28316	7.01827e-05	0.00540341	2.0938	4.01017	4.12119	4.1725	4.5394	4.65152	4.67186	1548	1936	3051	2214	3113	2941
Smad7	SMAD7	ENSMUSG00000025880	ENSMUSG00000025880.12	17131	ENSMUSG00000025880.11	-1.08467	2.41861	-7.28012	7.03968e-05	0.00540341	2.19412	2.92427	3.06846	2.89239	2.04685	2.07924	1.50046	729	933	1256	393	523	326
Rai14	RAI14	ENSMUSG00000022246	ENSMUSG00000022246.15	75646	ENSMUSG00000022246.14	-0.739656	4.94732	-7.27436	7.08043e-05	0.0054076	2.04916	5.52285	5.31064	5.12748	4.64004	4.50842	4.57448	4418	4416	5915	2374	2819	2749
Naaa	NAAA	ENSMUSG00000029413	ENSMUSG00000029413.15	67111	ENSMUSG00000029413.14	0.643465	3.81087	7.27085	7.10536e-05	0.0054076	2.12022	3.50428	3.62454	3.35916	4.0335	4.20801	4.13572	1090	1372	1736	1559	2289	2028
Rcor1	RCOR1	ENSMUSG00000037896	ENSMUSG00000037896.18	217864	ENSMUSG00000037896.17	-0.359045	5.8377	-7.26467	7.14959e-05	0.0054183	1.99141	6.03865	6.01783	5.99574	5.661	5.64443	5.66855	6317	7210	10798	4818	6196	5869
Ncoa1	NCOA1	ENSMUSG00000020647	ENSMUSG00000020647.11	17977	ENSMUSG00000020647.10	-0.740788	3.76502	-7.24399	7.29962e-05	0.00549539	2.09871	4.33869	4.10395	3.98817	3.30698	3.4053	3.44701	1944	1913	2685	942	1312	1258
Havcr2	HAVCR2	ENSMUSG00000020399	ENSMUSG00000020399.15	171285	ENSMUSG00000020399.14	-1.05301	4.85772	-7.24103	7.32141e-05	0.00549539	2.02361	5.35877	5.40208	5.39678	4.31728	4.68857	3.98281	3943	4705	7129	1898	3194	1824
BC029722	MMP24OS	ENSMUSG00000074649	ENSMUSG00000074649.7	613262	ENSMUSG00000074649.6	0.386306	5.34684	7.23484	7.36708e-05	0.00549539	1.98045	5.14928	5.13656	5.1738	5.5609	5.56794	5.49257	3410	3914	6108	4495	5876	5195
Frs2	FRS2	ENSMUSG00000020170	ENSMUSG00000020170.5	327826	ENSMUSG00000020170.4	-0.48046	5.45292	-7.22035	7.47539e-05	0.0055267	1.96167	5.74345	5.75426	5.5849	5.25457	5.22539	5.15497	5148	6006	8122	3635	4634	4111
Tspoap1	TSPOAP1	ENSMUSG00000034156	ENSMUSG00000034156.17	207777	ENSMUSG00000034156.16	-1.05443	0.804723	-7.20587	7.5854e-05	0.0055267	2.05069	1.15834	1.4475	1.36703	0.498096	0.271197	0.0861632	214	303	436	134	149	122
Prkar2b	PRKAR2B	ENSMUSG00000002997	ENSMUSG00000002997.16	19088	ENSMUSG00000002997.15	-0.984506	1.6009	-7.20248	7.61139e-05	0.0055267	2.107	2.18994	2.18066	1.92025	1.33052	0.99848	0.985576	438	504	640	239	247	228
Kif21a	KIF21A	ENSMUSG00000022629	ENSMUSG00000022629.18	16564	ENSMUSG00000022629.17	-0.83323	3.10692	-7.19925	7.63626e-05	0.0055267	2.09256	3.69022	3.44691	3.46022	2.50745	2.89033	2.64638	1240	1213	1862	541	918	722
Vash1	VASH1	ENSMUSG00000021256	ENSMUSG00000021256.6	238328	ENSMUSG00000021256.5	-1.07119	0.477052	-7.19698	7.65382e-05	0.0055267	2.00097	0.956543	1.0998	1.00021	-0.315978	0.171316	-0.0495748	186	238	338	76	139	111
Lin7c	LIN7C	ENSMUSG00000027162	ENSMUSG00000027162.8	22343	ENSMUSG00000027162.7	0.387003	7.4868	7.19621	7.65975e-05	0.0055267	1.89189	7.23394	7.29003	7.3556	7.70214	7.69294	7.64616	14466	17415	27715	19831	25633	23116
Vgll4	VGLL4	ENSMUSG00000030315	ENSMUSG00000030315.16	232334	ENSMUSG00000030315.15	-0.948559	3.42356	-7.19193	7.69296e-05	0.0055267	2.06885	4.15118	3.86862	3.70409	2.85813	2.85052	3.1088	1707	1625	2205	690	893	995
Emc4	EMC4	ENSMUSG00000027131	ENSMUSG00000027131.4	68032	ENSMUSG00000027131.3	0.455461	5.38534	7.1787	7.7966e-05	0.0055267	1.91923	5.13994	5.08326	5.24364	5.64232	5.55437	5.6485	3388	3772	6411	4756	5821	5788
Rgs12	RGS12	ENSMUSG00000029101	ENSMUSG00000029101.17	71729	ENSMUSG00000029101.16	-0.885983	1.28613	-7.17807	7.80159e-05	0.0055267	2.06813	1.83347	1.68375	1.67268	1.00783	0.857767	0.661278	342	357	539	191	224	182
Plek	PLEK	ENSMUSG00000020120	ENSMUSG00000020120.16	56193	ENSMUSG00000020120.15	0.523893	10.5354	7.17724	7.80815e-05	0.0055267	1.8828	10.1464	10.2557	10.4197	10.8139	10.8008	10.7761	108920	136046	231802	171427	220981	202358
Bin1	BIN1	ENSMUSG00000024381	ENSMUSG00000024381.17	30948	ENSMUSG00000024381.16	-0.661287	6.07242	-7.17535	7.82312e-05	0.0055267	1.89055	6.52342	6.42859	6.25903	5.74079	5.59878	5.88392	8840	9585	12960	5092	6003	6814
Adssl1	ADSS1	ENSMUSG00000011148	ENSMUSG00000011148.15	11565	ENSMUSG00000011148.14	-0.600737	4.16974	-7.17346	7.8381e-05	0.0055267	1.99582	4.62388	4.45373	4.34602	3.89169	3.87016	3.83296	2369	2438	3441	1413	1811	1644
Sypl	SYPL1	ENSMUSG00000020570	ENSMUSG00000020570.16	19027	ENSMUSG00000020570.15	-0.381396	6.48682	-7.1724	7.84649e-05	0.0055267	1.87625	6.69696	6.71599	6.62021	6.30401	6.32543	6.25829	9970	11698	16647	7524	9934	8833
Il7r	IL7R	ENSMUSG00000003882	ENSMUSG00000003882.6	16197	ENSMUSG00000003882.5	-1.00905	3.65088	-7.16092	7.9383e-05	0.00556952	2.02336	4.32603	4.30753	3.86895	3.03674	3.11126	3.25478	1927	2203	2472	781	1070	1101
Ddx27	DDX27	ENSMUSG00000017999	ENSMUSG00000017999.17	228889	ENSMUSG00000017999.16	0.383944	6.95468	7.1463	8.05701e-05	0.00562946	1.84179	6.73734	6.71537	6.83467	7.16097	7.12439	7.15537	10253	11693	19315	13628	17284	16450
Bcat1	BCAT1	ENSMUSG00000030268	ENSMUSG00000030268.18	12035	ENSMUSG00000030268.17	-0.603896	5.18908	-7.14092	8.10119e-05	0.00562946	1.89242	5.38056	5.65483	5.44141	4.78885	4.92429	4.94455	4003	5606	7353	2632	3761	3553
Serpinb8	SERPINB8	ENSMUSG00000026315	ENSMUSG00000026315.14	20725	ENSMUSG00000026315.13	-0.578613	5.51145	-7.13828	8.12292e-05	0.00562946	1.87231	5.89594	5.81286	5.69679	5.28364	5.30237	5.07712	5722	6255	8777	3709	4888	3895
Katnbl1	KATNBL1	ENSMUSG00000027132	ENSMUSG00000027132.4	72425	ENSMUSG00000027132.3	0.403939	5.5166	7.13492	8.15074e-05	0.00562946	1.866	5.33479	5.26854	5.34066	5.66996	5.70552	5.78013	3878	4289	6857	4848	6464	6341
Cand2	CAND2	ENSMUSG00000030319	ENSMUSG00000030319.9	67088	ENSMUSG00000030319.8	-2.46611	-1.43662	-7.13134	8.18044e-05	0.00562946	1.31172	-0.237761	0.0784672	-0.477992	-1.79201	-3.19792	-2.99249	81	117	121	27	13	14
Cd14	CD14	ENSMUSG00000051439	ENSMUSG00000051439.8	12475	ENSMUSG00000051439.7	0.402942	9.94112	7.11787	8.29344e-05	0.00568544	1.81481	9.6755	9.7465	9.79745	10.1688	10.1739	10.0845	78586	95588	150588	109617	143108	125299
Ddi2	RSC1A1	ENSMUSG00000078515	ENSMUSG00000078515.5	68817	ENSMUSG00000078515.4	-0.348892	5.89111	-7.10616	8.39298e-05	0.00572915	1.82061	6.06535	6.06139	6.0702	5.70726	5.7421	5.70039	6435	7431	11370	4975	6630	6000
Ago2	AGO2	ENSMUSG00000036698	ENSMUSG00000036698.12	239528	ENSMUSG00000036698.11	-0.36538	7.12308	-7.1029	8.421e-05	0.00572915	1.7939	7.32354	7.31744	7.2767	6.88703	6.95188	6.98187	15393	17749	26240	11271	15336	14586
Exoc3l4	EXOC3L4	ENSMUSG00000021280	ENSMUSG00000021280.10	74190	ENSMUSG00000021280.9	0.567707	3.86934	7.0904	8.52911e-05	0.00575397	1.92855	3.449	3.61293	3.68101	4.14131	4.22555	4.10626	1049	1361	2170	1680	2317	1987
Ccnd2	CCND2	ENSMUSG00000000184	ENSMUSG00000000184.13	12444	ENSMUSG00000000184.12	-1.36548	6.20821	-7.0876	8.55359e-05	0.00575397	1.79869	6.46191	7.21932	6.98464	5.74616	5.58065	5.25658	8471	16582	21431	5111	5928	4411
Kmt2c	KMT2C	ENSMUSG00000038056	ENSMUSG00000038056.16	NA	ENSMUSG00000038056.15	-0.627732	4.80137	-7.08274	8.59619e-05	0.00576105	1.85508	5.30662	5.06323	4.98911	4.44935	4.52874	4.47117	3803	3720	5374	2080	2859	2559
Pdhx	PDHX	ENSMUSG00000010914	ENSMUSG00000010914.11	27402	ENSMUSG00000010914.10	0.413839	5.68542	7.06225	8.77837e-05	0.00585083	1.7805	5.50775	5.41156	5.51597	5.84488	5.87721	5.95517	4372	4736	7743	5473	7281	7159
Lpin2	LPIN2	ENSMUSG00000024052	ENSMUSG00000024052.18	64898	ENSMUSG00000024052.17	-0.670717	5.65209	-7.06037	8.7953e-05	0.00585083	1.78297	6.13834	5.85804	5.97026	5.28791	5.4728	5.18518	6769	6454	10609	3720	5501	4198
Ctsa	CTSA	ENSMUSG00000017760	ENSMUSG00000017760.17	19025	ENSMUSG00000017760.16	0.452032	9.91746	7.05468	8.84674e-05	0.00585836	1.74643	9.69485	9.61894	9.76129	10.2357	10.0766	10.1175	79647	87499	146861	114820	133766	128190
Rdh11	RDH11	ENSMUSG00000066441	ENSMUSG00000066441.15	NA	ENSMUSG00000066441.14	-0.416393	5.18209	-7.03841	8.99574e-05	0.00591841	1.78155	5.43778	5.37203	5.36259	5.00477	5.01532	4.90002	4165	4608	6962	3057	4006	3445
Pigh	PIGH	ENSMUSG00000021120	ENSMUSG00000021120.12	110417	ENSMUSG00000021120.11	-0.705616	1.82017	-7.02781	9.09432e-05	0.00592198	1.94575	2.25743	2.1576	2.11388	1.44622	1.38482	1.56104	459	496	732	259	323	340
Apmap	APMAP	ENSMUSG00000033096	ENSMUSG00000033096.8	71881	ENSMUSG00000033096.7	0.385225	6.2314	7.02118	9.15658e-05	0.00592198	1.71816	6.00445	6.01963	6.09136	6.36722	6.44253	6.46319	6169	7219	11538	7861	10774	10181
Src	SRC	ENSMUSG00000027646	ENSMUSG00000027646.16	20779	ENSMUSG00000027646.15	0.920889	4.88773	7.02104	9.15792e-05	0.00592198	1.78288	4.76969	4.12788	4.39628	5.36529	5.31208	5.35517	2621	1945	3563	3925	4921	4723
Bcl2l1	BCL2L1	ENSMUSG00000007659	ENSMUSG00000007659.19	12048	ENSMUSG00000007659.18	0.655682	8.08861	7.01933	9.17405e-05	0.00592198	1.70055	7.66828	7.6793	7.93466	8.4068	8.55631	8.28634	19548	22809	41403	32320	46634	36027
Snrpb	SNRPB	ENSMUSG00000027404	ENSMUSG00000027404.17	20638	ENSMUSG00000027404.15	0.345376	8.45039	7.01669	9.199e-05	0.00592198	1.6981	8.27273	8.25101	8.30944	8.63824	8.6408	8.59009	29721	33901	53685	37944	49447	44470
Ddrgk1	DDRGK1	ENSMUSG00000068290	ENSMUSG00000068290.12	77006	ENSMUSG00000068290.11	0.467407	5.74972	7.01312	9.23286e-05	0.00592255	1.7249	5.48882	5.42308	5.63191	5.95032	6.02564	5.97855	4315	4774	8391	5888	8070	7276
Gatm	GATM	ENSMUSG00000027199	ENSMUSG00000027199.15	67092	ENSMUSG00000027199.14	0.775318	6.95297	6.99278	9.42861e-05	0.00597973	1.6763	6.36398	6.49017	6.83788	7.28893	7.3379	7.39897	7915	10003	19358	14892	20041	19476
Clec4a3	CLEC4C	ENSMUSG00000043832	ENSMUSG00000043832.14	73149	ENSMUSG00000043832.13	-1.02587	3.56134	-6.99254	9.43091e-05	0.00597973	1.8539	4.31098	3.90456	4.03261	2.77647	3.0309	3.31255	1907	1666	2769	652	1012	1146
Cand1	CAND1	ENSMUSG00000020114	ENSMUSG00000020114.13	71902	ENSMUSG00000020114.12	-0.467166	7.43263	-6.99118	9.4442e-05	0.00597973	1.67096	7.73547	7.72573	7.53744	7.23364	7.21332	7.15019	20480	23555	31438	14332	18383	16391
Epb41l3	EPB41L3	ENSMUSG00000024044	ENSMUSG00000024044.20	13823	ENSMUSG00000024044.19	-2.02827	-0.596337	-6.99005	9.45518e-05	0.00597973	1.55428	0.684974	0.336377	0.215581	-0.859121	-1.88672	-2.06912	154	140	196	52	33	27
Dusp10	DUSP10	ENSMUSG00000039384	ENSMUSG00000039384.9	63953	ENSMUSG00000039384.8	-0.696392	1.96211	-6.98419	9.51257e-05	0.00599492	1.90401	2.30378	2.37563	2.25808	1.57384	1.52495	1.73637	474	577	809	283	356	384
Acot2	ACOT1	ENSMUSG00000021226	ENSMUSG00000021226.8	171210	ENSMUSG00000021226.7	-0.824788	2.2751	-6.97263	9.62693e-05	0.00604578	1.89061	2.90637	2.66036	2.52571	1.82965	1.85616	1.87233	720	703	974	338	448	422
Acot2	ACOT2	ENSMUSG00000021226	ENSMUSG00000021226.8	171210	ENSMUSG00000021226.7	-0.824788	2.2751	-6.97263	9.62693e-05	0.00604578	1.89061	2.90637	2.66036	2.52571	1.82965	1.85616	1.87233	720	703	974	338	448	422
Gpr85	GPR85	ENSMUSG00000048216	ENSMUSG00000048216.14	64450	ENSMUSG00000048216.13	1.40928	3.61765	6.96499	9.70334e-05	0.00607254	1.82184	2.29462	3.0576	3.31273	4.38917	4.39731	4.25445	471	926	1681	1995	2610	2202
Dennd3	DENND3	ENSMUSG00000036661	ENSMUSG00000036661.15	105841	ENSMUSG00000036661.14	-0.973957	0.281041	-6.95192	9.83567e-05	0.00610618	1.75876	0.843963	0.812975	0.660591	-0.122155	-0.126257	-0.382869	172	195	267	87	113	88
Ywhaq	YWHAQ	ENSMUSG00000076432	ENSMUSG00000076432.14	22630	ENSMUSG00000076432.13	-0.402232	6.75051	-6.95173	9.83765e-05	0.00610618	1.63336	7.01046	6.96915	6.87619	6.53197	6.6046	6.51072	12390	13942	19879	8812	12055	10522
Mrps26	MRPS26	ENSMUSG00000037740	ENSMUSG00000037740.9	99045	ENSMUSG00000037740.8	0.386122	5.25534	6.94963	9.85909e-05	0.00610618	1.67958	5.01459	5.05428	5.11425	5.43103	5.43481	5.4831	3106	3697	5861	4108	5358	5161
Fcgr2b	FCGR2B	ENSMUSG00000026656	ENSMUSG00000026656.16	14130	ENSMUSG00000026656.15	0.5994	9.64534	6.94227	9.93467e-05	0.00610896	1.62213	9.26241	9.25132	9.52444	9.96745	9.8404	10.026	59019	67817	124625	95341	113568	120316
Fcgr2b	FCGR2A	ENSMUSG00000026656	ENSMUSG00000026656.16	14130	ENSMUSG00000026656.15	0.5994	9.64534	6.94227	9.93467e-05	0.00610896	1.62213	9.26241	9.25132	9.52444	9.96745	9.8404	10.026	59019	67817	124625	95341	113568	120316
Fcgr2b	FCGR2C	ENSMUSG00000026656	ENSMUSG00000026656.16	14130	ENSMUSG00000026656.15	0.5994	9.64534	6.94227	9.93467e-05	0.00610896	1.62213	9.26241	9.25132	9.52444	9.96745	9.8404	10.026	59019	67817	124625	95341	113568	120316
Pvr	PVR	ENSMUSG00000040511	ENSMUSG00000040511.15	52118	ENSMUSG00000040511.14	0.406809	8.14916	6.93713	9.98779e-05	0.00610896	1.61054	7.89471	7.90955	8.03314	8.40394	8.3099	8.34372	22870	26756	44328	32256	39312	37489
E2f7	E2F7	ENSMUSG00000020185	ENSMUSG00000020185.17	52679	ENSMUSG00000020185.16	-1.38883	2.88217	-6.93347	0.000100258	0.00610896	1.83442	3.38434	3.98208	3.39526	1.92847	2.4661	2.13679	1003	1758	1780	362	684	507
Foxn3	FOXN3	ENSMUSG00000033713	ENSMUSG00000033713.13	71375	ENSMUSG00000033713.12	-0.549394	4.22309	-6.93331	0.000100275	0.00610896	1.73655	4.43969	4.57509	4.48156	3.85552	3.90089	4.0858	2085	2652	3780	1378	1850	1959
Mindy1	MINDY1	ENSMUSG00000038712	ENSMUSG00000038712.17	75007	ENSMUSG00000038712.16	-1.27264	5.6156	-6.93272	0.000100337	0.00610896	1.65298	6.38245	6.41998	5.94489	5.29179	4.59192	5.0626	8017	9528	10424	3730	2987	3856
Bax	BAX	ENSMUSG00000003873	ENSMUSG00000003873.12	12028	ENSMUSG00000003873.11	0.340475	7.31689	6.92141	0.000101522	0.00614658	1.59469	7.13562	7.11498	7.18916	7.47984	7.47977	7.50195	13513	15425	24695	16999	22112	20917
Ncoa2	NCOA2	ENSMUSG00000005886	ENSMUSG00000005886.15	17978	ENSMUSG00000005886.14	-0.544029	5.01307	-6.91586	0.000102111	0.00614658	1.66018	5.33888	5.2919	5.23076	4.64429	4.67176	4.90086	3889	4359	6354	2381	3157	3447
Zswim4	ZSWIM4	ENSMUSG00000035671	ENSMUSG00000035671.7	212168	ENSMUSG00000035671.6	-0.530096	7.07972	-6.91573	0.000102125	0.00614658	1.59056	7.51339	7.23024	7.29131	6.78384	6.82049	6.83903	17558	16708	26507	10493	14001	13211
Raly	RALY	ENSMUSG00000027593	ENSMUSG00000027593.16	19383	ENSMUSG00000027593.15	0.366309	8.29451	6.91357	0.000102354	0.00614658	1.58481	8.10969	8.04923	8.17529	8.48625	8.46506	8.48154	26545	29476	48918	34150	43776	41247
Fam126a	FAM126A	ENSMUSG00000028995	ENSMUSG00000028995.15	84652	ENSMUSG00000028995.14	-0.617699	4.73091	-6.91066	0.000102665	0.00614658	1.67446	4.9011	5.14648	5.07331	4.30277	4.5587	4.40308	2871	3941	5697	1879	2919	2441
Syne2	SYNE2	ENSMUSG00000063450	ENSMUSG00000063450.15	319565	ENSMUSG00000063450.14	-0.661187	3.7117	-6.90248	0.000103544	0.00615867	1.74402	4.10132	4.08879	3.95887	3.17399	3.47294	3.47427	1649	1893	2631	859	1375	1282
Hectd4	HECTD4	ENSMUSG00000042744	ENSMUSG00000042744.17	269700	ENSMUSG00000042744.16	-0.474388	4.42563	-6.90239	0.000103553	0.00615867	1.68699	4.72724	4.62217	4.64721	4.09685	4.2715	4.18879	2545	2740	4240	1629	2392	2104
L2hgdh	L2HGDH	ENSMUSG00000020988	ENSMUSG00000020988.10	217666	ENSMUSG00000020988.9	-0.484357	3.7863	-6.88229	0.000105749	0.00626099	1.71521	3.97145	4.1047	4.01215	3.4853	3.55845	3.58572	1507	1914	2730	1066	1459	1385
Papola	PAPOLA	ENSMUSG00000021111	ENSMUSG00000021111.16	18789	ENSMUSG00000021111.15	-0.360676	7.63382	-6.88028	0.000105971	0.00626099	1.54827	7.80022	7.87413	7.76816	7.42174	7.46646	7.47219	21420	26107	36890	16328	21909	20490
Nemf	NEMF	ENSMUSG00000020982	ENSMUSG00000020982.10	66244	ENSMUSG00000020982.9	-0.377044	5.97121	-6.87491	0.000106567	0.00627142	1.56614	6.22879	6.09989	6.1516	5.76968	5.78919	5.78807	7207	7632	12030	5195	6850	6376
Tada1	TADA1	ENSMUSG00000026563	ENSMUSG00000026563.14	27878	ENSMUSG00000026563.13	-0.389128	4.71383	-6.87241	0.000106846	0.00627142	1.63217	4.9151	4.91082	4.89798	4.55495	4.46847	4.53566	2899	3347	5045	2238	2742	2676
Snrpb2	SNRPB2	ENSMUSG00000008333	ENSMUSG00000008333.13	20639	ENSMUSG00000008333.12	0.354904	7.04569	6.86881	0.000107248	0.00627454	1.53849	6.84455	6.8572	6.90251	7.24586	7.16966	7.25433	11044	12901	20245	14454	17835	17618
Pde3b	PDE3B	ENSMUSG00000030671	ENSMUSG00000030671.10	18576	ENSMUSG00000030671.9	-0.669651	3.1094	-6.863	0.000107903	0.00629234	1.7436	3.40998	3.52219	3.39283	2.97063	2.68473	2.67602	1021	1278	1777	746	796	737
Asap2	ASAP2	ENSMUSG00000052632	ENSMUSG00000052632.17	211914	ENSMUSG00000052632.16	-0.738983	2.05275	-6.85869	0.00010839	0.0063003	1.77785	2.3249	2.525	2.41977	1.62385	1.83673	1.58624	481	640	905	293	442	346
Id1	ID1	ENSMUSG00000042745	ENSMUSG00000042745.10	15901	ENSMUSG00000042745.9	1.11598	3.92732	6.84396	0.000110077	0.0063777	1.66582	3.36261	3.15542	3.56262	4.67604	4.65522	4.15199	988	991	1999	2434	3121	2051
N4bp2l1	N4BP2L1	ENSMUSG00000041132	ENSMUSG00000041132.12	100637	ENSMUSG00000041132.11	-0.721105	3.34185	-6.82946	0.000111765	0.00645471	1.69332	3.92872	3.59051	3.60807	2.93344	2.97127	3.01912	1463	1340	2063	727	971	935
Ckap4	CKAP4	ENSMUSG00000046841	ENSMUSG00000046841.6	216197	ENSMUSG00000046841.5	-1.8657	3.35588	-6.81953	0.000112937	0.00650147	1.69478	4.57622	4.40499	3.89325	2.83284	1.7836	2.64438	2292	2357	2514	678	426	721
Rab9	RAB9A	ENSMUSG00000079316	ENSMUSG00000079316.11	56382	ENSMUSG00000079316.10	0.474284	5.44244	6.81116	0.000113936	0.00653805	1.51749	5.07373	5.22553	5.30768	5.72169	5.67302	5.65298	3236	4163	6702	5025	6320	5806
Inpp5d	INPP5D	ENSMUSG00000026288	ENSMUSG00000026288.15	16331	ENSMUSG00000026288.14	-0.508923	7.06848	-6.79931	0.000115367	0.00658189	1.46158	7.47762	7.23171	7.25989	6.81	6.75935	6.87228	17128	16725	25936	10685	13420	13519
Tbk1	TBK1	ENSMUSG00000020115	ENSMUSG00000020115.4	56480	ENSMUSG00000020115.3	-0.407724	7.17836	-6.79876	0.000115433	0.00658189	1.45992	7.46425	7.38026	7.30226	7.02148	6.97715	6.92478	16970	18539	26709	12372	15607	14020
Scand1	SCAND1	ENSMUSG00000046229	ENSMUSG00000046229.11	19018	ENSMUSG00000046229.10	0.514499	5.69156	6.79419	0.000115991	0.00659275	1.48697	5.40237	5.32882	5.56451	6.02713	5.95624	5.8703	4064	4472	8008	6210	7691	6750
Mapre1	MAPRE1	ENSMUSG00000027479	ENSMUSG00000027479.15	13589	ENSMUSG00000027479.14	0.317251	7.79025	6.77068	0.000118905	0.0067371	1.42587	7.63438	7.6274	7.63309	7.93526	7.96748	7.94386	19094	22003	33593	23309	31006	28414
Ano6	ANO6	ENSMUSG00000064210	ENSMUSG00000064210.8	105722	ENSMUSG00000064210.7	-0.674225	6.33489	-6.76544	0.000119566	0.00673711	1.43564	6.90417	6.6292	6.48513	6.02504	6.01325	5.95255	11510	11015	15159	6201	8001	7146
Togaram1	TOGARAM1	ENSMUSG00000035614	ENSMUSG00000035614.12	328108	ENSMUSG00000035614.11	-0.604036	5.43501	-6.76473	0.000119656	0.00673711	1.46899	5.94574	5.62046	5.65104	5.12729	5.1598	5.10572	5923	5474	8503	3328	4428	3973
Nbeal2	NBEAL2	ENSMUSG00000056724	ENSMUSG00000056724.16	235627	ENSMUSG00000056724.15	-0.58681	4.46601	-6.75298	0.000121153	0.00679735	1.52147	4.93536	4.69205	4.66446	4.14131	4.24287	4.11999	2940	2876	4291	1680	2345	2006
Eif2s2	EIF2S2	ENSMUSG00000074656	ENSMUSG00000074656.13	67204	ENSMUSG00000074656.12	0.344889	8.40802	6.74912	0.00012165	0.00679735	1.40216	8.21963	8.236	8.2512	8.61029	8.52133	8.60968	28647	33550	51561	37216	45517	45078
Idh3b	IDH3B	ENSMUSG00000027406	ENSMUSG00000027406.14	170718	ENSMUSG00000027406.13	0.444807	6.76745	6.74705	0.000121917	0.00679735	1.40587	6.51917	6.44475	6.66971	6.99001	6.97391	7.00717	8814	9693	17228	12105	15572	14844
Ctsz	CTSZ	ENSMUSG00000016256	ENSMUSG00000016256.11	64138	ENSMUSG00000016256.10	0.40786	10.6652	6.74456	0.00012224	0.00679735	1.41028	10.4663	10.3882	10.5301	10.9158	10.7987	10.892	135952	149131	250225	183979	220670	219284
Osbpl8	OSBPL8	ENSMUSG00000020189	ENSMUSG00000020189.16	237542	ENSMUSG00000020189.15	-0.497999	8.5564	-6.73765	0.000123139	0.00682621	1.38984	8.92978	8.78681	8.6991	8.35702	8.21035	8.35534	46866	49148	70332	31224	36691	37792
Myh9	MYH9	ENSMUSG00000022443	ENSMUSG00000022443.18	17886	ENSMUSG00000022443.17	-0.676242	9.5499	-6.73467	0.000123528	0.00682671	1.39116	10.1414	9.77067	9.75061	9.20836	9.18263	9.24572	108541	97203	145778	56334	71986	70054
Cd302	CD302	ENSMUSG00000060703	ENSMUSG00000060703.13	66205	ENSMUSG00000060703.12	0.472175	5.50972	6.72877	0.000124304	0.0068402	1.4223	5.36716	5.20177	5.25239	5.85014	5.67233	5.71451	3966	4095	6450	5493	6317	6059
Ppp4r3a	PPP4R3A	ENSMUSG00000041846	ENSMUSG00000041846.16	68734	ENSMUSG00000041846.15	-0.466229	7.14863	-6.72704	0.000124533	0.0068402	1.37988	7.51389	7.36312	7.26854	6.93486	6.87806	6.93329	17564	18320	26092	11651	14571	14103
Mpp3	MPP3	ENSMUSG00000052373	ENSMUSG00000052373.15	13384	ENSMUSG00000052373.14	-1.5035	0.267182	-6.71563	0.000126051	0.00686239	1.53194	1.26213	1.11184	0.703104	-0.0895504	-0.733637	-0.650802	230	240	275	89	74	73
Dyrk3	DYRK3	ENSMUSG00000016526	ENSMUSG00000016526.9	226419	ENSMUSG00000016526.8	-0.882287	3.90118	-6.71247	0.000126477	0.00686239	1.52565	4.5825	4.33798	4.12198	3.6367	3.38426	3.34367	2302	2250	2946	1184	1293	1171
Egr2	EGR2	ENSMUSG00000037868	ENSMUSG00000037868.16	13654	ENSMUSG00000037868.15	-1.14102	2.12516	-6.71029	0.00012677	0.00686239	1.62536	2.6193	2.94089	2.52275	1.88401	1.28799	1.49604	590	854	972	351	302	325
Rhoq	RHOQ	ENSMUSG00000024143	ENSMUSG00000024143.16	104215	ENSMUSG00000024143.15	0.539595	6.88576	6.70868	0.000126987	0.00686239	1.36145	6.7758	6.48337	6.58974	7.17026	7.0773	7.21809	10530	9956	16299	13716	16729	17181
Gfod1	GFOD1	ENSMUSG00000051335	ENSMUSG00000051335.7	328232	ENSMUSG00000051335.6	-1.55889	0.0895173	-6.70751	0.000127145	0.00686239	1.49545	1.09651	1.07539	0.513075	-1.03421	-0.501594	-0.61207	205	234	241	46	87	75
Pcnx	PCNX1	ENSMUSG00000021140	ENSMUSG00000021140.10	54604	ENSMUSG00000021140.9	-0.444599	5.39654	-6.70689	0.00012723	0.00686239	1.40519	5.65654	5.65458	5.54602	5.26209	5.17664	5.0834	4847	5605	7906	3654	4480	3912
Tmem19	TMEM19	ENSMUSG00000069520	ENSMUSG00000069520.7	67226	ENSMUSG00000069520.6	-0.438425	4.34017	-6.69486	0.00012887	0.00689044	1.46587	4.64263	4.53483	4.50952	4.06914	4.1449	4.13998	2400	2579	3854	1598	2191	2034
Npc2	NPC2	ENSMUSG00000021242	ENSMUSG00000021242.10	67963	ENSMUSG00000021242.9	-0.384712	8.842	-6.69395	0.000128995	0.00689044	1.34156	9.10115	9.02359	8.97805	8.70274	8.65702	8.58947	52777	57914	85335	39679	50006	44451
Hivep3	HIVEP3	ENSMUSG00000028634	ENSMUSG00000028634.18	16656	ENSMUSG00000028634.17	0.431553	8.04748	6.69022	0.000129509	0.00689044	1.33534	7.85688	7.70984	7.92848	8.26527	8.25148	8.27294	22278	23297	41226	29300	37752	35694
Rcbtb2	RCBTB2	ENSMUSG00000022106	ENSMUSG00000022106.15	105670	ENSMUSG00000022106.14	-0.407402	4.60119	-6.69009	0.000129527	0.00689044	1.4396	4.79532	4.82102	4.79917	4.40284	4.46214	4.32663	2668	3145	4711	2014	2730	2315
Fam98b	FAM98B	ENSMUSG00000027349	ENSMUSG00000027349.6	68215	ENSMUSG00000027349.5	0.347985	6.15495	6.68639	0.000130039	0.00689044	1.34939	5.99035	5.9255	6.02601	6.33718	6.31449	6.33618	6109	6763	11027	7699	9859	9323
Ctdp1	CTDP1	ENSMUSG00000033323	ENSMUSG00000033323.15	67655	ENSMUSG00000033323.14	-0.545515	4.98783	-6.6863	0.000130052	0.00689044	1.40823	5.42491	5.17152	5.18907	4.7784	4.65059	4.71248	4128	4010	6173	2613	3111	3025
C77080	KIAA1522	ENSMUSG00000050390	ENSMUSG00000050390.13	97130	ENSMUSG00000050390.12	-2.3572	4.29616	-6.68095	0.000130796	0.00689378	1.48902	6.26867	5.21475	4.99233	2.78088	3.16808	3.35226	7409	4132	5386	654	1113	1178
Gm9733	SIRPB1	ENSMUSG00000078783	ENSMUSG00000078783.2	751864	ENSMUSG00000078783.1	1.21274	1.40377	6.67552	0.000131557	0.00689378	1.58699	0.441417	0.649033	1.23201	2.0395	2.00575	2.05491	130	174	397	391	497	479
Gm9733	SIRPA	ENSMUSG00000078783	ENSMUSG00000078783.2	751864	ENSMUSG00000078783.1	1.21274	1.40377	6.67552	0.000131557	0.00689378	1.58699	0.441417	0.649033	1.23201	2.0395	2.00575	2.05491	130	174	397	391	497	479
Gm9733	SIRPG	ENSMUSG00000078783	ENSMUSG00000078783.2	751864	ENSMUSG00000078783.1	1.21274	1.40377	6.67552	0.000131557	0.00689378	1.58699	0.441417	0.649033	1.23201	2.0395	2.00575	2.05491	130	174	397	391	497	479
Dync1h1	DYNC1H1	ENSMUSG00000018707	ENSMUSG00000018707.14	13424	ENSMUSG00000018707.13	-0.327107	8.85997	-6.67265	0.000131961	0.00689378	1.31753	9.02904	9.00508	9.03647	8.68183	8.73655	8.67087	50204	57176	88861	39108	52840	47031
Trappc6b	TRAPPC6B	ENSMUSG00000020993	ENSMUSG00000020993.10	78232	ENSMUSG00000020993.9	-0.368244	5.17743	-6.67233	0.000132006	0.00689378	1.37874	5.40733	5.34581	5.33497	4.9524	4.99975	5.02431	4078	4525	6830	2948	3963	3755
Snx5	SNX5	ENSMUSG00000027423	ENSMUSG00000027423.16	69178	ENSMUSG00000027423.15	0.356983	8.2401	6.66721	0.000132729	0.00689378	1.30949	8.00641	8.06461	8.11387	8.37639	8.42405	8.45528	24711	29792	46879	31646	42549	40503
Snap23	SNAP23	ENSMUSG00000027287	ENSMUSG00000027287.15	20619	ENSMUSG00000027287.14	0.575255	5.96563	6.66712	0.000132742	0.00689378	1.33427	5.55928	5.6027	5.86493	6.18163	6.26931	6.31592	4531	5407	9862	6912	9555	9193
Tnrc6b	TNRC6B	ENSMUSG00000047888	ENSMUSG00000047888.11	213988	ENSMUSG00000047888.10	-0.567319	3.73911	-6.6667	0.000132801	0.00689378	1.48535	3.97528	4.03682	4.06046	3.28694	3.50304	3.57212	1511	1826	2823	929	1404	1372
Il18rap	IL18RAP	ENSMUSG00000026068	ENSMUSG00000026068.12	16174	ENSMUSG00000026068.11	-0.571203	5.42012	-6.66209	0.000133458	0.00690787	1.35457	5.87767	5.6656	5.58313	5.04525	5.14375	5.20532	5650	5648	8112	3144	4379	4257
Pnpla8	PNPLA8	ENSMUSG00000036257	ENSMUSG00000036257.16	67452	ENSMUSG00000036257.15	-0.375828	5.26891	-6.65663	0.00013424	0.00692838	1.35559	5.50048	5.48489	5.38866	5.07925	5.07527	5.08487	4350	4983	7089	3219	4176	3916
Ndufaf1	NDUFAF1	ENSMUSG00000027305	ENSMUSG00000027305.10	69702	ENSMUSG00000027305.9	0.475703	4.17432	6.6491	0.000135327	0.00693453	1.42705	3.86832	3.89238	4.03832	4.36585	4.41324	4.46779	1403	1652	2780	1963	2639	2553
Peli2	PELI2	ENSMUSG00000021846	ENSMUSG00000021846.10	624367	ENSMUSG00000021846.9	-0.866328	1.85567	-6.64803	0.000135482	0.00693453	1.56362	2.44003	2.17493	2.25986	1.50078	1.57272	1.1857	521	502	810	269	368	262
Peli2	PELI2	ENSMUSG00000021846	ENSMUSG00000021846.10	93834	ENSMUSG00000021846.9	-0.866328	1.85567	-6.64803	0.000135482	0.00693453	1.56362	2.44003	2.17493	2.25986	1.50078	1.57272	1.1857	521	502	810	269	368	262
Exd2	EXD2	ENSMUSG00000032705	ENSMUSG00000032705.10	97827	ENSMUSG00000032705.9	-0.704363	2.93131	-6.64364	0.00013612	0.00694558	1.52068	3.37568	3.35106	3.15226	2.45039	2.73282	2.52565	997	1135	1504	520	823	664
Zbtb25	ZBTB25	ENSMUSG00000056459	ENSMUSG00000056459.15	109929	ENSMUSG00000056459.14	-0.736584	1.67467	-6.6371	0.000137078	0.00697187	1.55243	2.04469	2.14886	1.95585	1.16473	1.40694	1.32694	396	493	656	213	328	289
Socs2	SOCS2	ENSMUSG00000020027	ENSMUSG00000020027.19	216233	ENSMUSG00000020027.18	-1.59463	-1.54577	-6.63483	0.000137411	0.00697187	0.996792	-0.957133	-0.700018	-0.601904	-2.44408	-1.93044	-2.64102	49	68	111	17	32	18
Flrt2	FLRT2	ENSMUSG00000047414	ENSMUSG00000047414.7	399558	ENSMUSG00000047414.6	-1.3513	2.90307	-6.62801	0.000138422	0.00699603	1.51039	3.56262	3.84355	3.34916	2.42804	2.49117	1.74385	1135	1597	1724	512	696	386
4932438A13Rik	KIAA1109	ENSMUSG00000037270	ENSMUSG00000037270.19	229227	ENSMUSG00000037270.18	-0.394747	6.49824	-6.62636	0.000138666	0.00699603	1.27412	6.75871	6.64016	6.68933	6.22338	6.35816	6.31969	10406	11099	17464	7115	10162	9217
Tmbim4	TMBIM4	ENSMUSG00000020225	ENSMUSG00000020225.11	68212	ENSMUSG00000020225.10	-0.373179	5.30002	-6.6173	0.000140022	0.00700919	1.30931	5.53294	5.45447	5.47323	5.14109	5.14177	5.0566	4449	4879	7517	3360	4373	3840
Pcyt1a	PCYT1A	ENSMUSG00000005615	ENSMUSG00000005615.16	13026	ENSMUSG00000005615.15	-0.597574	4.44074	-6.61704	0.000140061	0.00700919	1.37243	4.88035	4.7923	4.56136	4.15413	4.13631	4.11999	2830	3083	3995	1695	2178	2006
Snx27	SNX27	ENSMUSG00000028136	ENSMUSG00000028136.16	76742	ENSMUSG00000028136.15	-0.444956	5.83277	-6.6168	0.000140098	0.00700919	1.28273	6.09881	6.13186	5.93739	5.61723	5.55907	5.65223	6586	7803	10370	4674	5840	5803
Tmem229b	TMEM229B	ENSMUSG00000046157	ENSMUSG00000046157.14	268567	ENSMUSG00000046157.13	-0.530323	6.82878	-6.60961	0.000141185	0.00704395	1.25031	7.00533	7.17345	7.10273	6.59805	6.68274	6.41037	12346	16063	23259	9225	12726	9815
Mrps5	MRPS5	ENSMUSG00000027374	ENSMUSG00000027374.13	77721	ENSMUSG00000027374.12	0.380142	5.23454	6.59837	0.000142902	0.00706855	1.29043	4.97885	5.07251	5.07862	5.41123	5.39329	5.47272	3030	3744	5718	4052	5206	5124
Sesn1	SESN1	ENSMUSG00000038332	ENSMUSG00000038332.14	140742	ENSMUSG00000038332.13	-0.598506	2.55321	-6.59837	0.000142902	0.00706855	1.49191	2.73882	2.94762	2.86691	2.23881	2.31281	2.21427	641	858	1234	449	615	535
Vcl	VCL	ENSMUSG00000021823	ENSMUSG00000021823.11	22330	ENSMUSG00000021823.10	-0.934132	6.43684	-6.59814	0.000142938	0.00706855	1.24598	7.26648	6.73022	6.71545	6.08317	5.89063	5.93508	14796	11814	17783	6456	7349	7060
Abhd12	ABHD12	ENSMUSG00000032046	ENSMUSG00000032046.16	76192	ENSMUSG00000032046.15	0.543781	7.55693	6.5961	0.000143252	0.00706855	1.22916	7.2093	7.17192	7.47321	7.8334	7.87099	7.78278	14221	16046	30069	21720	29000	25412
Emc7	EMC7	ENSMUSG00000055943	ENSMUSG00000055943.6	73024	ENSMUSG00000055943.5	0.418069	6.23385	6.57859	0.000145982	0.00716826	1.22513	6.10143	5.90575	6.06716	6.44701	6.4204	6.46134	6598	6671	11346	8308	10610	10168
Tmem156	TMEM156	ENSMUSG00000037913	ENSMUSG00000037913.13	243025	ENSMUSG00000037913.12	-0.798441	1.17792	-6.57803	0.000146071	0.00716826	1.48239	1.61073	1.70776	1.43482	0.716653	0.758001	0.839523	293	363	457	156	209	206
Trappc12	TRAPPC12	ENSMUSG00000020628	ENSMUSG00000020628.17	217449	ENSMUSG00000020628.16	-0.396481	4.27379	-6.56282	0.000148491	0.00722008	1.3235	4.42858	4.52247	4.46467	4.07454	4.09193	4.06054	2069	2557	3736	1604	2112	1925
Tmem18	TMEM18	ENSMUSG00000043061	ENSMUSG00000043061.11	211986	ENSMUSG00000043061.10	-0.397775	4.59787	-6.56195	0.000148629	0.00722008	1.29602	4.84579	4.76824	4.78161	4.34139	4.44887	4.4013	2763	3032	4654	1930	2705	2438
Atxn1	ATXN1	ENSMUSG00000046876	ENSMUSG00000046876.17	20238	ENSMUSG00000046876.16	-0.521822	3.70651	-6.5613	0.000148735	0.00722008	1.37104	3.8673	4.08421	3.95282	3.38301	3.48651	3.46524	1402	1887	2620	993	1388	1274
Oaf	OAF	ENSMUSG00000032014	ENSMUSG00000032014.7	102644	ENSMUSG00000032014.6	-1.35824	3.44069	-6.55416	0.000149888	0.00725644	1.39403	3.97432	4.38961	3.99139	3.06416	2.98898	2.23566	1510	2332	2691	796	983	543
Cipc	CIPC	ENSMUSG00000034157	ENSMUSG00000034157.13	217732	ENSMUSG00000034157.12	-0.475644	4.94211	-6.54795	0.000150899	0.00728576	1.25473	5.28484	5.18761	5.07255	4.74997	4.63239	4.7253	3746	4055	5694	2562	3072	3052
Zfp410	ZNF410	ENSMUSG00000042472	ENSMUSG00000042472.12	52708	ENSMUSG00000042472.11	-0.438844	5.05198	-6.54543	0.00015131	0.00728602	1.24396	5.39311	5.21963	5.20695	4.82991	4.81559	4.84671	4038	4146	6250	2708	3488	3320
Epdr1	EPDR1	ENSMUSG00000002808	ENSMUSG00000002808.8	105298	ENSMUSG00000002808.7	-0.734376	1.80789	-6.54064	0.000152098	0.00729511	1.45224	2.26994	2.24771	2.0266	1.50612	1.45021	1.34674	463	528	689	270	338	293
Trim44	TRIM44	ENSMUSG00000027189	ENSMUSG00000027189.17	80985	ENSMUSG00000027189.16	0.419721	6.83286	6.53935	0.000152311	0.00729511	1.16925	6.59085	6.53532	6.74158	7.03806	7.07056	7.0208	9263	10321	18108	12515	16651	14985
Tmem176a	TMEM176A	ENSMUSG00000023367	ENSMUSG00000023367.15	66058	ENSMUSG00000023367.14	-0.448775	6.15215	-6.53554	0.00015294	0.00730575	1.17889	6.38443	6.28916	6.45697	5.82284	5.97895	5.98054	8028	8702	14866	5390	7813	7286
Tln1	TLN1	ENSMUSG00000028465	ENSMUSG00000028465.17	21894	ENSMUSG00000028465.16	-0.378767	9.2586	-6.53267	0.000153418	0.00730911	1.15981	9.42844	9.51861	9.39657	9.05774	9.13268	9.01754	66217	81621	114055	50749	69536	59806
Tnfrsf22	TNFRSF10D	ENSMUSG00000010751	ENSMUSG00000010751.16	79202	ENSMUSG00000010751.15	-0.694654	2.99829	-6.52772	0.000154243	0.00732766	1.39019	3.45722	3.44572	3.15801	2.65184	2.58732	2.68965	1055	1212	1510	598	744	744
Tnfrsf22	TNFRSF10C	ENSMUSG00000010751	ENSMUSG00000010751.16	79202	ENSMUSG00000010751.15	-0.694654	2.99829	-6.52772	0.000154243	0.00732766	1.39019	3.45722	3.44572	3.15801	2.65184	2.58732	2.68965	1055	1212	1510	598	744	744
Tnfrsf22	TNFRSF10B	ENSMUSG00000010751	ENSMUSG00000010751.16	79202	ENSMUSG00000010751.15	-0.694654	2.99829	-6.52772	0.000154243	0.00732766	1.39019	3.45722	3.44572	3.15801	2.65184	2.58732	2.68965	1055	1212	1510	598	744	744
Lasp1	LASP1	ENSMUSG00000038366	ENSMUSG00000038366.16	16796	ENSMUSG00000038366.15	-0.38709	7.27548	-6.52455	0.000154775	0.00732766	1.14852	7.5224	7.38151	7.50345	7.02602	7.12655	7.09291	17668	18555	30706	12411	17310	15753
Klc1	KLC1	ENSMUSG00000021288	ENSMUSG00000021288.20	16593	ENSMUSG00000021288.19	-0.430701	5.41689	-6.51601	0.000156217	0.00732766	1.18769	5.64997	5.719	5.53337	5.14538	5.24087	5.21275	4825	5861	7837	3370	4684	4279
Arid4a	ARID4A	ENSMUSG00000048118	ENSMUSG00000048118.18	238247	ENSMUSG00000048118.17	-0.513558	4.05909	-6.51388	0.000156579	0.00732766	1.28766	4.33424	4.24395	4.37095	3.68225	3.805	3.91812	1938	2108	3501	1222	1731	1744
Dnase2a	DNASE2	ENSMUSG00000003812	ENSMUSG00000003812.14	100503676	ENSMUSG00000003812.13	0.333142	6.80896	6.51235	0.00015684	0.00732766	1.1384	6.6493	6.63456	6.64308	7.01892	6.91905	6.98888	9646	11056	16913	12350	14991	14657
Diaph1	DIAPH1	ENSMUSG00000024456	ENSMUSG00000024456.17	13367	ENSMUSG00000024456.16	-0.412694	6.7016	-6.51201	0.000156899	0.00732766	1.13993	6.96492	6.90969	6.8499	6.51003	6.5762	6.39886	12005	13379	19520	8679	11820	9737
Chst14	CHST14	ENSMUSG00000074916	ENSMUSG00000074916.6	72136	ENSMUSG00000074916.5	0.628588	2.99989	6.51185	0.000156925	0.00732766	1.37042	2.80475	2.51143	2.73483	3.36106	3.22648	3.36081	671	634	1126	978	1159	1185
Map4k5	MAP4K5	ENSMUSG00000034761	ENSMUSG00000034761.16	399510	ENSMUSG00000034761.15	-0.448959	4.72701	-6.511	0.000157071	0.00732766	1.22848	5.05894	4.9207	4.88014	4.54784	4.50944	4.44501	3203	3370	4983	2227	2821	2513
Prorp	PRORP	ENSMUSG00000021023	ENSMUSG00000021023.15	66132	ENSMUSG00000021023.14	-0.553445	3.78602	-6.50608	0.000157912	0.00732974	1.30283	4.12561	4.1182	3.95007	3.60716	3.39979	3.5153	1677	1932	2615	1160	1307	1319
Eef2k	EEF2K	ENSMUSG00000035064	ENSMUSG00000035064.18	13631	ENSMUSG00000035064.17	-0.719018	1.38509	-6.50597	0.000157932	0.00732974	1.41467	1.6058	1.8185	1.80054	0.969666	1.03872	1.0773	292	392	589	186	254	243
Asb2	ASB2	ENSMUSG00000021200	ENSMUSG00000021200.15	65256	ENSMUSG00000021200.14	-1.73359	2.02507	-6.48048	0.000162378	0.0075068	1.38786	3.26292	2.3555	3.07242	0.806012	1.39813	1.25543	922	569	1423	166	326	275
Stard7	STARD7	ENSMUSG00000027367	ENSMUSG00000027367.17	99138	ENSMUSG00000027367.16	0.697593	7.07134	6.47909	0.000162624	0.0075068	1.0978	6.4532	6.81049	6.90108	7.45311	7.45503	7.35513	8420	12490	20225	16687	21736	18893
Pik3r6	PIK3R6	ENSMUSG00000046207	ENSMUSG00000046207.15	104709	ENSMUSG00000046207.14	0.410121	5.66491	6.47562	0.000163241	0.0075068	1.1271	5.43328	5.39993	5.54127	5.94122	5.86727	5.80651	4152	4698	7880	5851	7231	6458
Nrn1	NRN1	ENSMUSG00000039114	ENSMUSG00000039114.17	68404	ENSMUSG00000039114.16	0.773285	2.03884	6.47463	0.000163418	0.0075068	1.37816	1.44418	1.62191	1.86047	2.38228	2.49738	2.42681	261	342	614	496	699	620
Snn	SNN	ENSMUSG00000037972	ENSMUSG00000037972.8	20621	ENSMUSG00000037972.7	1.26832	0.328169	6.46634	0.000164903	0.00754885	1.31392	-0.740999	-0.0769506	-0.150139	1.19151	0.963074	0.78252	57	105	152	217	241	198
Srf	SRF	ENSMUSG00000015605	ENSMUSG00000015605.7	20807	ENSMUSG00000015605.6	-0.495878	6.5533	-6.45871	0.000166285	0.00755262	1.08106	6.95103	6.75876	6.69494	6.32306	6.22703	6.36498	11890	12050	17532	7624	9279	9511
Eif3j1	EIF3J	ENSMUSG00000027236	ENSMUSG00000027236.9	78655	ENSMUSG00000027236.8	0.381391	6.23218	6.45773	0.000166462	0.00755262	1.08611	6.11146	5.95569	6.05733	6.4579	6.37958	6.43109	6644	6906	11269	8371	10314	9957
Ankrd33b	ANKRD33B	ENSMUSG00000022237	ENSMUSG00000022237.18	67434	ENSMUSG00000022237.17	-0.828461	2.02255	-6.45742	0.000166518	0.00755262	1.36087	2.58968	2.34022	2.37938	1.78638	1.38035	1.6593	578	563	880	328	322	364
Rasa3	RASA3	ENSMUSG00000031453	ENSMUSG00000031453.17	19414	ENSMUSG00000031453.16	-0.434899	5.04073	-6.45047	0.000167789	0.00757972	1.13604	5.26155	5.3077	5.21248	4.70653	4.8917	4.86441	3686	4407	6274	2486	3677	3361
Asxl2	ASXL2	ENSMUSG00000037486	ENSMUSG00000037486.19	75302	ENSMUSG00000037486.18	-0.515078	5.59542	-6.44954	0.00016796	0.00757972	1.10242	6.02603	5.79756	5.74114	5.31061	5.32259	5.37458	6262	6189	9051	3779	4957	4787
Plcd3	PLCD3	ENSMUSG00000020937	ENSMUSG00000020937.15	72469	ENSMUSG00000020937.14	-0.693998	2.95713	-6.4397	0.000169779	0.00764263	1.2959	3.47758	3.10809	3.33063	2.61769	2.6573	2.55147	1070	959	1702	584	781	676
Ints7	INTS7	ENSMUSG00000037461	ENSMUSG00000037461.11	77065	ENSMUSG00000037461.10	-0.412237	5.7984	-6.43344	0.000170949	0.00767386	1.07364	6.09464	6.02283	5.89933	5.58603	5.56622	5.62133	6567	7235	10100	4574	5869	5680
Serinc3	SERINC3	ENSMUSG00000017707	ENSMUSG00000017707.10	26943	ENSMUSG00000017707.9	0.512782	10.2277	6.42082	0.000173333	0.00773805	1.03693	9.97239	9.86503	10.0769	10.4045	10.6242	10.4235	96542	103773	182777	129073	195523	158483
Senp1	SENP1	ENSMUSG00000033075	ENSMUSG00000033075.18	223870	ENSMUSG00000033075.17	-0.35161	6.11227	-6.41929	0.000173622	0.00773805	1.04538	6.33451	6.31756	6.2138	5.92561	5.93546	5.94668	7755	8875	12560	5788	7581	7117
Nt5c3b	NT5C3B	ENSMUSG00000017176	ENSMUSG00000017176.18	68106	ENSMUSG00000017176.17	-0.587461	4.01961	-6.41099	0.000175214	0.00778965	1.17515	4.28964	4.46786	4.18942	3.74913	3.6251	3.79653	1879	2462	3087	1280	1528	1603
Tpd52l2	TPD52L2	ENSMUSG00000000827	ENSMUSG00000000827.19	66314	ENSMUSG00000000827.18	0.338112	6.36708	6.40753	0.000175882	0.00780005	1.02449	6.17288	6.17717	6.24257	6.58327	6.4968	6.52978	6933	8052	12813	9131	11187	10662
Epha4	EPHA4	ENSMUSG00000026235	ENSMUSG00000026235.15	13838	ENSMUSG00000026235.14	1.00265	2.14822	6.40437	0.000176494	0.0078079	1.29981	1.92724	1.37937	1.64022	2.78529	2.74677	2.41044	365	289	527	656	831	613
Inava	INAVA	ENSMUSG00000041605	ENSMUSG00000041605.17	67313	ENSMUSG00000041605.16	-1.35299	-0.51805	-6.39837	0.000177663	0.00782508	1.11461	-0.168637	0.454616	0.16325	-1.06557	-1.38295	-1.10901	85	152	189	45	47	53
Mthfd1	MTHFD1	ENSMUSG00000021048	ENSMUSG00000021048.8	108156	ENSMUSG00000021048.7	-0.458092	6.06951	-6.39614	0.000178098	0.00782508	1.02037	6.29108	6.40476	6.201	5.82738	5.76348	5.92935	7525	9428	12449	5407	6729	7032
Arhgap1	ARHGAP1	ENSMUSG00000027247	ENSMUSG00000027247.17	228359	ENSMUSG00000027247.16	0.392437	6.01358	6.39568	0.000178189	0.00782508	1.02057	5.72654	5.80893	5.9127	6.2179	6.22982	6.18561	5088	6238	10194	7088	9297	8399
Dgkg	DGKG	ENSMUSG00000022861	ENSMUSG00000022861.18	110197	ENSMUSG00000022861.17	-1.58105	0.191146	-6.38537	0.000180224	0.00784965	1.21127	0.748901	1.22709	0.948135	-0.224638	-0.360348	-1.19226	161	260	326	81	96	50
Pan2	PAN2	ENSMUSG00000005682	ENSMUSG00000005682.10	103135	ENSMUSG00000005682.9	-0.476192	4.07314	-6.38504	0.00018029	0.00784965	1.13979	4.32003	4.39393	4.22996	3.80113	3.91717	3.7766	1919	2339	3175	1327	1871	1581
Ptgs1	PTGS1	ENSMUSG00000047250	ENSMUSG00000047250.14	19224	ENSMUSG00000047250.13	-0.551652	6.89865	-6.38438	0.000180421	0.00784965	0.989626	7.33688	7.13863	7.04947	6.56226	6.74433	6.56031	15536	15680	22416	8999	13281	10890
Spire2	SPIRE2	ENSMUSG00000010154	ENSMUSG00000010154.8	234857	ENSMUSG00000010154.7	-1.02532	-0.491957	-6.37665	0.000181965	0.00789356	1.11076	0.0929909	-0.0633401	0.0442791	-1.19833	-1.01029	-0.817052	102	106	174	41	61	65
Dok3	DOK3	ENSMUSG00000035711	ENSMUSG00000035711.6	27261	ENSMUSG00000035711.5	-0.392092	4.42221	-6.37456	0.000182386	0.00789356	1.0965	4.66706	4.63371	4.5581	4.25675	4.2017	4.21595	2441	2762	3986	1820	2279	2144
Shtn1	SHTN1	ENSMUSG00000041362	ENSMUSG00000041362.18	71653	ENSMUSG00000041362.17	-0.486268	6.33655	-6.36617	0.000184083	0.00794787	0.977923	6.71822	6.57461	6.4489	6.04582	6.06774	6.16398	10118	10606	14783	6291	8309	8274
Npepl1	NPEPL1	ENSMUSG00000039263	ENSMUSG00000039263.17	228961	ENSMUSG00000039263.16	0.466339	7.09387	6.35774	0.000185805	0.00796053	0.955922	6.75023	6.81775	7.01277	7.29319	7.36831	7.32098	10345	12553	21853	14936	20468	18451
Arid1a	ARID1A	ENSMUSG00000007880	ENSMUSG00000007880.17	93760	ENSMUSG00000007880.16	-0.417533	7.34513	-6.35736	0.000185884	0.00796053	0.953922	7.43679	7.6566	7.56827	7.10727	7.1741	7.12774	16650	22453	32117	13130	17890	16138
Inf2	INF2	ENSMUSG00000037679	ENSMUSG00000037679.10	70435	ENSMUSG00000037679.9	-0.640571	5.83358	-6.35607	0.000186149	0.00796053	0.983787	6.32181	6.23201	5.91411	5.49692	5.5223	5.51434	7687	8364	10204	4300	5693	5274
Cenpo	CENPO	ENSMUSG00000020652	ENSMUSG00000020652.18	52504	ENSMUSG00000020652.17	-0.599753	2.50555	-6.35231	0.000186924	0.0079747	1.22675	2.69544	2.89282	2.82782	2.11138	2.29156	2.21427	622	826	1201	411	606	535
Stk39	STK39	ENSMUSG00000027030	ENSMUSG00000027030.16	53416	ENSMUSG00000027030.15	-0.804548	2.09967	-6.34867	0.000187678	0.00798787	1.24148	2.47286	2.73236	2.32086	1.70972	1.66006	1.70219	533	739	845	311	391	375
Ptpn21	PTPN21	ENSMUSG00000021009	ENSMUSG00000021009.16	24000	ENSMUSG00000021009.15	-0.640615	2.3561	-6.33883	0.000189733	0.00802671	1.21972	2.65072	2.72257	2.66799	1.8675	2.18802	2.03979	603	734	1075	347	564	474
Dennd5a	DENND5A	ENSMUSG00000035901	ENSMUSG00000035901.15	19347	ENSMUSG00000035901.14	0.378599	7.65015	6.33517	0.000190506	0.00802671	0.926435	7.43341	7.4048	7.54417	7.84214	7.89672	7.77965	16611	18857	31585	21852	29522	25357
Rin3	RIN3	ENSMUSG00000044456	ENSMUSG00000044456.17	217835	ENSMUSG00000044456.16	-0.421789	6.22997	-6.33395	0.000190762	0.00802671	0.942623	6.55106	6.39755	6.37666	5.9459	6.02974	6.07888	9011	9381	14061	5870	8093	7800
Plaur	PLAUR	ENSMUSG00000046223	ENSMUSG00000046223.11	18793	ENSMUSG00000046223.10	-0.473315	8.63269	-6.3316	0.000191259	0.00802671	0.923265	8.89775	8.88296	8.82711	8.45642	8.4972	8.23469	45837	52535	76858	33451	44762	34760
6430548M08Rik	KIAA0513	ENSMUSG00000031824	ENSMUSG00000031824.16	234797	ENSMUSG00000031824.15	-0.888837	2.54099	-6.33154	0.000191272	0.00802671	1.20326	2.85126	3.23606	2.86457	2.30468	1.94655	2.04283	693	1048	1232	470	477	475
Ift57	IFT57	ENSMUSG00000032965	ENSMUSG00000032965.12	73916	ENSMUSG00000032965.11	0.557722	4.59799	6.32229	0.000193245	0.0080906	1.02025	4.10569	4.44006	4.3987	4.86361	4.87195	4.90796	1654	2415	3569	2772	3627	3464
Myef2	MYEF2	ENSMUSG00000027201	ENSMUSG00000027201.17	17876	ENSMUSG00000027201.16	0.438186	6.77585	6.31774	0.000194222	0.00809778	0.912347	6.4099	6.60835	6.65015	6.99809	7.00189	6.98671	8171	10857	16996	12173	15877	14635
Tmem51	TMEM51	ENSMUSG00000040616	ENSMUSG00000040616.4	214359	ENSMUSG00000040616.3	-0.597597	3.05816	-6.3173	0.000194318	0.00809778	1.15093	3.21683	3.36749	3.46254	2.85395	2.67016	2.77797	893	1148	1865	688	788	791
Dnhd1	DNHD1	ENSMUSG00000030882	ENSMUSG00000030882.20	77505	ENSMUSG00000030882.19	-0.705271	2.51603	-6.30657	0.00019665	0.00817428	1.17591	2.73882	2.8664	2.9706	2.37061	2.07095	2.07878	641	811	1326	492	520	487
Bach2	BACH2	ENSMUSG00000040270	ENSMUSG00000040270.17	12014	ENSMUSG00000040270.16	-0.856363	2.08195	-6.30467	0.000197064	0.00817428	1.19437	2.70468	2.52726	2.34119	1.44622	1.81703	1.65534	626	641	857	259	436	363
Itprid2	ITPRID2	ENSMUSG00000027007	ENSMUSG00000027007.17	70599	ENSMUSG00000027007.16	-0.41797	7.4031	-6.29788	0.000198559	0.00818382	0.88363	7.51864	7.721	7.59643	7.22859	7.22877	7.12515	17622	23478	32750	14282	18581	16109
Pum2	PUM2	ENSMUSG00000020594	ENSMUSG00000020594.15	80913	ENSMUSG00000020594.14	-0.375829	7.79061	-6.29766	0.000198608	0.00818382	0.882125	8.07565	7.96731	7.89252	7.61139	7.61471	7.5821	25926	27849	40211	18622	24280	22112
Lrrfip2	LRRFIP2	ENSMUSG00000032497	ENSMUSG00000032497.20	71268	ENSMUSG00000032497.19	0.356433	7.0088	6.29742	0.000198661	0.00818382	0.885601	6.85678	6.77932	6.85528	7.26382	7.1409	7.15668	11138	12223	19593	14635	17483	16465
Tubgcp4	TUBGCP4	ENSMUSG00000027263	ENSMUSG00000027263.13	51885	ENSMUSG00000027263.12	0.390246	5.62232	6.28952	0.000200415	0.00823721	0.912271	5.44366	5.33525	5.49891	5.86061	5.7699	5.82559	4182	4492	7652	5533	6759	6544
Cd300lg	CD300LG	ENSMUSG00000017309	ENSMUSG00000017309.12	52685	ENSMUSG00000017309.11	-0.492109	4.56403	-6.28555	0.000201303	0.00824098	0.982083	4.89506	4.84287	4.69704	4.40141	4.21993	4.32788	2859	3193	4389	2012	2308	2317
Trpm2	TRPM2	ENSMUSG00000009292	ENSMUSG00000009292.19	28240	ENSMUSG00000009292.18	-0.460639	3.53898	-6.27831	0.000202935	0.00828391	1.06525	3.85594	3.68929	3.7643	3.34027	3.2969	3.28716	1391	1435	2299	964	1217	1126
Slc9a9	SLC9A9	ENSMUSG00000031129	ENSMUSG00000031129.10	331004	ENSMUSG00000031129.9	-0.410796	5.03278	-6.27584	0.000203493	0.00828784	0.933395	5.2592	5.15232	5.30229	4.79541	4.89836	4.78909	3680	3957	6677	2644	3694	3190
Sacs	SACS	ENSMUSG00000048279	ENSMUSG00000048279.20	50720	ENSMUSG00000048279.19	-0.711108	4.17057	-6.27231	0.000204296	0.00830172	1.00357	4.6055	4.66471	4.33423	3.68579	3.98052	3.75269	2339	2822	3413	1225	1955	1555
Setd3	SETD3	ENSMUSG00000056770	ENSMUSG00000056770.16	52690	ENSMUSG00000056770.15	-0.323426	6.09434	-6.26805	0.00020527	0.00832249	0.868546	6.23558	6.29099	6.24246	5.88773	5.95812	5.95113	7241	8713	12812	5638	7701	7139
Ndufs3	NDUFS3	ENSMUSG00000005510	ENSMUSG00000005510.10	NA	ENSMUSG00000005510.9	0.40349	5.50104	6.2648	0.000206017	0.00833357	0.889391	5.2537	5.2238	5.41408	5.70203	5.70529	5.70735	3666	4158	7215	4957	6463	6029
Mpzl3	MPZL3	ENSMUSG00000070305	ENSMUSG00000070305.11	319742	ENSMUSG00000070305.10	1.66059	0.915809	6.26282	0.000206472	0.00833357	1.1481	-0.102673	-0.314234	0.594375	1.74178	1.44166	2.13394	89	89	255	318	336	506
Tirap	TIRAP	ENSMUSG00000032041	ENSMUSG00000032041.16	117149	ENSMUSG00000032041.15	-0.433295	5.04726	-6.25751	0.000207702	0.0083625	0.911026	5.27789	5.30966	5.20834	4.83204	4.93079	4.72483	3728	4413	6256	2712	3778	3051
Aar2	AAR2	ENSMUSG00000027628	ENSMUSG00000027628.11	68295	ENSMUSG00000027628.10	0.321197	6.10231	6.25571	0.00020812	0.0083625	0.853105	5.95449	5.90661	5.96318	6.30459	6.24924	6.23574	5959	6675	10557	7527	9423	8696
Orai2	ORAI2	ENSMUSG00000039747	ENSMUSG00000039747.12	269717	ENSMUSG00000039747.11	0.538437	6.76804	6.25341	0.000208656	0.00836533	0.836589	6.62791	6.34764	6.52085	7.16742	6.96116	6.98326	9504	9062	15539	13689	15435	14600
Ubr7	UBR7	ENSMUSG00000041712	ENSMUSG00000041712.8	66622	ENSMUSG00000041712.7	-0.539771	4.6327	-6.23642	0.000212662	0.0084764	0.919397	4.9592	4.97571	4.78903	4.22146	4.48729	4.36354	2989	3501	4678	1776	2778	2375
Kank3	KANK3	ENSMUSG00000042099	ENSMUSG00000042099.17	80880	ENSMUSG00000042099.16	1.50874	1.76986	6.23621	0.00021271	0.0084764	1.12908	0.843963	0.510289	1.62095	2.35589	2.6199	2.66818	172	158	520	487	761	733
Mak	MAK	ENSMUSG00000021363	ENSMUSG00000021363.15	17152	ENSMUSG00000021363.14	-0.986551	2.17828	-6.22763	0.000214766	0.00853412	1.10649	2.66262	2.95934	2.41498	1.8125	1.55697	1.66325	608	865	902	334	364	365
Smc5	SMC5	ENSMUSG00000024943	ENSMUSG00000024943.10	226026	ENSMUSG00000024943.9	0.367482	6.90764	6.22173	0.000216192	0.00856862	0.796972	6.7348	6.65901	6.77714	7.16889	7.06309	7.04287	10235	11245	18560	13703	16565	15216
Arhgef10l	ARHGEF10L	ENSMUSG00000040964	ENSMUSG00000040964.17	72754	ENSMUSG00000040964.16	-0.515231	5.03786	-6.2201	0.000216589	0.00856862	0.868244	5.34849	5.21195	5.31968	4.94602	4.75088	4.65012	3915	4124	6758	2935	3335	2897
Anxa1	ANXA1	ENSMUSG00000024659	ENSMUSG00000024659.16	16952	ENSMUSG00000024659.15	-0.590216	8.52008	-6.21588	0.000217617	0.00857161	0.785991	8.73936	8.97121	8.73466	8.12965	8.40555	8.14005	41071	55849	72087	26671	42007	32553
Kif13a	KIF13A	ENSMUSG00000021375	ENSMUSG00000021375.12	16553	ENSMUSG00000021375.11	-0.473904	3.98227	-6.21418	0.000218033	0.00857161	0.950544	4.22127	4.29768	4.1477	3.72641	3.83876	3.66177	1792	2188	2999	1260	1772	1460
Ccdc134	CCDC134	ENSMUSG00000068114	ENSMUSG00000068114.8	76457	ENSMUSG00000068114.7	-0.452501	3.29673	-6.21392	0.000218096	0.00857161	1.01263	3.56135	3.45639	3.54739	3.10171	3.02519	3.08837	1134	1221	1978	817	1008	981
Ubxn2a	UBXN2A	ENSMUSG00000020634	ENSMUSG00000020634.13	217379	ENSMUSG00000020634.12	-0.463986	4.96627	-6.21119	0.000218765	0.00857914	0.862558	5.24462	5.23382	5.12528	4.66295	4.86598	4.66498	3643	4187	5906	2412	3612	2927
Nup155	NUP155	ENSMUSG00000022142	ENSMUSG00000022142.9	170762	ENSMUSG00000022142.8	-0.346548	6.13024	-6.20347	0.000220671	0.00863502	0.790877	6.30577	6.29776	6.30752	5.91058	5.91881	6.04102	7602	8754	13403	5728	7494	7598
E2f3	E2F3	ENSMUSG00000016477	ENSMUSG00000016477.19	13557	ENSMUSG00000016477.18	-0.576799	4.92345	-6.2015	0.000221162	0.00863542	0.855339	5.12926	5.42127	5.08892	4.65455	4.65291	4.59376	3363	4768	5759	2398	3116	2786
Rasgrp3	RASGRP3	ENSMUSG00000071042	ENSMUSG00000071042.13	240168	ENSMUSG00000071042.12	-0.765306	3.0232	-6.19353	0.000223154	0.00869428	1.01456	3.32864	3.61928	3.29112	2.43926	2.67928	2.78161	965	1367	1656	516	793	793
Mtmr10	MTMR10	ENSMUSG00000030522	ENSMUSG00000030522.15	233315	ENSMUSG00000030522.14	-0.665956	4.47579	-6.18201	0.000226068	0.00875326	0.870074	5.05398	4.67286	4.71208	4.16852	4.20106	4.04624	3192	2838	4435	1712	2278	1906
Wdcp	WDCP	ENSMUSG00000051721	ENSMUSG00000051721.7	238037	ENSMUSG00000051721.6	-0.543909	2.04472	-6.18177	0.00022613	0.00875326	1.05945	2.33386	2.32478	2.2985	1.70508	1.80375	1.80237	484	557	832	310	432	402
Rbm7	RBM7	ENSMUSG00000042396	ENSMUSG00000042396.11	67010	ENSMUSG00000042396.10	0.387105	7.52611	6.17927	0.000226767	0.00875906	0.741896	7.37925	7.348	7.27053	7.81979	7.65004	7.68902	15999	18129	26128	21516	24882	23813
Slc2a6	SLC2A6	ENSMUSG00000036067	ENSMUSG00000036067.13	227659	ENSMUSG00000036067.12	0.462162	9.12925	6.16455	0.000230564	0.0088866	0.72702	8.80812	8.88455	9.00236	9.38279	9.45654	9.24114	43076	52593	86785	63574	87037	69832
Jade2	JADE2	ENSMUSG00000020387	ENSMUSG00000020387.16	76901	ENSMUSG00000020387.15	-0.446129	5.77394	-6.15702	0.000232533	0.00894331	0.749535	6.1392	5.90531	5.94848	5.58855	5.56646	5.49562	6773	6669	10450	4582	5870	5206
Slc23a2	SLC23A2	ENSMUSG00000027340	ENSMUSG00000027340.16	54338	ENSMUSG00000027340.15	0.791407	7.90149	6.15254	0.000233714	0.00895274	0.709484	7.44163	7.32652	7.74887	8.43539	8.3947	8.06183	16706	17861	36400	32967	41692	30835
Klhl2	KLHL2	ENSMUSG00000031605	ENSMUSG00000031605.9	77113	ENSMUSG00000031605.8	-0.368888	4.89932	-6.15231	0.000233775	0.00895274	0.797044	5.14504	5.10263	5.0091	4.71579	4.71231	4.71105	3400	3823	5449	2502	3247	3022
Edem3	EDEM3	ENSMUSG00000043019	ENSMUSG00000043019.13	66967	ENSMUSG00000043019.12	-0.316022	6.17685	-6.14839	0.000234814	0.0089734	0.723568	6.29453	6.34014	6.36863	6.04123	5.98411	6.03245	7543	9015	13983	6271	7841	7553
Dnttip1	DNTTIP1	ENSMUSG00000017299	ENSMUSG00000017299.14	76233	ENSMUSG00000017299.13	0.370275	5.44952	6.14438	0.00023588	0.00899501	0.749118	5.27091	5.19931	5.32203	5.56826	5.67917	5.65744	3710	4088	6769	4518	6347	5824
Cbr1	CBR1	ENSMUSG00000051483	ENSMUSG00000051483.10	12408	ENSMUSG00000051483.9	0.722243	3.18459	6.14065	0.000236879	0.00901317	0.937505	2.68147	2.66241	3.08955	3.53189	3.57223	3.57001	616	704	1440	1101	1473	1370
Tspo	TSPO	ENSMUSG00000041736	ENSMUSG00000041736.8	12257	ENSMUSG00000041736.7	-0.370408	7.41263	-6.13789	0.00023762	0.00901317	0.69293	7.61222	7.68195	7.49931	7.25492	7.22675	7.20061	18803	22851	30618	14545	18555	16974
Rnf41	RNF41	ENSMUSG00000025373	ENSMUSG00000025373.15	67588	ENSMUSG00000025373.14	-0.506359	5.29388	-6.13562	0.000238233	0.00901317	0.750465	5.68745	5.53385	5.42821	4.97521	4.99099	5.14759	4952	5155	7286	2995	3939	4090
Tecpr2	TECPR2	ENSMUSG00000021275	ENSMUSG00000021275.17	104859	ENSMUSG00000021275.16	-0.45008	3.1108	-6.13474	0.000238469	0.00901317	0.93736	3.30909	3.31634	3.37897	2.83709	2.89816	2.92514	952	1108	1760	680	923	876
Brf1	BRF1	ENSMUSG00000011158	ENSMUSG00000011158.9	72308	ENSMUSG00000011158.8	-0.364858	5.43592	-6.13328	0.000238866	0.00901317	0.737993	5.69094	5.57032	5.59711	5.22247	5.31149	5.22316	4964	5287	8191	3555	4919	4310
Ctsc	CTSC	ENSMUSG00000030560	ENSMUSG00000030560.18	13032	ENSMUSG00000030560.17	0.900786	9.38632	6.12343	0.000241548	0.00909526	0.679266	8.60092	9.02234	9.18639	9.98967	9.86868	9.64992	37313	57864	98592	96821	115816	92707
Ergic3	ERGIC3	ENSMUSG00000005881	ENSMUSG00000005881.14	66366	ENSMUSG00000005881.13	0.382585	6.64401	6.10564	0.000246475	0.00926138	0.661474	6.51064	6.33533	6.51181	6.85034	6.84703	6.80891	8762	8985	15442	10988	14261	12938
Usp15	USP15	ENSMUSG00000020124	ENSMUSG00000020124.11	14479	ENSMUSG00000020124.10	-0.415709	6.51375	-6.10308	0.000247193	0.00926897	0.661259	6.69029	6.85384	6.62143	6.2944	6.28821	6.33432	9924	12871	16661	7474	9681	9311
Zmat3	ZMAT3	ENSMUSG00000027663	ENSMUSG00000027663.13	22401	ENSMUSG00000027663.12	0.408967	6.46973	6.09866	0.000248438	0.0092789	0.656294	6.24115	6.16963	6.3826	6.71326	6.62007	6.69165	7269	8010	14119	9992	12185	11928
Map1lc3a	MAP1LC3A	ENSMUSG00000027602	ENSMUSG00000027602.10	66734	ENSMUSG00000027602.9	0.713112	3.31444	6.09848	0.000248491	0.0092789	0.876758	3.16589	2.67667	3.03235	3.64277	3.73413	3.63485	862	711	1384	1189	1648	1433
Extl3	EXTL3	ENSMUSG00000021978	ENSMUSG00000021978.10	54616	ENSMUSG00000021978.9	-0.391495	5.87556	-6.08614	0.000252004	0.00939054	0.659696	6.15129	6.06565	5.99894	5.71131	5.73074	5.59545	6830	7453	10822	4989	6578	5579
Ttc7b	TTC7B	ENSMUSG00000033530	ENSMUSG00000033530.9	104718	ENSMUSG00000033530.8	-0.352404	5.07605	-6.08007	0.000253753	0.00943616	0.697427	5.20569	5.31455	5.2371	4.88939	4.93917	4.87041	3546	4428	6382	2822	3800	3375
Mtln	MTLN	ENSMUSG00000051319	ENSMUSG00000051319.7	67885	ENSMUSG00000051319.6	0.439735	3.31758	6.07593	0.000254955	0.00946124	0.848895	3.07261	3.05136	3.15801	3.58335	3.50098	3.53916	808	922	1510	1141	1402	1341
Lilra5	LILRB5	ENSMUSG00000070873	ENSMUSG00000070873.6	232801	ENSMUSG00000070873.5	1.07939	4.51271	6.07278	0.000255872	0.00947346	0.738682	3.55242	4.13527	4.18614	5.29642	4.79518	5.11079	1127	1955	3080	3742	3439	3987
Lilra5	LILRA6	ENSMUSG00000070873	ENSMUSG00000070873.6	232801	ENSMUSG00000070873.5	1.07939	4.51271	6.07278	0.000255872	0.00947346	0.738682	3.55242	4.13527	4.18614	5.29642	4.79518	5.11079	1127	1955	3080	3742	3439	3987
Lilra5	LILRB4	ENSMUSG00000070873	ENSMUSG00000070873.6	232801	ENSMUSG00000070873.5	1.07939	4.51271	6.07278	0.000255872	0.00947346	0.738682	3.55242	4.13527	4.18614	5.29642	4.79518	5.11079	1127	1955	3080	3742	3439	3987
Lilra5	LILRB3	ENSMUSG00000070873	ENSMUSG00000070873.6	232801	ENSMUSG00000070873.5	1.07939	4.51271	6.07278	0.000255872	0.00947346	0.738682	3.55242	4.13527	4.18614	5.29642	4.79518	5.11079	1127	1955	3080	3742	3439	3987
Lilra5	LILRA5	ENSMUSG00000070873	ENSMUSG00000070873.6	232801	ENSMUSG00000070873.5	1.07939	4.51271	6.07278	0.000255872	0.00947346	0.738682	3.55242	4.13527	4.18614	5.29642	4.79518	5.11079	1127	1955	3080	3742	3439	3987
Lilra5	LILRA4	ENSMUSG00000070873	ENSMUSG00000070873.6	232801	ENSMUSG00000070873.5	1.07939	4.51271	6.07278	0.000255872	0.00947346	0.738682	3.55242	4.13527	4.18614	5.29642	4.79518	5.11079	1127	1955	3080	3742	3439	3987
Macc1	MACC1	ENSMUSG00000041886	ENSMUSG00000041886.8	238455	ENSMUSG00000041886.7	1.81088	0.397045	6.07115	0.000256346	0.00947346	0.919342	-1.21145	-0.679109	0.244654	1.2178	1.52899	1.28138	41	69	200	221	357	280
Cdk2	CDK2	ENSMUSG00000025358	ENSMUSG00000025358.17	12566	ENSMUSG00000025358.16	-0.45041	5.07289	-6.06938	0.000256866	0.00947346	0.685541	5.2061	5.41915	5.27194	4.77287	4.92582	4.84149	3547	4761	6538	2603	3765	3308
Met	MET	ENSMUSG00000009376	ENSMUSG00000009376.16	17295	ENSMUSG00000009376.15	-1.76864	1.04785	-6.06431	0.000258357	0.00950893	0.94212	2.51286	1.50345	1.79318	0.540376	-0.101056	0.0382685	548	315	586	138	115	118
Immp2l	IMMP2L	ENSMUSG00000056899	ENSMUSG00000056899.11	93757	ENSMUSG00000056899.10	-0.747708	1.7045	-6.05452	0.000261261	0.00959613	0.929774	2.17672	2.14006	1.92923	1.49003	1.17905	1.31192	434	490	644	267	280	286
Abr	ABR	ENSMUSG00000017631	ENSMUSG00000017631.20	109934	ENSMUSG00000017631.19	-0.492517	8.19192	-6.04986	0.000262658	0.0096239	0.585514	8.62184	8.3212	8.37117	7.97609	7.96603	7.89517	37858	35591	56032	23978	30975	27471
Spry2	SPRY2	ENSMUSG00000022114	ENSMUSG00000022114.6	24064	ENSMUSG00000022114.5	-0.642164	2.46705	-6.04843	0.000263089	0.0096239	0.887435	2.67913	2.81942	2.84809	2.28617	2.19821	1.9713	615	785	1218	464	568	452
Celf1	CELF1	ENSMUSG00000005506	ENSMUSG00000005506.17	13046	ENSMUSG00000005506.16	0.296437	7.05417	6.04413	0.000264385	0.00964953	0.581848	6.91267	6.87807	6.92689	7.23474	7.17853	7.19413	11578	13089	20590	14343	17945	16898
Jag2	JAG2	ENSMUSG00000002799	ENSMUSG00000002799.7	16450	ENSMUSG00000002799.6	-1.63018	0.00917347	-6.04187	0.000265068	0.00964953	0.852342	1.32939	0.519363	0.649764	-0.703001	-1.18462	-0.555854	241	159	265	58	54	78
Lrrc8c	LRRC8C	ENSMUSG00000054720	ENSMUSG00000054720.13	100604	ENSMUSG00000054720.12	-0.399648	4.90903	-6.04078	0.000265401	0.00964953	0.662992	5.04855	5.22032	5.05957	4.69078	4.70071	4.73425	3180	4148	5643	2459	3221	3071
Nbas	NBAS	ENSMUSG00000020576	ENSMUSG00000020576.11	71169	ENSMUSG00000020576.10	-0.498065	4.10837	-6.03751	0.000266395	0.00966609	0.730478	4.36297	4.38714	4.33212	3.75587	4.02555	3.7866	1977	2328	3408	1286	2017	1592
Pex16	PEX16	ENSMUSG00000027222	ENSMUSG00000027222.15	18633	ENSMUSG00000027222.14	0.49654	3.66288	6.03433	0.000267368	0.00968185	0.767473	3.28156	3.39486	3.54593	3.94184	3.88837	3.92472	934	1170	1976	1463	1834	1752
Wdhd1	WDHD1	ENSMUSG00000037572	ENSMUSG00000037572.18	218973	ENSMUSG00000037572.17	-0.719552	3.55679	-6.02636	0.00026982	0.00973882	0.772753	3.99518	4.02173	3.76618	2.95509	3.37419	3.22834	1532	1807	2302	738	1284	1081
Entpd1	ENTPD1	ENSMUSG00000048120	ENSMUSG00000048120.17	12495	ENSMUSG00000048120.16	-0.649124	3.50806	-6.01858	0.00027224	0.00973882	0.767146	3.9483	3.60443	3.94121	3.14688	3.24748	3.16005	1483	1353	2599	843	1176	1031
Psma7	PSMA7	ENSMUSG00000027566	ENSMUSG00000027566.16	26444	ENSMUSG00000027566.15	0.294547	7.99402	6.01775	0.000272498	0.00973882	0.546073	7.87393	7.8274	7.83894	8.16454	8.10618	8.15315	22543	25275	38745	27324	34135	32850
Zfp36l2	ZFP36L2	ENSMUSG00000045817	ENSMUSG00000045817.9	12193	ENSMUSG00000045817.8	-0.322192	5.77502	-6.017	0.000272732	0.00973882	0.579933	5.92019	5.93592	5.95069	5.64019	5.55189	5.65124	5819	6812	10466	4749	5811	5799
Pspc1	PSPC1	ENSMUSG00000021938	ENSMUSG00000021938.13	66645	ENSMUSG00000021938.12	0.43399	5.15371	6.01699	0.000272737	0.00973882	0.61472	4.99212	4.84918	4.96557	5.47937	5.3622	5.27381	3058	3207	5287	4248	5095	4464
Pals1	PALS1	ENSMUSG00000021112	ENSMUSG00000021112.10	56217	ENSMUSG00000021112.9	-0.386726	5.95896	-6.01412	0.000273637	0.00974754	0.56915	6.25831	6.1313	6.0697	5.78405	5.79612	5.71427	7356	7800	11366	5247	6883	6058
Vps37d	VPS37D	ENSMUSG00000043614	ENSMUSG00000043614.14	194309	ENSMUSG00000043614.13	1.84935	-3.5351	6.01275	0.000274066	0.00974754	-0.291626	-4.77913	-4.09761	-4.49591	-2.81848	-2.52654	-2.49292	3	6	7	13	21	20
Casp8	CASP8	ENSMUSG00000026029	ENSMUSG00000026029.15	12370	ENSMUSG00000026029.14	-0.512017	6.0703	-6.00899	0.000275255	0.00977046	0.5596	6.25065	6.45321	6.27651	5.72197	5.74709	5.97239	7317	9750	13118	5026	6653	7245
Alkbh3	ALKBH3	ENSMUSG00000040174	ENSMUSG00000040174.15	69113	ENSMUSG00000040174.14	0.464085	4.78975	6.0013	0.000277697	0.00983011	0.623368	4.46913	4.47604	4.7137	5.01465	5.02537	5.0396	2128	2476	4440	3078	4034	3795
Rffl	RFFL	ENSMUSG00000020696	ENSMUSG00000020696.19	67338	ENSMUSG00000020696.18	0.532849	5.35749	5.99551	0.000279552	0.00983011	0.575807	4.94172	5.03543	5.2803	5.69503	5.59107	5.60138	2953	3649	6576	4933	5971	5602
Flna	FLNA	ENSMUSG00000031328	ENSMUSG00000031328.17	192176	ENSMUSG00000031328.16	-0.32703	10.962	-5.99543	0.000279577	0.00983011	0.536834	11.19	11.1166	11.0693	10.8265	10.8002	10.7693	224521	247079	363629	172934	220889	201412
Ift52	IFT52	ENSMUSG00000017858	ENSMUSG00000017858.13	245866	ENSMUSG00000017858.12	0.441755	5.04676	5.99541	0.000279586	0.00983011	0.596254	4.76693	4.73455	4.96638	5.23379	5.27376	5.30513	2616	2962	5290	3583	4792	4562
Galk2	GALK2	ENSMUSG00000027207	ENSMUSG00000027207.16	69976	ENSMUSG00000027207.15	0.355632	4.92922	5.98823	0.000281906	0.00988927	0.596059	4.78991	4.6754	4.78656	5.12686	5.07285	5.12376	2658	2843	4670	3327	4169	4023
Trip11	TRIP11	ENSMUSG00000021188	ENSMUSG00000021188.15	109181	ENSMUSG00000021188.14	-0.334833	6.13005	-5.97946	0.000284768	0.00994424	0.520609	6.29223	6.28701	6.31439	5.88722	6.03224	5.96721	7531	8689	13467	5636	8107	7219
Zyx	ZYX	ENSMUSG00000029860	ENSMUSG00000029860.17	22793	ENSMUSG00000029860.16	-0.401263	7.70426	-5.97877	0.000284992	0.00994424	0.498938	8.01809	7.80439	7.89234	7.44983	7.49953	7.5614	24912	24875	40206	16649	22417	21797
Ubn2	UBN2	ENSMUSG00000038538	ENSMUSG00000038538.18	320538	ENSMUSG00000038538.17	-0.41782	5.81137	-5.97669	0.000285678	0.00994424	0.529813	6.02373	6.02959	6.01115	5.4592	5.63579	5.70878	6252	7269	10914	4189	6159	6035
Sos2	SOS2	ENSMUSG00000034801	ENSMUSG00000034801.14	20663	ENSMUSG00000034801.13	-0.40476	4.78345	-5.97638	0.000285779	0.00994424	0.595332	5.08881	4.97735	4.89798	4.60996	4.58611	4.5405	3270	3505	5045	2325	2975	2685
Pole2	POLE2	ENSMUSG00000020974	ENSMUSG00000020974.7	18974	ENSMUSG00000020974.6	-0.590463	2.8011	-5.97348	0.000286738	0.00994424	0.776415	3.11828	3.10959	3.07748	2.29546	2.6123	2.5935	834	960	1428	467	757	696
H1f2	H1-2	ENSMUSG00000036181	ENSMUSG00000036181.3	50708	ENSMUSG00000036181.2	-1.01002	4.90202	-5.97273	0.000286986	0.00994424	0.588728	5.22909	5.82228	5.17191	4.45765	4.2606	4.47061	3604	6296	6100	2092	2374	2558
Tmem87b	TMEM87B	ENSMUSG00000014353	ENSMUSG00000014353.16	72477	ENSMUSG00000014353.15	0.407743	5.33149	5.97083	0.000287614	0.00994424	0.546771	5.16568	5.01873	5.19374	5.61414	5.51467	5.48198	3449	3607	6193	4664	5663	5157
Snx6	SNX6	ENSMUSG00000005656	ENSMUSG00000005656.10	72183	ENSMUSG00000005656.9	-0.347623	6.13738	-5.96996	0.000287902	0.00994424	0.508836	6.32181	6.35162	6.26003	5.9985	5.88413	6.00819	7687	9087	12969	6088	7316	7427
Zic4	ZIC4	ENSMUSG00000036972	ENSMUSG00000036972.15	22774	ENSMUSG00000036972.14	-1.80982	-2.74512	-5.96512	0.000289514	0.00998075	0.01989	-1.97178	-1.82077	-1.77345	-3.32544	-4.25237	-3.32691	24	31	49	9	6	11
Celf4	CELF4	ENSMUSG00000024268	ENSMUSG00000024268.17	108013	ENSMUSG00000024268.16	0.848086	1.1363	5.95058	0.000294421	0.0101217	0.822012	0.64713	0.615578	0.866323	1.33052	1.66374	1.69449	150	170	308	239	392	373
Slc39a2	SLC39A2	ENSMUSG00000072572	ENSMUSG00000072572.10	214922	ENSMUSG00000072572.9	0.723532	4.61311	5.94967	0.000294732	0.0101217	0.577543	3.94343	4.33091	4.45265	4.9972	5.07216	4.88233	1478	2239	3705	3041	4167	3403
Dennd6b	DENND6B	ENSMUSG00000015377	ENSMUSG00000015377.11	69440	ENSMUSG00000015377.10	-0.638275	2.7256	-5.94555	0.000296138	0.0101385	0.749948	3.01063	3.04351	3.07748	2.43085	2.59312	2.19801	774	917	1428	513	747	529
Zfp709	ZNF878	ENSMUSG00000056019	ENSMUSG00000056019.13	236193	ENSMUSG00000056019.12	0.509901	3.82241	5.94416	0.000296615	0.0101385	0.644236	3.5122	3.4833	3.69621	3.99791	4.1813	4.06354	1096	1244	2193	1521	2247	1929
Zfp709	ZNF700	ENSMUSG00000056019	ENSMUSG00000056019.13	236193	ENSMUSG00000056019.12	0.509901	3.82241	5.94416	0.000296615	0.0101385	0.644236	3.5122	3.4833	3.69621	3.99791	4.1813	4.06354	1096	1244	2193	1521	2247	1929
St6galnac4	ST6GALNAC4	ENSMUSG00000079442	ENSMUSG00000079442.13	20448	ENSMUSG00000079442.12	-0.425564	6.15057	-5.94329	0.000296914	0.0101385	0.476134	6.49608	6.34094	6.25669	5.87875	5.98411	5.94688	8674	9020	12939	5603	7841	7118
Dcaf1	DCAF1	ENSMUSG00000040325	ENSMUSG00000040325.17	321006	ENSMUSG00000040325.16	-0.403731	4.96349	-5.93628	0.000299333	0.0101575	0.532141	5.2061	5.19577	5.10288	4.64913	4.80313	4.82394	3547	4078	5815	2389	3458	3268
Tpcn1	TPCN1	ENSMUSG00000032741	ENSMUSG00000032741.10	252972	ENSMUSG00000032741.9	-0.654975	4.02568	-5.93573	0.000299522	0.0101575	0.618122	4.43414	4.50373	4.14914	3.56682	3.78993	3.71034	2077	2524	3002	1128	1713	1510
Dusp7	DUSP7	ENSMUSG00000053716	ENSMUSG00000053716.10	235584	ENSMUSG00000053716.9	-1.05089	2.5826	-5.93535	0.000299656	0.0101575	0.752076	3.51352	3.02293	2.83261	2.10435	2.02876	1.99345	1097	904	1205	409	505	459
Romo1	ROMO1	ENSMUSG00000067847	ENSMUSG00000067847.14	67067	ENSMUSG00000067847.13	0.424456	5.15281	5.93457	0.000299925	0.0101575	0.514494	5.02153	4.80581	4.99179	5.40194	5.30709	5.38868	3121	3112	5384	4026	4904	4834
Mturn	MTURN	ENSMUSG00000038065	ENSMUSG00000038065.14	68235	ENSMUSG00000038065.13	0.78942	2.62034	5.9335	0.000300297	0.0101575	0.742934	2.26057	1.99799	2.39242	3.06054	2.83101	3.1795	460	444	888	794	881	1045
Cd1d1	CD1D	ENSMUSG00000028076	ENSMUSG00000028076.13	12479	ENSMUSG00000028076.12	-0.67031	1.86433	-5.92751	0.000302389	0.010209	0.781226	2.08417	2.18637	2.30023	1.68166	1.39813	1.53539	407	506	833	305	326	334
Pag1	PAG1	ENSMUSG00000027508	ENSMUSG00000027508.16	94212	ENSMUSG00000027508.15	-0.574326	4.83814	-5.92158	0.000304475	0.010218	0.525735	5.07016	5.30737	4.99848	4.64852	4.42305	4.58128	3228	4406	5409	2388	2657	2762
Ptprj	PTPRJ	ENSMUSG00000025314	ENSMUSG00000025314.17	19271	ENSMUSG00000025314.16	0.406253	8.73181	5.91986	0.000305085	0.010218	0.427838	8.47672	8.50414	8.6055	8.97959	9.01159	8.81332	34235	40403	65914	48073	63938	51912
Inafm2	INAFM2	ENSMUSG00000074918	ENSMUSG00000074918.5	100043272	ENSMUSG00000074918.4	0.485178	3.8328	5.91952	0.000305204	0.010218	0.613418	3.70641	3.47866	3.58553	4.17105	4.05036	4.00478	1254	1240	2031	1715	2052	1852
Esf1	ESF1	ENSMUSG00000045624	ENSMUSG00000045624.16	66580	ENSMUSG00000045624.15	0.333738	6.84364	5.91869	0.0003055	0.010218	0.430723	6.75148	6.62013	6.65903	7.04531	6.96471	7.02119	10354	10946	17101	12578	15473	14989
Ms4a14	MS4A14	ENSMUSG00000099398	ENSMUSG00000099398.2	383435	ENSMUSG00000099398.1	-1.08165	0.777249	-5.9132	0.00030745	0.0102453	0.775954	1.41633	1.03167	1.4691	0.550755	0.00719691	0.188444	256	227	468	139	124	131
Pxdc1	PXDC1	ENSMUSG00000021411	ENSMUSG00000021411.17	66895	ENSMUSG00000021411.16	-1.01031	3.52273	-5.90818	0.00030925	0.0102453	0.638924	4.17548	4.11521	3.80391	3.33428	3.07717	2.63032	1736	1928	2363	960	1045	714
Ccndbp1	CCNDBP1	ENSMUSG00000023572	ENSMUSG00000023572.17	17151	ENSMUSG00000023572.16	0.326987	5.0208	5.90799	0.000309317	0.0102453	0.491228	4.84056	4.82194	4.90653	5.16831	5.20848	5.17899	2753	3147	5075	3424	4580	4180
Gusb	GUSB	ENSMUSG00000025534	ENSMUSG00000025534.18	110006	ENSMUSG00000025534.17	0.386717	9.12927	5.90782	0.000309377	0.0102453	0.414885	8.95807	8.8123	9.03778	9.3122	9.32167	9.33362	47794	50024	88942	60538	79269	74455
Lima1	LIMA1	ENSMUSG00000023022	ENSMUSG00000023022.15	65970	ENSMUSG00000023022.14	-1.05124	7.12322	-5.90619	0.000309964	0.0102453	0.414674	8.1079	7.41494	7.42332	6.67449	6.41945	6.69925	26512	18990	29047	9727	10603	11991
Tshz1	TSHZ1	ENSMUSG00000046982	ENSMUSG00000046982.12	110796	ENSMUSG00000046982.11	0.545793	3.89538	5.90513	0.000310348	0.0102453	0.59012	3.69486	3.58187	3.5912	4.3066	4.20549	3.99227	1244	1332	2039	1884	2285	1836
Aldh1l1	ALDH1L1	ENSMUSG00000030088	ENSMUSG00000030088.16	107747	ENSMUSG00000030088.15	-0.551216	3.47132	-5.90415	0.000310699	0.0102453	0.633493	3.73488	3.70329	3.79779	3.1314	3.07441	3.38614	1279	1449	2353	834	1043	1206
Bcar3	BCAR3	ENSMUSG00000028121	ENSMUSG00000028121.9	29815	ENSMUSG00000028121.8	-1.04958	2.59313	-5.90366	0.000310878	0.0102453	0.714341	3.1269	3.37999	2.89469	1.7995	2.39924	1.95849	839	1158	1258	331	653	448
Micall1	MICALL1	ENSMUSG00000033039	ENSMUSG00000033039.11	27008	ENSMUSG00000033039.10	-0.405541	5.48488	-5.89785	0.000312986	0.0102651	0.449821	5.79113	5.63905	5.63894	5.19957	5.36164	5.27897	5321	5545	8432	3499	5093	4480
Usp37	USP37	ENSMUSG00000033364	ENSMUSG00000033364.14	319651	ENSMUSG00000033364.13	-0.461155	5.13147	-5.89624	0.000313573	0.0102651	0.471159	5.40379	5.46419	5.22667	4.84	4.87394	4.98024	4068	4912	6336	2727	3632	3642
Cdc42ep3	CDC42EP3	ENSMUSG00000036533	ENSMUSG00000036533.10	260409	ENSMUSG00000036533.9	-0.71213	4.58565	-5.89571	0.000313765	0.0102651	0.517429	5.22709	4.76252	4.84616	4.29198	4.25756	4.12859	3599	3020	4867	1865	2369	2018
Igf1	IGF1	ENSMUSG00000020053	ENSMUSG00000020053.19	16000	ENSMUSG00000020053.18	0.720156	7.98619	5.89171	0.00031523	0.0102894	0.391668	7.56718	7.53542	7.77569	8.35031	8.09387	8.59465	18225	20644	37083	31079	33845	44611
Il10	IL10	ENSMUSG00000016529	ENSMUSG00000016529.6	16153	ENSMUSG00000016529.5	2.23886	0.607295	5.89055	0.000315655	0.0102894	0.739536	-0.488457	-0.578881	-0.514061	2.53907	1.54505	1.14105	68	74	118	553	361	254
Hoxa7	HOXA7	ENSMUSG00000038236	ENSMUSG00000038236.9	15404	ENSMUSG00000038236.8	-0.873713	3.05877	-5.88655	0.000317129	0.0103096	0.654469	3.36115	3.76276	3.36248	2.83071	2.6536	2.38195	987	1510	1740	677	779	601
Dennd11	DENND11	ENSMUSG00000037172	ENSMUSG00000037172.15	243780	ENSMUSG00000037172.14	-0.597719	2.36561	-5.88576	0.00031742	0.0103096	0.705924	2.63389	2.75173	2.62303	1.8922	2.16743	2.12537	596	749	1042	353	556	503
Slc29a3	SLC29A3	ENSMUSG00000020100	ENSMUSG00000020100.16	71279	ENSMUSG00000020100.15	-0.6276	4.16385	-5.88241	0.000318658	0.0103247	0.539746	4.6257	4.44006	4.39141	3.62815	4.00973	3.88804	2372	2415	3551	1177	1995	1708
Lpxn	LPXN	ENSMUSG00000024696	ENSMUSG00000024696.10	107321	ENSMUSG00000024696.9	-0.387706	6.84405	-5.87937	0.000319791	0.0103247	0.382604	7.09173	6.98612	7.03557	6.73319	6.68388	6.53384	13108	14107	22201	10131	12736	10692
Lcmt2	LCMT2	ENSMUSG00000074890	ENSMUSG00000074890.5	329504	ENSMUSG00000074890.4	0.353038	4.2708	5.8768	0.000320751	0.0103247	0.518126	4.07128	4.10395	4.10474	4.45902	4.40007	4.48575	1615	1913	2911	2094	2615	2585
Wars	WARS1	ENSMUSG00000021266	ENSMUSG00000021266.17	22375	ENSMUSG00000021266.16	-0.315985	6.74605	-5.87254	0.000322348	0.0103466	0.375375	6.85743	6.97905	6.87561	6.59115	6.57937	6.5937	11143	14038	19871	9181	11846	11145
Abl2	ABL2	ENSMUSG00000026596	ENSMUSG00000026596.14	11352	ENSMUSG00000026596.13	-0.416151	7.7008	-5.86914	0.00032363	0.0103466	0.363941	7.82796	7.88322	8.0153	7.59777	7.41989	7.46067	21836	26272	43783	18447	21213	20327
Tmem127	TMEM127	ENSMUSG00000034850	ENSMUSG00000034850.16	69470	ENSMUSG00000034850.15	0.438553	5.95978	5.86843	0.000323896	0.0103466	0.389694	5.61701	5.70838	5.88973	6.19285	6.20888	6.14184	4716	5818	10033	6966	9163	8148
E2f6	E2F6	ENSMUSG00000057469	ENSMUSG00000057469.9	50496	ENSMUSG00000057469.8	-0.40235	5.08988	-5.86805	0.00032404	0.0103466	0.439045	5.39811	5.29024	5.19164	4.87707	4.85233	4.92986	4052	4354	6184	2798	3578	3517
Blvra	BLVRA	ENSMUSG00000001999	ENSMUSG00000001999.16	109778	ENSMUSG00000001999.15	0.353437	6.7414	5.86731	0.000324321	0.0103466	0.368692	6.48589	6.56314	6.6436	6.92617	6.86283	6.96676	8613	10522	16919	11581	14418	14434
Fat2	FAT2	ENSMUSG00000055333	ENSMUSG00000055333.15	245827	ENSMUSG00000055333.14	-1.04219	2.24142	-5.86126	0.000326618	0.0103832	0.687999	3.15245	2.56718	2.61191	1.59405	1.91602	1.60691	854	659	1034	287	467	351
Cnst	CNST	ENSMUSG00000038949	ENSMUSG00000038949.9	226744	ENSMUSG00000038949.8	-0.504513	3.35648	-5.86067	0.000326843	0.0103832	0.592238	3.69022	3.5948	3.55176	3.04226	3.02089	3.23898	1240	1344	1984	784	1005	1089
Pde1b	PDE1B	ENSMUSG00000022489	ENSMUSG00000022489.7	18574	ENSMUSG00000022489.6	-0.655142	5.55335	-5.85973	0.000327204	0.0103832	0.401042	6.05387	5.60988	5.97691	5.29411	5.21571	5.16964	6384	5434	10658	3736	4603	4153
Zscan29	ZSCAN29	ENSMUSG00000050619	ENSMUSG00000050619.15	99334	ENSMUSG00000050619.14	0.574944	5.08818	5.85687	0.000328299	0.0103996	0.424551	4.83636	4.60683	4.94772	5.42222	5.24886	5.46708	2745	2711	5222	4083	4710	5104
Cfb	CFB	ENSMUSG00000090231	ENSMUSG00000090231.11	14962	ENSMUSG00000090231.10	0.848639	-0.510015	5.84677	0.000332198	0.0104633	0.613683	-1.01663	-0.855535	-0.935199	-0.0576663	-0.0519382	-0.143116	47	61	88	91	119	104
Kbtbd8	KBTBD8	ENSMUSG00000030031	ENSMUSG00000030031.15	243574	ENSMUSG00000030031.14	-0.429287	4.04306	-5.84552	0.000332683	0.0104633	0.504561	4.19282	4.35898	4.22541	3.75923	3.83306	3.88888	1757	2283	3165	1289	1765	1709
Itga5	ITGA5	ENSMUSG00000000555	ENSMUSG00000000555.9	16402	ENSMUSG00000000555.8	-0.508997	9.50127	-5.84452	0.000333074	0.0104633	0.338878	9.89099	9.67874	9.69727	9.39837	9.22141	9.12083	91246	91202	140486	64264	73947	64245
Trim33	TRIM33	ENSMUSG00000033014	ENSMUSG00000033014.13	94093	ENSMUSG00000033014.12	-0.355619	5.91985	-5.84441	0.000333116	0.0104633	0.362118	6.19456	6.0885	6.01261	5.74051	5.74969	5.7332	7038	7572	10925	5091	6665	6138
Eci2	ECI2	ENSMUSG00000021417	ENSMUSG00000021417.16	23986	ENSMUSG00000021417.15	0.359093	5.71309	5.84193	0.000334084	0.010472	0.367123	5.47707	5.58633	5.53576	5.89182	5.81796	5.9696	4280	5346	7850	5654	6988	7231
Tnfaip6	TNFAIP6	ENSMUSG00000053475	ENSMUSG00000053475.6	21930	ENSMUSG00000053475.5	2.07148	-2.52919	5.83432	0.000337072	0.0105305	0.010585	-3.6796	-4.33862	-2.78809	-1.38354	-1.50986	-1.47544	7	5	24	36	43	41
Tfec	TFEC	ENSMUSG00000029553	ENSMUSG00000029553.11	21426	ENSMUSG00000029553.10	1.30868	1.37013	5.8342	0.000337122	0.0105305	0.690975	0.608268	0.598555	0.889517	2.31994	1.56092	2.2436	146	168	313	475	365	546
Msmo1	MSMO1	ENSMUSG00000031604	ENSMUSG00000031604.11	66234	ENSMUSG00000031604.10	-0.451073	5.32138	-5.83123	0.000338296	0.0105488	0.377942	5.41051	5.69868	5.53006	5.0913	5.10772	5.09002	4087	5779	7819	3246	4271	3930
Ms4a6b	MS4A6A	ENSMUSG00000024677	ENSMUSG00000024677.14	69774	ENSMUSG00000024677.13	-0.549271	3.69346	-5.82276	0.000341671	0.0106093	0.512988	3.81279	3.97137	4.10127	3.46212	3.49066	3.32258	1350	1745	2904	1049	1392	1154
Ms4a6b	MS4A6E	ENSMUSG00000024677	ENSMUSG00000024677.14	69774	ENSMUSG00000024677.13	-0.549271	3.69346	-5.82276	0.000341671	0.0106093	0.512988	3.81279	3.97137	4.10127	3.46212	3.49066	3.32258	1350	1745	2904	1049	1392	1154
Arhgap30	ARHGAP30	ENSMUSG00000048865	ENSMUSG00000048865.17	226652	ENSMUSG00000048865.16	-0.312929	7.74092	-5.82015	0.000342719	0.0106093	0.302879	7.83028	7.95352	7.90832	7.5822	7.55867	7.61251	21871	27584	40654	18249	23355	22583
Zfp608	ZNF608	ENSMUSG00000052713	ENSMUSG00000052713.10	269023	ENSMUSG00000052713.9	-1.46373	1.21991	-5.81784	0.000343649	0.0106093	0.674967	2.51023	1.71173	1.67535	0.707405	0.400342	0.314432	547	364	540	155	163	143
Adhfe1	ADHFE1	ENSMUSG00000025911	ENSMUSG00000025911.15	76187	ENSMUSG00000025911.14	0.556952	5.10489	5.81752	0.000343777	0.0106093	0.374606	4.74806	4.79043	4.92965	5.40945	5.20438	5.54733	2582	3079	5157	4047	4567	5396
Mta3	MTA3	ENSMUSG00000055817	ENSMUSG00000055817.19	116871	ENSMUSG00000055817.18	-0.348745	4.84073	-5.81208	0.000345981	0.0106513	0.388982	5.03899	5.06981	4.94191	4.65395	4.67769	4.66202	3159	3737	5201	2397	3170	2921
Ywhab	YWHAB	ENSMUSG00000018326	ENSMUSG00000018326.10	54401	ENSMUSG00000018326.9	0.291234	8.51009	5.81084	0.000346484	0.0106513	0.291877	8.3516	8.33025	8.41169	8.64982	8.67935	8.63782	31391	35815	57628	38250	50786	45966
Fabp5	FABP5	ENSMUSG00000027533	ENSMUSG00000027533.11	16592	ENSMUSG00000027533.10	-0.670655	5.08116	-5.80832	0.000347511	0.0106513	0.368689	5.6004	5.50815	5.15574	4.7129	4.68586	4.82394	4662	5064	6032	2497	3188	3268
Nsfl1c	NSFL1C	ENSMUSG00000027455	ENSMUSG00000027455.17	386649	ENSMUSG00000027455.16	0.316386	6.62218	5.80204	0.000350087	0.0106784	0.289373	6.44771	6.44401	6.49943	6.80879	6.70981	6.82333	8388	9688	15310	10676	12967	13068
Clu	CLU	ENSMUSG00000022037	ENSMUSG00000022037.16	12759	ENSMUSG00000022037.15	-2.07973	-0.62127	-5.80181	0.000350181	0.0106784	0.506501	0.909366	0.546246	-0.122033	-1.69072	-2.11992	-1.25056	180	162	155	29	28	48
Cep97	CEP97	ENSMUSG00000022604	ENSMUSG00000022604.19	74201	ENSMUSG00000022604.18	-0.779387	1.12157	-5.79101	0.000354657	0.0107664	0.644977	1.35309	1.6511	1.53236	0.540376	0.785287	0.867202	245	349	489	138	213	210
Srgap3	SRGAP3	ENSMUSG00000030257	ENSMUSG00000030257.17	259302	ENSMUSG00000030257.16	-1.34673	3.35796	-5.78821	0.000355829	0.0107664	0.516265	4.30643	4.27241	3.57698	2.6053	2.9668	2.41982	1901	2150	2019	579	968	617
Birc6	BIRC6	ENSMUSG00000024073	ENSMUSG00000024073.17	12211	ENSMUSG00000024073.16	-0.312752	7.5578	-5.78634	0.000356614	0.0107664	0.261152	7.75353	7.69271	7.69648	7.33817	7.45834	7.40754	20738	23022	35102	15409	21786	19592
Insyn2a	INSYN2A	ENSMUSG00000073805	ENSMUSG00000073805.6	627214	ENSMUSG00000073805.5	1.41943	-0.496237	5.78622	0.000356661	0.0107664	0.545741	-1.11076	-1.13984	-1.34752	0.161343	-0.178018	0.637365	44	50	66	106	109	179
Ctdspl	CTDSPL	ENSMUSG00000047409	ENSMUSG00000047409.14	69274	ENSMUSG00000047409.13	-0.538055	2.17594	-5.78232	0.000358303	0.0107978	0.596775	2.37206	2.5562	2.41018	1.88401	1.9405	1.89268	497	654	899	351	475	428
Pyroxd2	PYROXD2	ENSMUSG00000060224	ENSMUSG00000060224.5	74580	ENSMUSG00000060224.4	-0.453113	3.79827	-5.77669	0.000360691	0.0108515	0.445354	4.04514	4.04155	3.99246	3.51873	3.48234	3.70938	1586	1832	2693	1091	1384	1509
Stat6	STAT6	ENSMUSG00000002147	ENSMUSG00000002147.19	20852	ENSMUSG00000002147.18	-0.415753	7.38493	-5.77359	0.000362009	0.0108633	0.246118	7.56155	7.70276	7.51454	7.06592	7.22489	7.23993	18154	23183	30943	12759	18531	17443
Apol9b	APOL1	ENSMUSG00000068246	ENSMUSG00000068246.7	71898	ENSMUSG00000068246.6	-1.0436	3.07394	-5.77012	0.000363495	0.0108812	0.515636	3.21845	3.90542	3.6562	2.39386	2.77256	2.49715	894	1667	2133	500	846	651
Apol9b	APOL2	ENSMUSG00000068246	ENSMUSG00000068246.7	71898	ENSMUSG00000068246.6	-1.0436	3.07394	-5.77012	0.000363495	0.0108812	0.515636	3.21845	3.90542	3.6562	2.39386	2.77256	2.49715	894	1667	2133	500	846	651
Apol9b	APOL4	ENSMUSG00000068246	ENSMUSG00000068246.7	71898	ENSMUSG00000068246.6	-1.0436	3.07394	-5.77012	0.000363495	0.0108812	0.515636	3.21845	3.90542	3.6562	2.39386	2.77256	2.49715	894	1667	2133	500	846	651
Apol9b	APOL3	ENSMUSG00000068246	ENSMUSG00000068246.7	71898	ENSMUSG00000068246.6	-1.0436	3.07394	-5.77012	0.000363495	0.0108812	0.515636	3.21845	3.90542	3.6562	2.39386	2.77256	2.49715	894	1667	2133	500	846	651
Nop56	NOP56	ENSMUSG00000027405	ENSMUSG00000027405.17	67134	ENSMUSG00000027405.16	0.321298	7.9502	5.76835	0.000364257	0.0108839	0.237835	7.84269	7.73251	7.79351	8.16015	8.05332	8.11902	22060	23666	37544	27241	32907	32082
Unc13b	UNC13B	ENSMUSG00000028456	ENSMUSG00000028456.19	22249	ENSMUSG00000028456.18	-0.698116	1.87466	-5.76709	0.000364797	0.0108839	0.596342	2.33088	2.1634	2.19245	1.35441	1.46294	1.74385	483	498	773	243	341	386
B4galnt1	B4GALNT1	ENSMUSG00000006731	ENSMUSG00000006731.11	14421	ENSMUSG00000006731.10	-0.393463	7.06154	-5.76519	0.000365617	0.0108899	0.237972	7.25306	7.34848	7.17412	6.77446	6.95188	6.86726	14659	18135	24439	10425	15336	13472
Vps16	VPS16	ENSMUSG00000027411	ENSMUSG00000027411.18	80743	ENSMUSG00000027411.17	0.388619	5.54432	5.7628	0.00036665	0.0108899	0.277456	5.29405	5.27726	5.47189	5.76021	5.76455	5.69799	3770	4315	7510	5161	6734	5990
Kmt2d	KMT2D	ENSMUSG00000048154	ENSMUSG00000048154.18	381022	ENSMUSG00000048154.17	-0.388529	6.90554	-5.76241	0.000366816	0.0108899	0.236198	7.22041	6.981	7.09844	6.69613	6.70435	6.7329	14331	14057	23190	9874	12918	12274
Arfgef3	ARFGEF3	ENSMUSG00000019852	ENSMUSG00000019852.8	215821	ENSMUSG00000019852.7	-0.404037	3.46539	-5.76075	0.000367537	0.0108933	0.459569	3.67384	3.7142	3.62199	3.22834	3.31105	3.24294	1226	1460	2083	892	1229	1092
Cdc6	CDC6	ENSMUSG00000017499	ENSMUSG00000017499.16	23834	ENSMUSG00000017499.15	-0.721422	3.58754	-5.7592	0.000368211	0.0108953	0.448618	4.11958	3.9514	3.80878	2.95313	3.31222	3.38015	1670	1721	2371	737	1230	1201
Serpinb3b	SERPINB4	ENSMUSG00000073602	ENSMUSG00000073602.11	383548	ENSMUSG00000073602.10	2.50901	-0.9655	5.74465	0.000374598	0.011066	0.386177	-0.845022	-3.15419	-2.56991	0.45454	-0.0519382	0.373527	53	12	28	130	119	149
Serpinb3b	SERPINB3	ENSMUSG00000073602	ENSMUSG00000073602.11	383548	ENSMUSG00000073602.10	2.50901	-0.9655	5.74465	0.000374598	0.011066	0.386177	-0.845022	-3.15419	-2.56991	0.45454	-0.0519382	0.373527	53	12	28	130	119	149
Kif5a	KIF5A	ENSMUSG00000074657	ENSMUSG00000074657.6	16572	ENSMUSG00000074657.5	1.02594	2.52779	5.73939	0.000376939	0.0111169	0.52232	1.85853	1.66343	2.46216	3.03489	3.10722	3.04055	348	352	932	780	1067	949
Dyrk1a	DYRK1A	ENSMUSG00000022897	ENSMUSG00000022897.16	13548	ENSMUSG00000022897.15	-0.339599	5.43128	-5.7324	0.00038007	0.0111903	0.2472	5.68658	5.56266	5.55693	5.27154	5.28515	5.22484	4949	5259	7966	3678	4830	4315
Ccdc32	CCDC32	ENSMUSG00000039983	ENSMUSG00000039983.14	269336	ENSMUSG00000039983.13	0.431445	4.11861	5.7304	0.000380975	0.0111903	0.353483	3.88264	3.7902	4.02215	4.35478	4.31486	4.34705	1417	1539	2749	1948	2465	2348
Edn1	EDN1	ENSMUSG00000021367	ENSMUSG00000021367.9	13614	ENSMUSG00000021367.8	1.10076	0.598176	5.72942	0.000381413	0.0111903	0.571841	-0.348084	0.416269	0.0525231	1.30008	1.21461	0.953656	75	148	175	234	287	223
Mllt6	MLLT6	ENSMUSG00000038437	ENSMUSG00000038437.12	246198	ENSMUSG00000038437.11	-0.329961	6.84008	-5.72593	0.000382997	0.0112036	0.191054	7.08621	6.96043	6.96914	6.6681	6.7242	6.6324	13058	13858	21202	9684	13097	11448
Nup160	NUP160	ENSMUSG00000051329	ENSMUSG00000051329.14	59015	ENSMUSG00000051329.13	0.35271	6.54063	5.71666	0.000387229	0.0112883	0.183912	6.28166	6.37945	6.43073	6.65192	6.78227	6.71778	7476	9264	14598	9576	13635	12146
Tmed10	TMED10	ENSMUSG00000021248	ENSMUSG00000021248.10	68581	ENSMUSG00000021248.9	-0.298803	7.70299	-5.71547	0.000387778	0.0112883	0.171751	7.87745	7.85851	7.82114	7.59056	7.57745	7.49282	22598	25826	38270	18355	23661	20785
Arhgap45	ARHGAP45	ENSMUSG00000035697	ENSMUSG00000035697.15	70719	ENSMUSG00000035697.14	-0.303125	6.54911	-5.7105	0.000390071	0.0113305	0.176264	6.72462	6.64716	6.73054	6.35321	6.40701	6.43211	10163	11153	17970	7785	10512	9964
Marcksl1	MARCKSL1	ENSMUSG00000047945	ENSMUSG00000047945.7	17357	ENSMUSG00000047945.6	0.440394	11.4707	5.70928	0.000390637	0.0113305	0.187677	11.151	11.2154	11.387	11.7755	11.698	11.5973	218532	264600	453211	333864	411563	357549
Spire1	SPIRE1	ENSMUSG00000024533	ENSMUSG00000024533.18	68166	ENSMUSG00000024533.17	-1.20089	2.74914	-5.7077	0.000391374	0.0113305	0.471093	3.26448	3.80697	3.00499	2.27055	2.05142	2.09643	923	1557	1358	459	513	493
Krt6b	KRT6B	ENSMUSG00000023041	ENSMUSG00000023041.8	16688	ENSMUSG00000023041.7	-2.63528	-2.66905	-5.70637	0.000391992	0.0113305	-0.207723	-0.872244	-1.11155	-1.92707	-4.40344	-3.30895	-4.39104	52	51	44	4	12	5
Krt6b	KRT6C	ENSMUSG00000023041	ENSMUSG00000023041.8	16688	ENSMUSG00000023041.7	-2.63528	-2.66905	-5.70637	0.000391992	0.0113305	-0.207723	-0.872244	-1.11155	-1.92707	-4.40344	-3.30895	-4.39104	52	51	44	4	12	5
Krt6b	KRT6A	ENSMUSG00000023041	ENSMUSG00000023041.8	16688	ENSMUSG00000023041.7	-2.63528	-2.66905	-5.70637	0.000391992	0.0113305	-0.207723	-0.872244	-1.11155	-1.92707	-4.40344	-3.30895	-4.39104	52	51	44	4	12	5
Gm11639	EFCAB13	ENSMUSG00000040838	ENSMUSG00000040838.11	NA	ENSMUSG00000040838.10	1.47536	-0.697296	5.70425	0.000392982	0.0113305	0.431966	-1.97178	-1.29026	-1.12668	0.327501	0.150483	-0.273046	24	45	77	119	137	95
Ehd2	EHD2	ENSMUSG00000074364	ENSMUSG00000074364.7	259300	ENSMUSG00000074364.6	-1.93218	-1.00647	-5.70418	0.000393012	0.0113305	0.34915	-0.553066	0.138588	0.28019	-2.61917	-1.54341	-1.74195	65	122	205	15	42	34
Smim26	SMIM26	ENSMUSG00000074754	ENSMUSG00000074754.5	228715	ENSMUSG00000074754.4	0.444792	3.25302	5.69924	0.000395327	0.011379	0.404301	3.03831	2.96931	3.07546	3.51476	3.3876	3.53269	789	871	1426	1088	1296	1335
Sipa1l3	SIPA1L3	ENSMUSG00000030583	ENSMUSG00000030583.17	74206	ENSMUSG00000030583.16	-0.476406	3.83723	-5.68929	0.000400035	0.011496	0.333925	3.9483	4.20371	4.0747	3.52927	3.65591	3.61152	1483	2050	2851	1099	1561	1410
Rnh1	RNH1	ENSMUSG00000038650	ENSMUSG00000038650.16	107702	ENSMUSG00000038650.15	-0.388838	7.96497	-5.68396	0.000402584	0.0115082	0.13174	8.29708	8.12966	8.05119	7.77235	7.76704	7.77252	30227	31166	44886	20820	26984	25232
Rap2b	RAP2B	ENSMUSG00000036894	ENSMUSG00000036894.4	74012	ENSMUSG00000036894.3	0.34604	8.70426	5.68305	0.000403018	0.0115082	0.132055	8.52471	8.52358	8.54569	8.98949	8.81397	8.82811	35393	40951	63237	48404	55753	52447
Asah1	ASAH1	ENSMUSG00000031591	ENSMUSG00000031591.15	11886	ENSMUSG00000031591.14	0.300583	7.40775	5.68304	0.000403022	0.0115082	0.131688	7.1983	7.26134	7.31238	7.58906	7.53739	7.54804	14113	17072	26897	18336	23013	21596
Gtf3c5	GTF3C5	ENSMUSG00000026816	ENSMUSG00000026816.15	70239	ENSMUSG00000026816.14	-0.358896	5.54709	-5.68008	0.00040445	0.0115184	0.17472	5.80032	5.65972	5.72334	5.29101	5.42995	5.37819	5355	5625	8940	3728	5340	4799
Pdia3	PDIA3	ENSMUSG00000027248	ENSMUSG00000027248.14	14827	ENSMUSG00000027248.13	0.413768	9.39007	5.67963	0.000404662	0.0115184	0.131337	9.16022	9.08732	9.30236	9.49706	9.63643	9.657	54983	60530	106845	68814	98595	93163
Col18a1	COL18A1	ENSMUSG00000001435	ENSMUSG00000001435.16	12822	ENSMUSG00000001435.15	2.41913	0.646759	5.6781	0.000405401	0.0115212	0.509785	-0.553066	-1.82077	0.536775	1.86335	1.82363	2.03064	65	31	245	346	438	471
Med7	MED7	ENSMUSG00000020397	ENSMUSG00000020397.16	66213	ENSMUSG00000020397.15	-0.373693	5.2907	-5.67523	0.000406792	0.0115295	0.184553	5.4502	5.47181	5.50681	5.18715	5.14012	4.98814	4201	4938	7694	3469	4368	3662
Hyls1	HYLS1	ENSMUSG00000050555	ENSMUSG00000050555.10	76832	ENSMUSG00000050555.9	0.608173	3.04845	5.67485	0.000406976	0.0115295	0.395501	2.63872	2.92048	2.68665	3.22186	3.49789	3.32507	598	842	1089	888	1399	1156
Zcchc14	ZCCHC14	ENSMUSG00000061410	ENSMUSG00000061410.7	142682	ENSMUSG00000061410.6	-0.365503	4.78512	-5.67037	0.000409158	0.0115602	0.217292	4.9534	5.02989	4.92236	4.58808	4.5378	4.6792	2977	3635	5131	2290	2877	2956
Dynlrb1	DYNLRB1	ENSMUSG00000047459	ENSMUSG00000047459.15	67068	ENSMUSG00000047459.14	0.334713	5.97149	5.66844	0.000410101	0.0115602	0.138819	5.85165	5.72784	5.83224	6.16399	6.0764	6.17683	5549	5897	9641	6828	8359	8348
Dlst	DLST	ENSMUSG00000004789	ENSMUSG00000004789.11	78920	ENSMUSG00000004789.10	-0.290451	7.9558	-5.66801	0.000410311	0.0115602	0.11147	8.09653	8.13838	8.06809	7.82347	7.84417	7.76415	26304	31355	45415	21571	28466	25086
Traf5	TRAF5	ENSMUSG00000026637	ENSMUSG00000026637.15	22033	ENSMUSG00000026637.13	-0.676689	3.13564	-5.66735	0.000410635	0.0115602	0.380831	3.46404	3.37875	3.56982	2.70159	2.63497	3.06466	1060	1157	2009	619	769	965
Ccng1	CCNG1	ENSMUSG00000020326	ENSMUSG00000020326.8	12450	ENSMUSG00000020326.7	0.475091	8.42066	5.66536	0.000411612	0.0115696	0.108732	8.1511	8.04516	8.35332	8.57024	8.69087	8.71324	27318	29393	55343	36197	51193	48433
Tcp11l2	TCP11L2	ENSMUSG00000020034	ENSMUSG00000020034.8	216198	ENSMUSG00000020034.7	-0.75193	4.16162	-5.66278	0.000412879	0.0115871	0.270956	4.77792	4.27977	4.56928	3.60218	3.85254	3.88804	2636	2161	4017	1156	1789	1708
Smarcc2	SMARCC2	ENSMUSG00000025369	ENSMUSG00000025369.16	68094	ENSMUSG00000025369.15	-0.348949	6.40005	-5.65479	0.000416838	0.0116799	0.109158	6.49691	6.6567	6.5704	6.17115	6.28791	6.21721	8679	11227	16082	6862	9679	8585
Commd3	COMMD3	ENSMUSG00000051154	ENSMUSG00000051154.12	12238	ENSMUSG00000051154.11	0.434015	6.01861	5.65202	0.000418223	0.0117005	0.116618	5.80059	5.65381	5.94682	6.20152	6.25749	6.25142	5356	5602	10438	7008	9477	8791
Aqp9	AQP9	ENSMUSG00000032204	ENSMUSG00000032204.14	64008	ENSMUSG00000032204.13	-0.593967	3.74483	-5.63116	0.000428792	0.0119775	0.272687	4.09167	4.14995	3.89153	3.60841	3.4454	3.28203	1638	1975	2511	1161	1349	1122
Nipbl	NIPBL	ENSMUSG00000022141	ENSMUSG00000022141.8	71175	ENSMUSG00000022141.7	-0.444663	6.97689	-5.6288	0.000430007	0.0119926	0.0667136	7.37175	7.09984	7.12714	6.69598	6.76557	6.80108	15916	15264	23656	9873	13478	12868
Psen1	PSEN1	ENSMUSG00000019969	ENSMUSG00000019969.15	19164	ENSMUSG00000019969.14	-0.360603	6.31511	-5.62365	0.000432673	0.0120116	0.0717393	6.59893	6.46133	6.42707	6.16968	6.16589	6.06774	9315	9805	14561	6855	8894	7740
Tgfbr1	TGFBR1	ENSMUSG00000007613	ENSMUSG00000007613.16	21812	ENSMUSG00000007613.15	-0.596153	6.38291	-5.62301	0.000433005	0.0120116	0.0702988	6.88385	6.62132	6.53939	6.16145	6.18379	5.90764	11349	10955	15740	6816	9005	6927
Gpcpd1	GPCPD1	ENSMUSG00000027346	ENSMUSG00000027346.16	74182	ENSMUSG00000027346.15	0.523336	5.1698	5.62233	0.000433356	0.0120116	0.125341	4.67883	4.97158	5.05778	5.46846	5.41693	5.42521	2461	3491	5636	4216	5292	4958
Ppm1a	PPM1A	ENSMUSG00000021096	ENSMUSG00000021096.12	19042	ENSMUSG00000021096.11	-0.302435	6.59621	-5.61864	0.00043528	0.0120463	0.0589911	6.80831	6.7489	6.68561	6.46598	6.42094	6.44752	10770	11968	17419	8418	10614	10071
Pdgfb	PDGFB	ENSMUSG00000000489	ENSMUSG00000000489.8	18591	ENSMUSG00000000489.7	-0.657832	8.65517	-5.61294	0.000438265	0.0120917	0.043097	9.2038	8.75547	8.99289	8.49589	8.25667	8.22632	56669	48092	86217	34379	37888	34559
Gdpd5	GDPD5	ENSMUSG00000035314	ENSMUSG00000035314.11	233552	ENSMUSG00000035314.10	-0.430675	3.48752	-5.60756	0.000441109	0.0121515	0.268853	3.72583	3.61716	3.7599	3.30238	3.3239	3.19597	1271	1365	2292	939	1240	1057
Ppp1r13b	PPP1R13B	ENSMUSG00000021285	ENSMUSG00000021285.16	21981	ENSMUSG00000021285.15	-0.535809	2.6193	-5.6039	0.000443053	0.0121719	0.350219	2.90837	2.87879	2.87971	2.34401	2.50149	2.20345	721	818	1245	483	701	531
Lrp4	LRP4	ENSMUSG00000027253	ENSMUSG00000027253.16	228357	ENSMUSG00000027253.15	1.19626	1.63636	5.60361	0.000443204	0.0121719	0.416937	1.01714	0.510289	1.52645	2.24841	2.31515	2.20073	194	158	487	452	616	530
S100a4	S100A4	ENSMUSG00000001020	ENSMUSG00000001020.9	20198	ENSMUSG00000001020.8	-0.768042	5.64528	-5.59961	0.000445344	0.012194	0.0711485	6.11947	6.24489	5.7301	5.32505	5.37433	5.07786	6681	8439	8982	3817	5138	3897
Zfp292	ZNF292	ENSMUSG00000039967	ENSMUSG00000039967.15	30046	ENSMUSG00000039967.14	-0.457789	4.58728	-5.59956	0.000445368	0.012194	0.146667	4.9798	4.7587	4.72374	4.29121	4.40062	4.3696	3032	3012	4471	1864	2616	2385
Fpr2	FPR2	ENSMUSG00000052270	ENSMUSG00000052270.8	14289	ENSMUSG00000052270.7	2.77966	3.68912	5.59673	0.000446886	0.0122107	0.27945	1.00223	1.99148	3.69094	4.816	5.424	5.21005	192	442	2185	2682	5318	4271
B2m	B2M	ENSMUSG00000060802	ENSMUSG00000060802.9	12010	ENSMUSG00000060802.8	0.396043	10.0662	5.59544	0.000447584	0.0122107	0.0292454	9.7252	9.9153	9.96487	10.2573	10.3044	10.23	81340	107453	169118	116558	156657	138595
1600014C10Rik	C19orf12	ENSMUSG00000054676	ENSMUSG00000054676.18	72244	ENSMUSG00000054676.15	0.484584	5.60254	5.59463	0.000448017	0.0122107	0.0625497	5.16317	5.45624	5.45411	5.82257	5.92477	5.7944	3443	4885	7418	5389	7525	6404
Eif3j2	EIF3J	ENSMUSG00000043424	ENSMUSG00000043424.11	100042807	ENSMUSG00000043424.10	0.328749	5.61938	5.59086	0.000450056	0.0122477	0.056291	5.51434	5.42157	5.42959	5.85486	5.73249	5.76343	4392	4769	7293	5511	6586	6268
Dclre1a	DCLRE1A	ENSMUSG00000025077	ENSMUSG00000025077.15	55947	ENSMUSG00000025077.13	-0.409286	3.8949	-5.58745	0.00045191	0.0122795	0.200435	4.1213	4.17887	4.00791	3.6704	3.65314	3.73777	1672	2015	2722	1212	1558	1539
Fhod1	FHOD1	ENSMUSG00000014778	ENSMUSG00000014778.11	234686	ENSMUSG00000014778.10	-0.443722	4.41353	-5.5834	0.00045412	0.0123068	0.142614	4.58312	4.75342	4.57787	4.07544	4.21993	4.27138	2303	3001	4041	1605	2308	2228
Serpina3i	SERPINA3	ENSMUSG00000079014	ENSMUSG00000079014.5	628900	ENSMUSG00000079014.4	-2.67295	-1.13604	-5.58309	0.000454285	0.0123068	0.169804	-0.667626	0.856586	0.34203	-2.28796	-2.82352	-2.23576	60	201	214	19	17	24
Vti1b	VTI1B	ENSMUSG00000021124	ENSMUSG00000021124.14	53612	ENSMUSG00000021124.13	-0.481293	5.66304	-5.57571	0.000458346	0.0123981	0.0368738	6.0953	5.78539	5.83314	5.45816	5.35653	5.44973	6570	6137	9647	4186	5075	5043
Pcdh7	PCDH7	ENSMUSG00000029108	ENSMUSG00000029108.15	54216	ENSMUSG00000029108.14	-1.14355	4.67831	-5.56891	0.000462119	0.0124615	0.109384	5.29405	5.58011	4.87724	4.47614	4.00321	3.83909	3770	5323	4973	2119	1986	1651
Cenpb	CENPB	ENSMUSG00000068267	ENSMUSG00000068267.6	12616	ENSMUSG00000068267.5	0.396142	7.55549	5.56779	0.000462746	0.0124615	-0.0156587	7.21931	7.45021	7.40236	7.75583	7.81038	7.69482	14320	19460	28628	20583	27807	23909
Ptpn1	PTPN1	ENSMUSG00000027540	ENSMUSG00000027540.14	19246	ENSMUSG00000027540.13	0.364537	6.60012	5.56774	0.00046277	0.0124615	-0.00634201	6.4229	6.37039	6.45901	6.88177	6.67342	6.79321	8245	9206	14887	11230	12644	12798
Pym1	PYM1	ENSMUSG00000064030	ENSMUSG00000064030.16	78428	ENSMUSG00000064030.15	-0.409143	4.42965	-5.56602	0.000463733	0.0124618	0.11873	4.69978	4.69205	4.51811	4.28111	4.18579	4.20107	2497	2876	3877	1851	2254	2122
Cs	CS	ENSMUSG00000005683	ENSMUSG00000005683.9	12974	ENSMUSG00000005683.8	-0.366949	7.8929	-5.56525	0.000464168	0.0124618	-0.0194491	8.11148	8.17118	7.94622	7.72301	7.70113	7.70438	26578	32076	41736	20120	25779	24068
Bik	BIK	ENSMUSG00000016758	ENSMUSG00000016758.5	12124	ENSMUSG00000016758.4	-1.31513	0.739864	-5.56085	0.000466637	0.0125063	0.385125	1.59591	1.20477	1.37034	0.432258	-0.518177	0.354096	290	256	437	128	86	147
Emp1	EMP1	ENSMUSG00000030208	ENSMUSG00000030208.16	13730	ENSMUSG00000030208.15	-0.463017	8.97606	-5.55982	0.00046722	0.0125063	-0.0235708	9.29583	9.05994	9.26692	8.67339	8.87698	8.68327	60402	59392	104252	38880	58242	47437
Baiap2	BAIAP2	ENSMUSG00000025372	ENSMUSG00000025372.17	108100	ENSMUSG00000025372.16	-0.68932	2.56311	-5.55238	0.00047144	0.0125362	0.293335	2.98621	2.98249	2.78887	1.9443	2.33375	2.34305	761	879	1169	366	624	585
Coq6	COQ6	ENSMUSG00000021235	ENSMUSG00000021235.14	217707	ENSMUSG00000021235.13	-0.425077	3.9514	-5.55236	0.000471446	0.0125362	0.150533	4.28811	4.15433	4.06353	3.71953	3.7498	3.73308	1877	1981	2829	1254	1666	1534
1700037H04Rik	C20orf27	ENSMUSG00000027327	ENSMUSG00000027327.17	67326	ENSMUSG00000027327.16	0.383348	3.94578	5.55227	0.000471498	0.0125362	0.148611	3.68205	3.74933	3.8227	4.12837	4.19472	4.09753	1233	1496	2394	1665	2268	1975
Dtl	DTL	ENSMUSG00000037474	ENSMUSG00000037474.14	76843	ENSMUSG00000037474.13	-0.630388	4.7232	-5.55091	0.000472276	0.0125362	0.0744987	5.20854	5.09506	4.83156	4.28345	4.3524	4.56817	3553	3803	4818	1854	2530	2737
Tfeb	TFEB	ENSMUSG00000023990	ENSMUSG00000023990.19	21425	ENSMUSG00000023990.18	-0.916773	1.64508	-5.55048	0.000472523	0.0125362	0.353809	2.41492	2.07386	1.85576	1.2815	1.01009	1.23433	512	468	612	231	249	271
Il6	IL6	ENSMUSG00000025746	ENSMUSG00000025746.12	16193	ENSMUSG00000025746.11	1.40777	6.88425	5.54683	0.000474612	0.0125626	-0.0335655	5.64368	6.37914	6.50667	8.00451	7.17111	7.60038	4804	9262	15387	24455	17853	22394
Coro1c	CORO1C	ENSMUSG00000004530	ENSMUSG00000004530.13	23790	ENSMUSG00000004530.12	-0.379605	6.69244	-5.5463	0.000474916	0.0125626	-0.035009	6.9776	6.89124	6.77846	6.56738	6.51817	6.42179	12111	13209	18577	9031	11354	9893
Rab44	RAB44	ENSMUSG00000064147	ENSMUSG00000064147.8	442827	ENSMUSG00000064147.7	-1.52892	-1.70485	-5.54394	0.000476274	0.0125799	0.0562961	-1.04733	-0.540662	-1.18364	-2.81848	-2.46095	-2.17805	46	76	74	13	22	25
Tnnt1	TNNT1	ENSMUSG00000064179	ENSMUSG00000064179.14	21955	ENSMUSG00000064179.13	1.70135	2.88684	5.54128	0.000477807	0.0126019	0.258776	2.34868	1.12973	2.57519	3.8033	3.97312	3.49104	489	243	1008	1329	1945	1297
Irf8	IRF8	ENSMUSG00000041515	ENSMUSG00000041515.11	15900	ENSMUSG00000041515.10	-0.661903	5.4833	-5.53672	0.000480452	0.0126417	-0.00113062	5.62037	5.89358	5.91666	5.37737	5.15621	4.93559	4727	6615	10222	3958	4417	3531
Atp5b	ATP5F1B	ENSMUSG00000025393	ENSMUSG00000025393.13	11947	ENSMUSG00000025393.12	-0.375167	10.1621	-5.53626	0.000480722	0.0126417	-0.0456841	10.4247	10.4146	10.2086	9.97603	9.96258	9.98627	132095	151892	200244	95910	123605	117048
Fbxo3	FBXO3	ENSMUSG00000027180	ENSMUSG00000027180.13	57443	ENSMUSG00000027180.12	0.308501	5.40396	5.53487	0.000481532	0.0126444	-0.00284232	5.24026	5.19471	5.31112	5.54703	5.54841	5.5822	3632	4075	6718	4452	5797	5528
Apbb3	APBB3	ENSMUSG00000117679	ENSMUSG00000117679.2	225372	ENSMUSG00000117679.1	0.541265	3.86828	5.53077	0.000483927	0.0126703	0.13055	3.63691	3.45757	3.68234	4.31347	4.09602	4.02335	1195	1222	2172	1893	2118	1876
Ahr	AHR	ENSMUSG00000019256	ENSMUSG00000019256.18	11622	ENSMUSG00000019256.17	-0.646683	3.27817	-5.52734	0.000485944	0.0127046	0.193182	3.71786	3.71518	3.39121	3.03304	2.81124	3.00049	1264	1461	1775	779	869	923
Mllt3	MLLT3	ENSMUSG00000028496	ENSMUSG00000028496.18	70122	ENSMUSG00000028496.17	-0.62295	1.17802	-5.51917	0.000490783	0.0127747	0.332671	1.5658	1.53063	1.39324	0.762024	0.902063	0.914397	284	321	444	161	231	217
Tcf7l2	TCF7L2	ENSMUSG00000024985	ENSMUSG00000024985.21	21416	ENSMUSG00000024985.20	-0.567021	2.3879	-5.51858	0.000491135	0.0127747	0.265688	2.72071	2.74981	2.55357	2.22592	2.09022	1.98715	633	748	993	445	527	457
Rtl8c	RTL8C	ENSMUSG00000051851	ENSMUSG00000051851.6	72865	ENSMUSG00000051851.5	-0.793975	0.693297	-5.5175	0.000491781	0.0127747	0.335972	1.06815	1.20477	1.02136	0.0339642	0.364608	0.466938	201	256	343	97	159	159
Slc35e4	SLC35E4	ENSMUSG00000048807	ENSMUSG00000048807.3	103710	ENSMUSG00000048807.2	-0.596581	5.85747	-5.51726	0.000491926	0.0127747	-0.0465849	6.37577	6.07068	6.02077	5.72283	5.4426	5.51215	7980	7479	10987	5029	5387	5266
Rev3l	REV3L	ENSMUSG00000019841	ENSMUSG00000019841.16	19714	ENSMUSG00000019841.15	-0.408227	4.1165	-5.51629	0.000492505	0.0127747	0.0873689	4.41245	4.31537	4.24668	3.86595	3.9952	3.86334	2046	2215	3212	1388	1975	1679
Lmo4	LMO4	ENSMUSG00000028266	ENSMUSG00000028266.18	16911	ENSMUSG00000028266.17	0.284533	7.18164	5.51479	0.000493398	0.0127747	-0.0817566	7.02598	7.04081	7.05108	7.36286	7.26201	7.34709	12524	14652	22441	15675	19014	18788
Strn3	STRN3	ENSMUSG00000020954	ENSMUSG00000020954.17	94186	ENSMUSG00000020954.16	-0.292047	5.66339	-5.51445	0.000493606	0.0127747	-0.0428603	5.84827	5.82137	5.75982	5.54119	5.50162	5.50804	5536	6292	9169	4434	5612	5251
Atf7	ATF7	ENSMUSG00000099083	ENSMUSG00000099083.8	223922	ENSMUSG00000099083.7	-0.322581	5.54448	-5.51116	0.000495577	0.0127981	-0.0403948	5.78243	5.69868	5.63877	5.39908	5.34912	5.39879	5289	5779	8431	4018	5049	4868
Atf7	ATF7-NPFF	ENSMUSG00000099083	ENSMUSG00000099083.8	223922	ENSMUSG00000099083.7	-0.322581	5.54448	-5.51116	0.000495577	0.0127981	-0.0403948	5.78243	5.69868	5.63877	5.39908	5.34912	5.39879	5289	5779	8431	4018	5049	4868
Zadh2	ZADH2	ENSMUSG00000049090	ENSMUSG00000049090.4	225791	ENSMUSG00000049090.3	0.484067	3.41694	5.51057	0.000495934	0.0127981	0.153509	3.20874	3.15251	3.15705	3.81196	3.53353	3.63787	888	989	1509	1337	1434	1436
Tmed3	TMED3	ENSMUSG00000032353	ENSMUSG00000032353.10	66111	ENSMUSG00000032353.9	-0.304629	5.41042	-5.50102	0.000501721	0.0129103	-0.0454313	5.5513	5.59333	5.54218	5.32126	5.23532	5.21914	4506	5372	7885	3807	4666	4298
Mfsd6	MFSD6	ENSMUSG00000041439	ENSMUSG00000041439.16	98682	ENSMUSG00000041439.15	-0.281258	6.55322	-5.50095	0.000501765	0.0129103	-0.0911153	6.68592	6.70285	6.69239	6.43445	6.35603	6.44766	9894	11592	17501	8236	10147	10072
Lhfpl2	LHFPL2	ENSMUSG00000045312	ENSMUSG00000045312.13	218454	ENSMUSG00000045312.12	-0.595847	3.40697	-5.48682	0.00051047	0.0130792	0.128031	3.8714	3.51993	3.72099	3.23479	3.10992	2.98479	1406	1276	2231	896	1069	913
Stard8	STARD8	ENSMUSG00000031216	ENSMUSG00000031216.14	236920	ENSMUSG00000031216.13	-0.774818	4.55744	-5.4852	0.000511473	0.0130863	0.00787829	4.74527	5.27793	4.81893	4.10831	4.30547	4.08874	2577	4317	4776	1642	2449	1963
Coq10b	COQ10B	ENSMUSG00000025981	ENSMUSG00000025981.14	67876	ENSMUSG00000025981.13	-0.40825	5.34994	-5.47711	0.000516541	0.0131588	-0.071533	5.67663	5.52543	5.46727	5.07432	5.11782	5.23815	4915	5125	7486	3208	4301	4355
Prdm10	PRDM10	ENSMUSG00000042496	ENSMUSG00000042496.19	382066	ENSMUSG00000042496.18	-0.554991	3.33808	-5.47641	0.000516981	0.0131588	0.122127	3.74611	3.6943	3.43443	2.98983	3.08131	3.08248	1289	1440	1829	756	1048	977
Bcl11a	BCL11A	ENSMUSG00000000861	ENSMUSG00000000861.16	14025	ENSMUSG00000000861.15	-1.76605	-2.40025	-5.47541	0.000517618	0.0131588	-0.215876	-2.0319	-1.42301	-1.1644	-3.32544	-2.99861	-3.45816	23	41	75	9	15	10
Bzw2	BZW2	ENSMUSG00000020547	ENSMUSG00000020547.6	66912	ENSMUSG00000020547.5	-0.427353	6.02356	-5.47096	0.000520434	0.0131972	-0.114394	6.35134	6.28701	6.07704	5.79091	5.77054	5.86452	7846	8689	11424	5272	6762	6723
Stab2	STAB2	ENSMUSG00000035459	ENSMUSG00000035459.19	192188	ENSMUSG00000035459.18	2.06095	-2.0443	5.47013	0.000520957	0.0131972	-0.114905	-4.12706	-2.94007	-2.29428	-1.06557	-0.833864	-1.00498	5	14	34	45	69	57
Prim1	PRIM1	ENSMUSG00000025395	ENSMUSG00000025395.15	19075	ENSMUSG00000025395.14	-0.396608	5.42537	-5.46898	0.000521687	0.0131972	-0.0869834	5.6115	5.71234	5.55275	5.11204	5.24364	5.31992	4698	5834	7943	3293	4693	4609
Nupr1	NUPR1	ENSMUSG00000030717	ENSMUSG00000030717.10	56312	ENSMUSG00000030717.9	-0.417253	6.62866	-5.45525	0.00053051	0.0133827	-0.151295	6.69711	6.96324	6.85167	6.34429	6.4815	6.43413	9971	13885	19544	7737	11069	9978
Arhgef37	ARHGEF37	ENSMUSG00000045094	ENSMUSG00000045094.9	328967	ENSMUSG00000045094.8	1.58002	-0.0360853	5.45335	0.000531746	0.0133897	0.238578	-1.35767	-1.16869	-0.0763747	0.753063	0.932891	0.700272	37	49	160	160	236	187
Atrn	ATRN	ENSMUSG00000027312	ENSMUSG00000027312.15	11990	ENSMUSG00000027312.14	0.446279	5.61098	5.45147	0.000532964	0.0133897	-0.121864	5.25212	5.34772	5.55475	5.80235	5.89885	5.81008	3662	4531	7954	5314	7391	6474
Rasgef1b	RASGEF1B	ENSMUSG00000089809	ENSMUSG00000089809.10	320292	ENSMUSG00000089809.9	0.745499	7.24486	5.45007	0.000533878	0.0133897	-0.165334	6.62806	6.92193	7.06375	7.85476	7.60977	7.39088	9505	13493	22639	22044	24197	19367
Zfp617	ZNF878	ENSMUSG00000066880	ENSMUSG00000066880.16	170938	ENSMUSG00000066880.15	0.378778	3.62246	5.44914	0.000534487	0.0133897	0.0531577	3.43934	3.44095	3.42494	3.73213	3.87414	3.82328	1042	1208	1817	1265	1816	1633
Zfp617	ZNF700	ENSMUSG00000066880	ENSMUSG00000066880.16	170938	ENSMUSG00000066880.15	0.378778	3.62246	5.44914	0.000534487	0.0133897	0.0531577	3.43934	3.44095	3.42494	3.73213	3.87414	3.82328	1042	1208	1817	1265	1816	1633
Rpusd2	RPUSD2	ENSMUSG00000027324	ENSMUSG00000027324.2	271842	ENSMUSG00000027324.1	0.384535	3.2197	5.4491	0.000534515	0.0133897	0.0970085	3.0273	3.00366	3.04583	3.46349	3.37867	3.39923	783	892	1397	1050	1288	1217
Atxn3	ATXN3L	ENSMUSG00000021189	ENSMUSG00000021189.12	110616	ENSMUSG00000021189.11	-0.311952	5.55706	-5.44557	0.000536825	0.0134105	-0.125802	5.78352	5.70838	5.65104	5.36933	5.40488	5.42521	5293	5818	8503	3936	5248	4958
Atxn3	ATXN3	ENSMUSG00000021189	ENSMUSG00000021189.12	110616	ENSMUSG00000021189.11	-0.311952	5.55706	-5.44557	0.000536825	0.0134105	-0.125802	5.78352	5.70838	5.65104	5.36933	5.40488	5.42521	5293	5818	8503	3936	5248	4958
Pcdhb16	PCDHB13	ENSMUSG00000047910	ENSMUSG00000047910.7	93887	ENSMUSG00000047910.6	0.768573	1.50097	5.44313	0.000538432	0.0134105	0.230843	1.06097	0.953494	1.30628	1.99839	1.99994	1.68674	200	215	418	380	495	371
Pcdha9	PCDHA10	ENSMUSG00000103770	ENSMUSG00000103770.2	192161	ENSMUSG00000103770.1	-1.30909	-1.83256	-5.44168	0.00053939	0.0134105	-0.0587335	-0.928278	-1.38866	-1.2229	-2.1471	-2.6674	-2.64102	50	42	72	21	19	18
Chd9	CHD9	ENSMUSG00000056608	ENSMUSG00000056608.15	109151	ENSMUSG00000056608.14	-0.468128	6.63949	-5.44117	0.000539722	0.0134105	-0.169593	6.93407	6.84395	6.84368	6.3907	6.58447	6.24005	11751	12783	19436	7990	11888	8722
Zbtb1	ZBTB1	ENSMUSG00000033454	ENSMUSG00000033454.7	268564	ENSMUSG00000033454.6	-0.690571	2.6512	-5.43954	0.0005408	0.0134105	0.146363	3.20711	3.03721	2.77399	2.39097	2.23331	2.26457	887	913	1157	499	582	554
Il1b	IL1B	ENSMUSG00000027398	ENSMUSG00000027398.14	16176	ENSMUSG00000027398.13	1.47417	8.28721	5.43727	0.000542311	0.0134105	-0.183221	6.97629	7.90296	7.77058	9.3503	9.19937	8.52373	12100	26634	36952	62158	72826	42471
Scaf11	SCAF11	ENSMUSG00000033228	ENSMUSG00000033228.9	72193	ENSMUSG00000033228.8	-0.274701	7.46238	-5.43676	0.000542649	0.0134105	-0.184369	7.65702	7.57526	7.56701	7.3267	7.32212	7.3262	19396	21222	32089	15287	19823	18518
Atad5	ATAD5	ENSMUSG00000017550	ENSMUSG00000017550.15	237877	ENSMUSG00000017550.14	-0.368342	5.67424	-5.4357	0.000543353	0.0134105	-0.144644	5.80569	5.93422	5.83836	5.37628	5.55536	5.53552	5375	6804	9682	3955	5825	5352
Slc2a13	SLC2A13	ENSMUSG00000036298	ENSMUSG00000036298.11	239606	ENSMUSG00000036298.10	-1.49084	-0.996407	-5.43562	0.000543404	0.0134105	0.108132	-0.691671	0.102817	-0.208047	-1.551	-2.11992	-1.51062	59	119	146	32	28	40
Akap1	AKAP1	ENSMUSG00000018428	ENSMUSG00000018428.16	11640	ENSMUSG00000018428.15	-0.320397	5.04571	-5.43519	0.000543691	0.0134105	-0.104272	5.26467	5.1556	5.20117	4.8347	4.92735	4.89078	3694	3966	6225	2717	3769	3423
Trpc4ap	TRPC4AP	ENSMUSG00000038324	ENSMUSG00000038324.14	56407	ENSMUSG00000038324.13	0.311677	7.40108	5.43339	0.00054489	0.0134105	-0.188588	7.2034	7.1905	7.34143	7.56375	7.54776	7.55968	14163	16254	27444	18017	23179	21771
Mtbp	MTBP	ENSMUSG00000022369	ENSMUSG00000022369.14	105837	ENSMUSG00000022369.13	-0.400098	4.53497	-5.43315	0.000545051	0.0134105	-0.0611472	4.80931	4.77441	4.63182	4.28578	4.29186	4.4166	2694	3045	4195	1857	2426	2464
Rhou	RHOU	ENSMUSG00000039960	ENSMUSG00000039960.6	69581	ENSMUSG00000039960.5	-1.14937	1.87515	-5.43096	0.000546515	0.0134281	0.199588	2.96137	2.17493	2.2563	1.31233	1.31164	1.23433	748	502	808	236	307	271
Rgs19	RGS19	ENSMUSG00000002458	ENSMUSG00000002458.14	56470	ENSMUSG00000002458.13	0.323907	6.05869	5.42687	0.000549264	0.0134609	-0.174167	5.79735	5.95004	5.94087	6.1914	6.24955	6.22291	5344	6879	10395	6959	9425	8619
G2e3	G2E3	ENSMUSG00000035293	ENSMUSG00000035293.14	217558	ENSMUSG00000035293.13	-0.531971	3.95473	-5.42663	0.000549421	0.0134609	-0.00835272	4.28349	4.35645	4.04454	3.62078	3.77128	3.65186	1871	2279	2792	1171	1691	1450
Bscl2	BSCL2	ENSMUSG00000071657	ENSMUSG00000071657.13	14705	ENSMUSG00000071657.12	0.440217	4.69426	5.42563	0.000550099	0.0134609	-0.087733	4.44797	4.41353	4.55883	4.80466	5.05615	4.88445	2097	2371	3988	2661	4121	3408
Clip4	CLIP4	ENSMUSG00000024059	ENSMUSG00000024059.11	78785	ENSMUSG00000024059.10	-1.60942	-3.66153	-5.42134	0.000552998	0.0135135	-0.723613	-2.8316	-2.94007	-2.78809	-4.76601	-4.25237	-4.39104	13	14	24	3	6	5
Acot6	ACOT6	ENSMUSG00000043487	ENSMUSG00000043487.5	217700	ENSMUSG00000043487.4	-1.22504	-1.35523	-5.41996	0.000553939	0.0135181	0.0349765	-0.957133	-0.578881	-0.723324	-1.79201	-2.3381	-1.74195	49	74	102	27	24	34
Rbm25	RBM25	ENSMUSG00000010608	ENSMUSG00000010608.16	67039	ENSMUSG00000010608.15	-0.319595	7.77553	-5.41824	0.000555106	0.0135282	-0.209391	8.03919	7.89481	7.87192	7.6212	7.60678	7.61926	25279	26484	39641	18749	24147	22689
Amh	AMH	ENSMUSG00000035262	ENSMUSG00000035262.6	11705	ENSMUSG00000035262.5	-1.58659	-2.28852	-5.40957	0.000561048	0.0136069	-0.228409	-1.35767	-1.49427	-1.63462	-2.81848	-3.70488	-2.72119	37	39	54	13	9	17
Zfp469	ZNF469	ENSMUSG00000043903	ENSMUSG00000043903.5	195209	ENSMUSG00000043903.4	-0.970684	1.8474	-5.40829	0.000561932	0.0136069	0.172481	2.74555	2.21457	2.08604	1.34847	1.39813	1.29163	644	516	718	242	326	282
Tlr5	TLR5	ENSMUSG00000079164	ENSMUSG00000079164.11	53791	ENSMUSG00000079164.8	-0.941435	0.725685	-5.40773	0.000562317	0.0136069	0.209816	1.25586	0.960173	1.37363	-0.0419847	0.452336	0.354096	229	216	438	92	169	147
Cyria	CYRIA	ENSMUSG00000020589	ENSMUSG00000020589.18	76820	ENSMUSG00000020589.17	-0.73979	6.68838	-5.40732	0.000562598	0.0136069	-0.213465	6.77086	7.10466	7.29728	6.36281	6.46972	6.12493	10494	15315	26617	7837	10979	8053
Usp8	USP8	ENSMUSG00000027363	ENSMUSG00000027363.16	84092	ENSMUSG00000027363.15	0.419083	6.78602	5.40721	0.000562676	0.0136069	-0.216772	6.45697	6.52367	6.74651	6.96561	7.02183	7.00152	8442	10238	18170	11902	16098	14786
Sirpa	SIRPB1	ENSMUSG00000037902	ENSMUSG00000037902.19	19261	ENSMUSG00000037902.18	0.47957	9.0579	5.40691	0.000562883	0.0136069	-0.221033	8.74006	8.71569	8.99972	9.41338	9.21303	9.26549	41091	46784	86626	64936	73519	71021
Sirpa	SIRPG	ENSMUSG00000037902	ENSMUSG00000037902.19	19261	ENSMUSG00000037902.18	0.47957	9.0579	5.40691	0.000562883	0.0136069	-0.221033	8.74006	8.71569	8.99972	9.41338	9.21303	9.26549	41091	46784	86626	64936	73519	71021
Sirpa	SIRPA	ENSMUSG00000037902	ENSMUSG00000037902.19	19261	ENSMUSG00000037902.18	0.47957	9.0579	5.40691	0.000562883	0.0136069	-0.221033	8.74006	8.71569	8.99972	9.41338	9.21303	9.26549	41091	46784	86626	64936	73519	71021
Nr4a3	NR4A3	ENSMUSG00000028341	ENSMUSG00000028341.10	18124	ENSMUSG00000028341.9	0.76604	3.88114	5.40346	0.000565275	0.0136464	-0.0310329	3.35969	3.66496	3.45557	4.56842	4.21179	4.02643	986	1411	1856	2259	2295	1880
Bag5	BAG5	ENSMUSG00000049792	ENSMUSG00000049792.7	70369	ENSMUSG00000049792.6	-0.314913	5.11898	-5.39934	0.000568146	0.0136973	-0.156394	5.32883	5.29057	5.21455	4.93666	4.94182	5.00147	3862	4355	6283	2916	3807	3696
Abcg4	ABCG4	ENSMUSG00000032131	ENSMUSG00000032131.17	192663	ENSMUSG00000032131.16	-1.17239	-0.703836	-5.39394	0.000571931	0.01377	0.115626	-0.348084	0.0906935	-0.0853915	-1.50728	-0.897523	-1.47544	75	118	159	33	66	41
Lemd3	LEMD3	ENSMUSG00000048661	ENSMUSG00000048661.15	380664	ENSMUSG00000048661.14	-0.430652	5.13989	-5.39206	0.000573257	0.0137835	-0.166542	5.36643	5.46859	5.23303	5.01979	4.92006	4.83142	3964	4927	6364	3089	3750	3285
Bsn	BSN	ENSMUSG00000032589	ENSMUSG00000032589.15	12217	ENSMUSG00000032589.14	-1.05186	0.910529	-5.39076	0.000574172	0.013787	0.188548	1.45517	1.78879	1.10301	0.45454	0.337214	0.324451	263	384	363	130	156	144
Ccne1	CCNE1	ENSMUSG00000002068	ENSMUSG00000002068.17	12447	ENSMUSG00000002068.16	-0.710893	3.36637	-5.38154	0.000580735	0.0139074	0.00067782	3.63812	3.90629	3.6433	2.7155	3.09091	3.20413	1196	1668	2114	625	1055	1063
Satb2	SATB2	ENSMUSG00000038331	ENSMUSG00000038331.16	212712	ENSMUSG00000038331.15	-0.561757	3.69719	-5.37866	0.000582797	0.0139382	-0.0412675	3.9356	4.18886	3.82571	3.35663	3.39869	3.47764	1470	2029	2399	975	1306	1285
Rrbp1	RRBP1	ENSMUSG00000027422	ENSMUSG00000027422.16	81910	ENSMUSG00000027422.15	0.376302	8.61579	5.37552	0.000585058	0.0139611	-0.264134	8.35857	8.37923	8.54562	8.8806	8.81211	8.71862	31543	37052	63234	44885	55681	48614
Marchf1	MARCHF1	ENSMUSG00000036469	ENSMUSG00000036469.17	72925	ENSMUSG00000036469.16	1.38404	-1.31625	5.37517	0.000585307	0.0139611	0.00271739	-1.97178	-2.51265	-1.60839	-0.413495	-0.551926	-0.839247	24	19	55	71	84	64
Prelid3b	PRELID3B	ENSMUSG00000016257	ENSMUSG00000016257.16	66390	ENSMUSG00000016257.15	0.293481	6.89624	5.37299	0.000586885	0.0139802	-0.263121	6.68446	6.76067	6.80272	7.01599	7.02711	7.08649	9884	12066	18892	12325	16157	15683
Bicral	BICRAL	ENSMUSG00000036568	ENSMUSG00000036568.8	210982	ENSMUSG00000036568.7	-0.624997	3.30014	-5.36525	0.000592519	0.0140957	-0.0137933	3.83294	3.60123	3.42573	3.08752	2.95484	2.89856	1369	1350	1818	809	960	860
Commd9	COMMD9	ENSMUSG00000027163	ENSMUSG00000027163.14	76501	ENSMUSG00000027163.13	0.342611	4.56162	5.36302	0.000594149	0.0141158	-0.156664	4.43275	4.32898	4.40676	4.77232	4.66075	4.76814	2075	2236	3589	2602	3133	3144
Mark3	MARK3	ENSMUSG00000007411	ENSMUSG00000007411.17	17169	ENSMUSG00000007411.16	-0.264937	6.38179	-5.35619	0.000599184	0.0141482	-0.275673	6.53545	6.5328	6.47529	6.2355	6.26144	6.25027	8914	10303	15056	7175	9503	8784
Eif3m	EIF3M	ENSMUSG00000027170	ENSMUSG00000027170.13	98221	ENSMUSG00000027170.12	0.314993	7.11647	5.35572	0.000599531	0.0141482	-0.288063	7.02413	6.92268	6.93032	7.3406	7.27988	7.2012	12508	13500	20639	15435	19251	16981
Trp53bp2	TP53BP2	ENSMUSG00000026510	ENSMUSG00000026510.11	209456	ENSMUSG00000026510.10	-0.391612	3.60019	-5.35392	0.000600868	0.0141482	-0.0639538	3.81918	3.84986	3.72616	3.39602	3.34583	3.46411	1356	1604	2239	1002	1259	1273
Aqr	AQR	ENSMUSG00000040383	ENSMUSG00000040383.17	11834	ENSMUSG00000040383.16	0.28782	6.78098	5.35354	0.000601151	0.0141482	-0.287086	6.65958	6.57706	6.67455	6.89532	6.97085	6.90853	9715	10624	17286	11336	15539	13863
Hacd2	HACD2	ENSMUSG00000035376	ENSMUSG00000035376.11	70757	ENSMUSG00000035376.10	0.426777	5.81225	5.35265	0.000601815	0.0141482	-0.260683	5.47235	5.55854	5.75872	5.99233	6.09526	5.99629	4266	5244	9162	6062	8469	7366
Rubcn	RUBCN	ENSMUSG00000035629	ENSMUSG00000035629.20	100502698	ENSMUSG00000035629.19	-0.475176	3.49999	-5.35233	0.00060205	0.0141482	-0.0539946	3.66558	3.88801	3.66832	3.17734	3.26939	3.3313	1219	1647	2151	861	1194	1161
Phactr4	PHACTR4	ENSMUSG00000066043	ENSMUSG00000066043.14	100169	ENSMUSG00000066043.13	-0.368998	4.3795	-5.35205	0.000602258	0.0141482	-0.150849	4.62083	4.50773	4.56748	4.16684	4.28769	4.12645	2364	2531	4012	1710	2419	2015
Adrb2	ADRB2	ENSMUSG00000045730	ENSMUSG00000045730.5	11555	ENSMUSG00000045730.4	-0.705422	2.87435	-5.35072	0.000603251	0.0141482	0.0134508	3.4654	3.07923	3.14168	2.73383	2.40144	2.42449	1061	940	1493	633	654	619
Itgam	ITGAM	ENSMUSG00000030786	ENSMUSG00000030786.19	16409	ENSMUSG00000030786.18	0.492228	7.918	5.34948	0.000604178	0.0141482	-0.299512	7.7159	7.47542	7.82434	8.19629	8.22996	8.06608	20204	19803	38355	27932	37193	30926
Fastkd1	FASTKD1	ENSMUSG00000027086	ENSMUSG00000027086.17	320720	ENSMUSG00000027086.16	-0.53776	2.79322	-5.34665	0.000606295	0.0141676	0.0150555	3.03098	3.15105	3.01979	2.37061	2.69195	2.49493	785	988	1372	492	800	650
Erc1	ERC1	ENSMUSG00000030172	ENSMUSG00000030172.16	111173	ENSMUSG00000030172.15	-0.353695	4.23739	-5.34627	0.000606584	0.0141676	-0.143794	4.45346	4.46669	4.33169	4.04272	4.08509	4.04472	2105	2460	3407	1569	2102	1904
Max	MAX	ENSMUSG00000059436	ENSMUSG00000059436.14	17187	ENSMUSG00000059436.13	-0.284744	6.86443	-5.3438	0.000608439	0.0141924	-0.300743	6.97629	7.03143	7.01218	6.78123	6.71979	6.66566	12100	14557	21844	10474	13057	11715
Zfp644	ZNF644	ENSMUSG00000049606	ENSMUSG00000049606.17	52397	ENSMUSG00000049606.16	-0.302383	5.43301	-5.34178	0.000609957	0.0141924	-0.253445	5.57417	5.63567	5.54456	5.25259	5.25406	5.33703	4578	5532	7898	3630	4727	4664
Rcor3	RCOR3	ENSMUSG00000037395	ENSMUSG00000037395.17	214742	ENSMUSG00000037395.15	-0.560894	2.66216	-5.3408	0.000610696	0.0141924	0.0207286	3.07973	2.98904	2.78021	2.41957	2.29394	2.41044	812	883	1162	509	607	613
Zfp592	ZNF592	ENSMUSG00000005621	ENSMUSG00000005621.12	233410	ENSMUSG00000005621.11	-0.325733	5.68585	-5.33939	0.000611764	0.0141962	-0.271091	5.93548	5.76574	5.84609	5.53532	5.54741	5.48506	5881	6054	9734	4416	5793	5168
Fpr1	FPR1	ENSMUSG00000045551	ENSMUSG00000045551.8	14293	ENSMUSG00000045551.7	2.33745	1.76033	5.3307	0.00061839	0.0143315	0.093672	-0.467548	0.376876	1.67801	3.22996	3.22773	2.51694	69	144	541	893	1160	660
Sqle	SQLE	ENSMUSG00000022351	ENSMUSG00000022351.15	20775	ENSMUSG00000022351.14	-0.940947	6.17588	-5.32869	0.000619931	0.0143487	-0.301201	7.11995	6.48988	6.33471	5.69561	5.69184	5.72329	13367	10001	13658	4935	6403	6096
Slc25a24	SLC25A24	ENSMUSG00000040322	ENSMUSG00000040322.11	229731	ENSMUSG00000040322.10	-0.480702	5.4215	-5.32726	0.000621031	0.0143556	-0.270389	5.64037	5.85536	5.49476	5.1834	5.16889	5.18621	4793	6442	7630	3460	4456	4201
Mocs1	MOCS1	ENSMUSG00000064120	ENSMUSG00000064120.15	56738	ENSMUSG00000064120.14	0.3364	6.1939	5.32329	0.000624096	0.014408	-0.313997	6.04548	6.06197	5.97122	6.32382	6.2952	6.46574	6347	7434	10616	7628	9728	10199
Tcf12	TCF12	ENSMUSG00000032228	ENSMUSG00000032228.17	21406	ENSMUSG00000032228.16	-0.31238	5.56771	-5.31988	0.000626743	0.014434	-0.290319	5.76404	5.7557	5.65307	5.46846	5.38468	5.3803	5222	6012	8515	4216	5175	4806
Maco1	MACO1	ENSMUSG00000028826	ENSMUSG00000028826.15	66146	ENSMUSG00000028826.14	-0.291416	4.82475	-5.31976	0.000626833	0.014434	-0.236014	4.97169	4.99291	4.94938	4.65395	4.7092	4.67137	3015	3543	5228	2397	3240	2940
Fgf9	FGF9	ENSMUSG00000021974	ENSMUSG00000021974.16	14180	ENSMUSG00000021974.15	-1.63863	-0.77444	-5.31716	0.000628858	0.0144621	0.0147023	0.240059	0.262646	-0.352956	-1.13042	-2.22488	-1.44108	113	133	132	43	26	42
Haghl	HAGHL	ENSMUSG00000061046	ENSMUSG00000061046.10	68977	ENSMUSG00000061046.9	0.38479	3.94085	5.31582	0.000629904	0.0144677	-0.15307	3.6937	3.77607	3.76931	4.19936	4.17487	4.03179	1243	1524	2307	1749	2237	1887
Tob1	TOB1	ENSMUSG00000037573	ENSMUSG00000037573.6	22057	ENSMUSG00000037573.5	-0.374291	4.24835	-5.31046	0.00063411	0.0145457	-0.191342	4.41457	4.37719	4.50915	4.02236	4.01694	4.14988	2049	2312	3853	1547	2005	2048
Pde4a	PDE4A	ENSMUSG00000032177	ENSMUSG00000032177.18	18577	ENSMUSG00000032177.17	-0.488167	3.94649	-5.30762	0.000636353	0.0145717	-0.16127	4.05962	4.34947	4.16681	3.60841	3.79581	3.69883	1602	2268	3039	1161	1720	1498
Caprin1	CAPRIN1	ENSMUSG00000027184	ENSMUSG00000027184.15	53872	ENSMUSG00000027184.14	0.25124	9.17433	5.30671	0.000637077	0.0145717	-0.351876	9.06928	9.04188	9.03486	9.29547	9.31227	9.29222	51624	58653	88762	59840	78754	72349
Snx13	SNX13	ENSMUSG00000020590	ENSMUSG00000020590.17	217463	ENSMUSG00000020590.16	-0.405576	4.78028	-5.30595	0.000637679	0.0145717	-0.249172	4.88798	5.121	4.94191	4.55945	4.64269	4.52863	2845	3872	5201	2245	3094	2663
Smg5	SMG5	ENSMUSG00000001415	ENSMUSG00000001415.11	229512	ENSMUSG00000001415.10	-0.3183	7.49395	-5.30201	0.000640808	0.0146166	-0.361021	7.72352	7.66474	7.57118	7.31133	7.29434	7.3986	20311	22580	32182	15125	19445	19471
Psrc1	PSRC1	ENSMUSG00000068744	ENSMUSG00000068744.13	56742	ENSMUSG00000068744.12	0.884783	4.45906	5.30019	0.000642257	0.0146166	-0.22405	3.77161	3.82629	4.41198	4.73298	4.92774	5.08377	1312	1578	3602	2532	3770	3913
Cep85l	CEP85L	ENSMUSG00000038594	ENSMUSG00000038594.10	100038725	ENSMUSG00000038594.9	0.379319	3.62549	5.29955	0.000642766	0.0146166	-0.138741	3.40149	3.496	3.41138	3.79678	3.75929	3.88804	1015	1255	1800	1323	1677	1708
Srgn	SRGN	ENSMUSG00000020077	ENSMUSG00000020077.15	19073	ENSMUSG00000020077.14	0.385032	8.32771	5.29939	0.000642898	0.0146166	-0.365114	8.12735	8.06258	8.21585	8.5925	8.5823	8.38567	26872	29750	50313	36760	47482	38595
Crnkl1	CRNKL1	ENSMUSG00000001767	ENSMUSG00000001767.6	66877	ENSMUSG00000001767.5	0.329961	6.55654	5.2905	0.00065005	0.0147605	-0.366212	6.44426	6.28568	6.44469	6.67834	6.71602	6.77026	8368	8681	14740	9753	13023	12596
Arl4a	ARL4A	ENSMUSG00000047446	ENSMUSG00000047446.19	11861	ENSMUSG00000047446.18	-0.466995	2.91719	-5.285	0.000654516	0.0148384	-0.0764607	3.29079	3.08993	3.08252	2.7224	2.6811	2.63636	940	947	1433	628	794	717
Ccl3	CCL3	ENSMUSG00000000982	ENSMUSG00000000982.6	20302	ENSMUSG00000000982.5	0.761337	10.9335	5.28424	0.000655133	0.0148384	-0.366579	10.2308	10.5634	10.8682	11.4428	11.227	11.2687	115479	168385	316324	265100	296948	284716
Ccl3	CCL3L3	ENSMUSG00000000982	ENSMUSG00000000982.6	20302	ENSMUSG00000000982.5	0.761337	10.9335	5.28424	0.000655133	0.0148384	-0.366579	10.2308	10.5634	10.8682	11.4428	11.227	11.2687	115479	168385	316324	265100	296948	284716
Ccl3	CCL18	ENSMUSG00000000982	ENSMUSG00000000982.6	20302	ENSMUSG00000000982.5	0.761337	10.9335	5.28424	0.000655133	0.0148384	-0.366579	10.2308	10.5634	10.8682	11.4428	11.227	11.2687	115479	168385	316324	265100	296948	284716
Ccl3	CCL3L1	ENSMUSG00000000982	ENSMUSG00000000982.6	20302	ENSMUSG00000000982.5	0.761337	10.9335	5.28424	0.000655133	0.0148384	-0.366579	10.2308	10.5634	10.8682	11.4428	11.227	11.2687	115479	168385	316324	265100	296948	284716
Lamc1	LAMC1	ENSMUSG00000026478	ENSMUSG00000026478.15	226519	ENSMUSG00000026478.14	-0.295977	8.30251	-5.28239	0.000656648	0.0148488	-0.387585	8.52805	8.44719	8.376	8.16607	8.13182	8.16596	35475	38839	56220	27353	34747	33143
Ndrg3	NDRG3	ENSMUSG00000027634	ENSMUSG00000027634.15	29812	ENSMUSG00000027634.14	0.327341	5.56909	5.28048	0.000658212	0.0148488	-0.343376	5.3307	5.39224	5.48964	5.67708	5.76883	5.75605	3867	4673	7603	4872	6754	6236
Trp53inp2	TP53INP2	ENSMUSG00000038375	ENSMUSG00000038375.16	68728	ENSMUSG00000038375.15	0.389723	5.09124	5.28038	0.000658289	0.0148488	-0.31087	4.91758	4.83517	4.933	5.36529	5.3474	5.149	2904	3176	5169	3925	5043	4094
Car2	CA2	ENSMUSG00000027562	ENSMUSG00000027562.13	12349	ENSMUSG00000027562.12	-1.29579	4.65458	-5.27964	0.000658898	0.0148488	-0.257567	5.60904	5.46566	4.85679	4.18027	4.3037	3.51202	4690	4917	4903	1726	2446	1316
Nckap1l	NCKAP1L	ENSMUSG00000022488	ENSMUSG00000022488.10	105855	ENSMUSG00000022488.9	-0.377872	8.43535	-5.27639	0.00066158	0.0148905	-0.395149	8.73929	8.56137	8.57194	8.32578	8.26899	8.14474	41069	42038	64398	30555	38213	32659
Leng9	LENG9	ENSMUSG00000043432	ENSMUSG00000043432.8	243813	ENSMUSG00000043432.7	0.641649	2.05954	5.26947	0.000667307	0.0150006	-0.0170744	1.63992	1.65522	1.88606	2.57511	2.25543	2.34551	299	350	625	567	591	586
Mrgprb1	MRGPRX3	ENSMUSG00000070547	ENSMUSG00000070547.5	233231	ENSMUSG00000070547.4	1.66617	-2.85642	5.26803	0.000668508	0.0150088	-0.517139	-3.6796	-3.15419	-4.15488	-2.28796	-1.84428	-2.01758	7	12	9	19	34	28
Mrgprb1	MRGPRX4	ENSMUSG00000070547	ENSMUSG00000070547.5	233231	ENSMUSG00000070547.4	1.66617	-2.85642	5.26803	0.000668508	0.0150088	-0.517139	-3.6796	-3.15419	-4.15488	-2.28796	-1.84428	-2.01758	7	12	9	19	34	28
Mrgprb1	MRGPRX2	ENSMUSG00000070547	ENSMUSG00000070547.5	233231	ENSMUSG00000070547.4	1.66617	-2.85642	5.26803	0.000668508	0.0150088	-0.517139	-3.6796	-3.15419	-4.15488	-2.28796	-1.84428	-2.01758	7	12	9	19	34	28
Mrgprb1	MRGPRX1	ENSMUSG00000070547	ENSMUSG00000070547.5	233231	ENSMUSG00000070547.4	1.66617	-2.85642	5.26803	0.000668508	0.0150088	-0.517139	-3.6796	-3.15419	-4.15488	-2.28796	-1.84428	-2.01758	7	12	9	19	34	28
Tm4sf19	TM4SF19	ENSMUSG00000079625	ENSMUSG00000079625.3	277203	ENSMUSG00000079625.2	-1.02271	0.0641722	-5.26407	0.000671821	0.0150644	0.0348275	0.784198	0.68173	0.287194	-0.224638	-0.676681	-0.46677	165	178	206	81	77	83
Tm4sf19	TM4SF19-DYNLT2B	ENSMUSG00000079625	ENSMUSG00000079625.3	277203	ENSMUSG00000079625.2	-1.02271	0.0641722	-5.26407	0.000671821	0.0150644	0.0348275	0.784198	0.68173	0.287194	-0.224638	-0.676681	-0.46677	165	178	206	81	77	83
Rps26	RPS26	ENSMUSG00000025362	ENSMUSG00000025362.7	27370	ENSMUSG00000025362.6	-0.390577	9.0101	-5.25893	0.000676149	0.0150772	-0.41588	9.29569	9.27639	9.0432	8.8557	8.80129	8.78834	60396	69006	89277	44117	55265	51021
Grk5	GRK5	ENSMUSG00000003228	ENSMUSG00000003228.10	14773	ENSMUSG00000003228.9	0.433064	3.37357	5.25866	0.000676378	0.0150772	-0.162821	3.08328	3.20547	3.17037	3.71723	3.51735	3.54773	814	1026	1523	1252	1418	1349
Cog5	COG5	ENSMUSG00000035933	ENSMUSG00000035933.6	238123	ENSMUSG00000035933.5	-0.321455	4.86109	-5.25858	0.000676448	0.0150772	-0.319263	4.97647	5.06401	5.02699	4.626	4.75391	4.71914	3025	3722	5517	2351	3342	3039
2900026A02Rik	KIAA1671	ENSMUSG00000051339	ENSMUSG00000051339.11	243219	ENSMUSG00000051339.10	-0.642743	2.33981	-5.25783	0.00067708	0.0150772	-0.0536196	2.52334	2.63762	2.81091	1.86335	2.21336	1.9903	552	692	1187	346	574	458
Limd2	LIMD2	ENSMUSG00000040699	ENSMUSG00000040699.14	67803	ENSMUSG00000040699.13	0.512013	6.81285	5.25742	0.000677428	0.0150772	-0.413981	6.41975	6.45247	6.79476	7.12192	7.06126	7.02695	8227	9745	18788	13264	16544	15049
Cables2	CABLES2	ENSMUSG00000038990	ENSMUSG00000038990.15	252966	ENSMUSG00000038990.14	0.406982	5.60762	5.24504	0.000687995	0.0152934	-0.392101	5.32472	5.31194	5.56811	5.76968	5.83602	5.83526	3851	4420	8028	5195	7076	6588
Pcdhb5	PCDHB4	ENSMUSG00000063687	ENSMUSG00000063687.4	93876	ENSMUSG00000063687.3	1.42134	-1.45376	5.2439	0.000688977	0.0152963	-0.154345	-2.5421	-2.07013	-1.95986	-0.278745	-0.987021	-0.88469	16	26	43	78	62	62
Kif21b	KIF21B	ENSMUSG00000041642	ENSMUSG00000041642.19	16565	ENSMUSG00000041642.18	-0.331061	4.44146	-5.24216	0.00069048	0.0153108	-0.301001	4.54118	4.6384	4.63457	4.3384	4.25756	4.23864	2237	2771	4203	1926	2369	2178
Zfyve19	ZFYVE19	ENSMUSG00000068580	ENSMUSG00000068580.12	72008	ENSMUSG00000068580.11	0.514059	3.53692	5.23831	0.000693812	0.0153576	-0.207366	3.17423	3.24018	3.41378	3.64399	3.8412	3.90816	867	1051	1803	1190	1775	1732
Maff	MAFF	ENSMUSG00000042622	ENSMUSG00000042622.15	17133	ENSMUSG00000042622.14	0.519686	5.25054	5.23775	0.000694305	0.0153576	-0.378487	5.04673	4.7909	5.12382	5.64988	5.40543	5.48645	3176	3080	5900	4781	5250	5173
Jmy	JMY	ENSMUSG00000021690	ENSMUSG00000021690.11	57748	ENSMUSG00000021690.10	-0.547402	3.86528	-5.23298	0.000698459	0.0154305	-0.248644	4.30035	4.17026	3.96051	3.71723	3.53353	3.50982	1893	2003	2634	1252	1434	1314
Trank1	TRANK1	ENSMUSG00000062296	ENSMUSG00000062296.9	320429	ENSMUSG00000062296.8	1.44383	-3.09292	5.22668	0.000703997	0.0154585	-0.624871	-3.6796	-3.89116	-3.87924	-2.08151	-2.46095	-2.56507	7	7	11	22	22	19
Hap1	HAP1	ENSMUSG00000006930	ENSMUSG00000006930.16	15114	ENSMUSG00000006930.15	-0.684754	3.62656	-5.22581	0.000704767	0.0154585	-0.229378	3.82343	3.98372	4.0928	3.20224	3.57614	3.081	1360	1760	2887	876	1477	976
Tspan9	TSPAN9	ENSMUSG00000030352	ENSMUSG00000030352.16	109246	ENSMUSG00000030352.15	-0.451275	2.28437	-5.22558	0.000704969	0.0154585	-0.0905781	2.4538	2.48851	2.57519	2.09729	2.0486	2.04283	526	624	1008	407	512	475
Slc16a9	SLC16A9	ENSMUSG00000037762	ENSMUSG00000037762.7	66859	ENSMUSG00000037762.6	-2.32136	-3.45785	-5.22492	0.000705552	0.0154585	-0.827521	-1.56412	-2.51265	-2.73038	-4.40344	-4.49337	-5.04312	32	19	25	4	5	3
Gm9833	MYEF2	ENSMUSG00000049230	ENSMUSG00000049230.9	NA	ENSMUSG00000049230.8	0.47788	2.86348	5.22484	0.000705627	0.0154585	-0.149603	2.45106	2.67464	2.72841	3.10699	3.1153	3.10445	525	710	1121	820	1073	992
Atp6ap2	ATP6AP2	ENSMUSG00000031007	ENSMUSG00000031007.3	70495	ENSMUSG00000031007.2	0.328894	7.20283	5.22377	0.000706577	0.0154585	-0.463188	7.09711	6.93247	7.08557	7.36635	7.42071	7.31479	13157	13592	22984	15713	21225	18372
Cgn	CGN	ENSMUSG00000068876	ENSMUSG00000068876.17	70737	ENSMUSG00000068876.16	-1.11339	-0.574433	-5.22373	0.000706609	0.0154585	-0.051029	0.214411	0.0906935	-0.310047	-1.23352	-1.32345	-0.88469	111	118	136	40	49	62
Il13ra2	IL13RA2	ENSMUSG00000031289	ENSMUSG00000031289.11	16165	ENSMUSG00000031289.10	1.39579	-0.895064	5.21395	0.000715336	0.0156114	-0.0956425	-2.16022	-1.0838	-1.58263	0.106114	-0.421424	-0.228423	21	52	56	102	92	98
Plagl2	PLAGL2	ENSMUSG00000051413	ENSMUSG00000051413.18	54711	ENSMUSG00000051413.17	0.278046	8.02212	5.21296	0.000716228	0.0156119	-0.480264	7.82234	7.89835	7.92862	8.16786	8.19402	8.12154	21751	26549	41230	27387	36278	32138
Por	POR	ENSMUSG00000005514	ENSMUSG00000005514.15	18984	ENSMUSG00000005514.14	-0.526605	6.04099	-5.20531	0.000723141	0.0157419	-0.46311	6.55474	6.19072	6.17078	5.79309	5.72766	5.80896	9034	8128	12191	5280	6564	6469
Foxk1	FOXK1	ENSMUSG00000056493	ENSMUSG00000056493.10	17425	ENSMUSG00000056493.9	-0.289847	5.25431	-5.20364	0.000724664	0.0157419	-0.42362	5.38128	5.43482	5.38336	5.06076	5.10332	5.16232	4005	4813	7063	3178	4258	4132
Parvb	PARVB	ENSMUSG00000022438	ENSMUSG00000022438.7	170736	ENSMUSG00000022438.6	-0.552188	6.42654	-5.20346	0.000724822	0.0157419	-0.477545	6.94337	6.65567	6.51069	6.19988	6.05291	6.19673	11827	11219	15430	7000	8224	8464
Bcl2l11	BCL2L11	ENSMUSG00000027381	ENSMUSG00000027381.17	12125	ENSMUSG00000027381.16	0.546948	8.73099	5.20151	0.000726601	0.0157615	-0.493643	8.59441	8.26022	8.5183	9.1673	8.99201	8.85369	37145	34118	62048	54753	63076	53385
Nrros	NRROS	ENSMUSG00000052384	ENSMUSG00000052384.15	224109	ENSMUSG00000052384.14	-0.449867	6.054	-5.20038	0.000727632	0.0157648	-0.470687	6.35134	6.29512	6.18831	6.01664	5.72766	5.7449	7846	8738	12340	6165	6564	6188
Ak1	AK1	ENSMUSG00000026817	ENSMUSG00000026817.15	11636	ENSMUSG00000026817.14	1.18559	-1.13002	5.19495	0.000732623	0.0158217	-0.143479	-1.85857	-2.07013	-1.30477	-0.539943	-0.375376	-0.631306	26	26	68	65	95	74
Tmod4	TMOD4	ENSMUSG00000005628	ENSMUSG00000005628.13	50874	ENSMUSG00000005628.12	-0.711799	1.1347	-5.19443	0.000733104	0.0158217	-0.0532493	1.55562	1.50801	1.42215	0.660254	0.620842	1.04131	282	316	453	150	190	237
Polr2a	POLR2A	ENSMUSG00000005198	ENSMUSG00000005198.16	20020	ENSMUSG00000005198.15	-0.289527	8.35263	-5.19378	0.000733708	0.0158217	-0.505274	8.45386	8.4588	8.5798	8.18842	8.2422	8.1927	33697	39153	64750	27780	37510	33763
Bbs12	BBS12	ENSMUSG00000051444	ENSMUSG00000051444.10	241950	ENSMUSG00000051444.9	-0.832111	0.519745	-5.19369	0.000733783	0.0158217	-0.0400444	0.730923	1.21597	0.856939	0.174827	0.0187385	0.121069	159	258	306	107	125	125
Tubb6	TUBB6	ENSMUSG00000001473	ENSMUSG00000001473.8	67951	ENSMUSG00000001473.7	-0.358837	7.33377	-5.19196	0.000735386	0.0158372	-0.506257	7.39762	7.52757	7.61424	7.13189	7.22908	7.10222	16204	20532	33157	13356	18585	15855
Calm1	CALM1	ENSMUSG00000001175	ENSMUSG00000001175.17	12313	ENSMUSG00000001175.16	-0.341527	9.17732	-5.18762	0.000739412	0.0158782	-0.509893	9.43192	9.39631	9.21519	9.01472	8.99701	9.00876	66377	74987	100580	49258	63295	59443
Wdfy4	WDFY4	ENSMUSG00000051506	ENSMUSG00000051506.18	545030	ENSMUSG00000051506.17	-0.27633	7.20825	-5.18739	0.000739632	0.0158782	-0.51159	7.36566	7.31133	7.3623	7.07314	7.12572	7.01134	15849	17674	27844	12823	17300	14887
Krr1	KRR1	ENSMUSG00000063334	ENSMUSG00000063334.17	52705	ENSMUSG00000063334.16	-0.395751	6.05766	-5.18705	0.000739942	0.0158782	-0.488905	6.38065	6.28068	6.10802	5.89945	5.87424	5.80293	8007	8651	11672	5684	7266	6442
Tifab	TIFAB	ENSMUSG00000049625	ENSMUSG00000049625.7	212937	ENSMUSG00000049625.6	-0.533607	2.44603	-5.18312	0.000743619	0.0159359	-0.158869	2.59963	2.77843	2.74376	2.33803	2.16743	2.04888	582	763	1133	481	556	477
Mri1	MRI1	ENSMUSG00000004996	ENSMUSG00000004996.10	67873	ENSMUSG00000004996.9	0.383179	4.04701	5.18228	0.000744402	0.0159359	-0.33931	3.89783	3.81159	3.86369	4.1162	4.30016	4.29259	1432	1562	2463	1651	2440	2261
Arhgef40	ARHGEF40	ENSMUSG00000004562	ENSMUSG00000004562.17	268739	ENSMUSG00000004562.16	-0.836058	2.26937	-5.17855	0.00074791	0.0159601	-0.146105	2.51549	3.04037	2.52719	1.76426	1.98824	1.7807	549	915	975	323	491	396
Rpn2	RPN2	ENSMUSG00000027642	ENSMUSG00000027642.16	20014	ENSMUSG00000027642.15	0.274025	8.85647	5.17825	0.000748199	0.0159601	-0.524242	8.7161	8.66018	8.78231	8.97553	8.99835	9.00635	40414	45018	74508	47938	63354	59344
Rap1b	RAP1B	ENSMUSG00000052681	ENSMUSG00000052681.9	215449	ENSMUSG00000052681.8	-0.335432	9.9881	-5.16915	0.000756835	0.0161163	-0.528777	10.1647	10.2384	10.0636	9.86121	9.86058	9.73996	110312	134429	181102	88572	115168	98677
Ccnk	CCNK	ENSMUSG00000021258	ENSMUSG00000021258.11	12454	ENSMUSG00000021258.10	-0.303759	5.99964	-5.16864	0.000757316	0.0161163	-0.511726	6.22619	6.14217	6.08698	5.89564	5.80093	5.84595	7194	7859	11503	5669	6906	6637
Slc35e3	SLC35E3	ENSMUSG00000060181	ENSMUSG00000060181.7	215436	ENSMUSG00000060181.6	-0.555377	4.18903	-5.16683	0.000759049	0.0161341	-0.371345	4.63661	4.51512	4.26497	4.00831	3.91177	3.79743	2390	2544	3253	1532	1864	1604
Mettl21a	METTL21A	ENSMUSG00000025956	ENSMUSG00000025956.11	67099	ENSMUSG00000025956.10	0.480129	4.03843	5.16572	0.000760113	0.0161376	-0.359768	3.76721	3.85076	3.7799	4.19192	4.16905	4.47174	1308	1605	2324	1740	2228	2560
Fam117b	FAM117B	ENSMUSG00000041040	ENSMUSG00000041040.13	72750	ENSMUSG00000041040.12	-0.698024	4.0105	-5.1617	0.000763988	0.0162007	-0.356432	4.50858	4.49628	4.10672	3.4907	3.61468	3.84606	2187	2511	2915	1070	1517	1659
Mmp25	MMP25	ENSMUSG00000023903	ENSMUSG00000023903.9	240047	ENSMUSG00000023903.8	1.03569	2.9518	5.16005	0.000765581	0.0162017	-0.238651	1.89127	2.87172	2.50032	3.60218	3.30399	3.54131	356	814	957	1156	1223	1343
Psmf1	PSMF1	ENSMUSG00000032869	ENSMUSG00000032869.16	228769	ENSMUSG00000032869.15	0.302142	5.95893	5.15978	0.000765839	0.0162017	-0.52275	5.80489	5.72808	5.88801	6.13518	6.10933	6.08809	5372	5898	10021	6693	8552	7850
Stxbp3	STXBP3	ENSMUSG00000027882	ENSMUSG00000027882.19	20912	ENSMUSG00000027882.18	-0.334381	6.15232	-5.15815	0.00076742	0.0162095	-0.531242	6.25517	6.39447	6.31021	5.88671	6.02331	6.04406	7340	9361	13428	5634	8057	7614
Slc39a8	SLC39A8	ENSMUSG00000053897	ENSMUSG00000053897.16	67547	ENSMUSG00000053897.15	0.391014	5.39214	5.15754	0.000768015	0.0162095	-0.495569	5.13097	5.13988	5.31455	5.48784	5.6803	5.59932	3367	3923	6734	4273	6352	5594
Pot1b	POT1	ENSMUSG00000024174	ENSMUSG00000024174.10	72836	ENSMUSG00000024174.9	0.573735	3.77557	5.15592	0.000769587	0.0162236	-0.342265	3.29079	3.68728	3.48404	3.9769	3.99374	4.22065	940	1433	1893	1499	1973	2151
Nfia	NFIA	ENSMUSG00000028565	ENSMUSG00000028565.19	18027	ENSMUSG00000028565.18	-0.760951	0.315677	-5.15225	0.000773161	0.0162727	-0.0890444	0.792889	0.827659	0.495041	-0.0264717	-0.0519382	-0.143116	166	197	238	93	119	104
Pced1a	PCED1A	ENSMUSG00000037773	ENSMUSG00000037773.15	319513	ENSMUSG00000037773.14	0.39162	4.35181	5.15168	0.000773724	0.0162727	-0.41259	4.02776	4.14043	4.28304	4.57225	4.5378	4.5496	1567	1962	3294	2265	2877	2702
Cd84	CD84	ENSMUSG00000038147	ENSMUSG00000038147.15	12523	ENSMUSG00000038147.13	1.0493	4.94681	5.14945	0.000775909	0.0162995	-0.466221	4.11091	4.14849	4.95598	5.3686	5.44367	5.65323	1660	1973	5252	3934	5391	5807
Sod2	SOD2	ENSMUSG00000006818	ENSMUSG00000006818.6	20656	ENSMUSG00000006818.5	0.389096	9.2573	5.14786	0.000777471	0.0163133	-0.562723	9.17115	9.07968	8.93697	9.54597	9.36589	9.44414	55401	60210	82939	71187	81736	80383
Eif2s1	EIF2S1	ENSMUSG00000021116	ENSMUSG00000021116.11	13665	ENSMUSG00000021116.10	-0.279825	7.95223	-5.14689	0.000778426	0.0163143	-0.568565	8.14989	8.10891	8.0175	7.79374	7.80804	7.83529	27295	30721	43850	21131	27762	26354
Arhgap39	ARHGAP39	ENSMUSG00000033697	ENSMUSG00000033697.17	223666	ENSMUSG00000033697.16	-0.486204	3.12171	-5.14415	0.000781126	0.0163517	-0.280349	3.19733	3.43617	3.45012	2.81142	2.95183	2.88339	881	1204	1849	668	958	851
Specc1	SPECC1	ENSMUSG00000042331	ENSMUSG00000042331.14	432572	ENSMUSG00000042331.13	-0.453517	5.95298	-5.14079	0.000784452	0.0164023	-0.546257	6.01586	6.19445	6.32698	5.65199	5.8352	5.6934	6218	8149	13585	4788	7072	5971
Gins1	GINS1	ENSMUSG00000027454	ENSMUSG00000027454.11	69270	ENSMUSG00000027454.10	0.407865	4.73034	5.13077	0.00079447	0.0165731	-0.478096	4.36952	4.59507	4.60685	4.85578	4.9655	4.98932	1986	2689	4123	2757	3870	3665
Cd52	CD52	ENSMUSG00000000682	ENSMUSG00000000682.8	23833	ENSMUSG00000000682.7	0.663742	6.22456	5.12972	0.000795536	0.0165761	-0.570994	5.80784	5.88549	5.9842	6.26574	6.83454	6.56955	5383	6578	10712	7327	14138	10960
Cdk17	CDK17	ENSMUSG00000020015	ENSMUSG00000020015.11	237459	ENSMUSG00000020015.10	-0.297263	4.26354	-5.12697	0.000798307	0.0166146	-0.434841	4.43692	4.41353	4.38856	4.11445	4.10417	4.12358	2081	2371	3544	1649	2130	2011
S100a3	S100A3	ENSMUSG00000001021	ENSMUSG00000001021.14	20197	ENSMUSG00000001021.13	-1.54585	-1.74127	-5.12212	0.000803232	0.0166839	-0.346989	-0.792073	-0.700018	-1.34752	-2.44408	-2.17145	-2.99249	55	68	66	17	27	14
Bcl2a1b	BCL2A1	ENSMUSG00000089929	ENSMUSG00000089929.2	12045	ENSMUSG00000089929.1	1.36192	5.5051	5.12146	0.000803913	0.0166839	-0.540083	4.07662	4.90261	5.43216	6.2367	6.1481	6.23442	1621	3328	7306	7181	8785	8688
Dnajc14	DNAJC14	ENSMUSG00000025354	ENSMUSG00000025354.6	74330	ENSMUSG00000025354.5	-0.326192	5.62375	-5.12096	0.000804423	0.0166839	-0.557481	5.79978	5.8778	5.68623	5.44536	5.44714	5.48617	5353	6543	8713	4149	5404	5172
Inpp4b	INPP4B	ENSMUSG00000037940	ENSMUSG00000037940.18	234515	ENSMUSG00000037940.17	-0.451542	3.71515	-5.11756	0.000807896	0.0167366	-0.384337	3.81812	3.90974	4.07723	3.51741	3.55152	3.4169	1355	1672	2856	1090	1452	1232
Folr2	FOLR3	ENSMUSG00000032725	ENSMUSG00000032725.11	14276	ENSMUSG00000032725.10	-1.60369	-1.3852	-5.11361	0.000811953	0.0167819	-0.287218	-0.986576	-0.0101472	-0.737468	-2.28796	-1.93044	-2.35862	48	110	101	19	32	22
Folr2	FOLR2	ENSMUSG00000032725	ENSMUSG00000032725.11	14276	ENSMUSG00000032725.10	-1.60369	-1.3852	-5.11361	0.000811953	0.0167819	-0.287218	-0.986576	-0.0101472	-0.737468	-2.28796	-1.93044	-2.35862	48	110	101	19	32	22
Ptpra	PTPRA	ENSMUSG00000027303	ENSMUSG00000027303.19	19262	ENSMUSG00000027303.18	0.39839	7.05332	5.11177	0.000813859	0.0167968	-0.611794	6.75524	6.774	7.0316	7.23344	7.24989	7.27579	10381	12178	22140	14330	18855	17882
Tomm34	TOMM34	ENSMUSG00000018322	ENSMUSG00000018322.11	67145	ENSMUSG00000018322.10	0.364153	5.0969	5.11084	0.000814815	0.0167968	-0.536574	4.926	4.79651	5.01386	5.34792	5.24641	5.25068	2921	3092	5467	3878	4702	4393
Ghr	GHR	ENSMUSG00000055737	ENSMUSG00000055737.13	14600	ENSMUSG00000055737.12	-0.615285	2.40096	-5.11021	0.000815477	0.0167968	-0.247388	2.51286	2.93072	2.68267	2.01722	2.12267	2.13963	548	848	1086	385	539	508
Ccp110	CCP110	ENSMUSG00000033904	ENSMUSG00000033904.17	101565	ENSMUSG00000033904.16	-0.362728	4.59275	-5.10859	0.000817151	0.0167994	-0.492797	4.66233	4.84152	4.81591	4.34214	4.43817	4.45644	2433	3190	4766	1931	2685	2533
Rtn4	RTN4	ENSMUSG00000020458	ENSMUSG00000020458.17	68585	ENSMUSG00000020458.16	0.351609	9.06263	5.10828	0.000817476	0.0167994	-0.617123	8.90929	8.81506	8.93652	9.3457	9.24219	9.12702	46205	50120	82913	61960	75020	64521
Tsc22d1	TSC22D1	ENSMUSG00000022010	ENSMUSG00000022010.20	21807	ENSMUSG00000022010.19	0.414997	4.91696	5.10623	0.000819609	0.016824	-0.527648	4.53083	4.75101	4.83336	5.12338	5.16143	5.10172	2221	2996	4824	3319	4433	3962
Six5	SIX5	ENSMUSG00000040841	ENSMUSG00000040841.6	20475	ENSMUSG00000040841.5	0.555593	0.99645	5.1012	0.000824867	0.0168933	-0.163062	0.666176	0.805577	0.687308	1.26898	1.31632	1.23433	152	194	272	229	308	271
Ptbp3	PTBP3	ENSMUSG00000028382	ENSMUSG00000028382.16	230257	ENSMUSG00000028382.15	-0.339835	7.72804	-5.0993	0.00082686	0.0169148	-0.632341	7.97852	7.9266	7.78866	7.57269	7.61791	7.48383	24238	27074	37418	18129	24334	20656
Rgs20	RGS20	ENSMUSG00000002459	ENSMUSG00000002459.18	58175	ENSMUSG00000002459.17	-0.880148	1.58503	-5.09753	0.000828722	0.0169336	-0.19576	1.92329	2.39301	1.79072	1.05963	1.21962	1.12394	364	584	585	198	288	251
Zfp661	ZNF2	ENSMUSG00000034800	ENSMUSG00000034800.16	72180	ENSMUSG00000034800.15	0.450048	2.42084	5.09608	0.000830249	0.0169456	-0.269982	2.08417	2.24224	2.25273	2.60779	2.69375	2.64438	407	526	806	580	801	721
Ccne2	CCNE2	ENSMUSG00000028212	ENSMUSG00000028212.17	12448	ENSMUSG00000028212.16	-0.825129	3.41863	-5.09023	0.000836462	0.017045	-0.381001	3.57527	4.16014	3.77119	2.75867	3.14061	3.1059	1145	1989	2310	644	1092	993
Prune1	PRUNE1	ENSMUSG00000015711	ENSMUSG00000015711.9	229589	ENSMUSG00000015711.8	-0.513715	3.17023	-5.08724	0.000839643	0.017045	-0.359862	3.5331	3.496	3.27359	2.87061	2.82281	3.02527	1112	1255	1636	696	876	939
Rnf183	RNF183	ENSMUSG00000063851	ENSMUSG00000063851.13	76072	ENSMUSG00000063851.12	-1.49547	-0.182522	-5.0855	0.00084151	0.017045	-0.182074	1.1516	0.150317	0.414179	-0.727876	-1.2663	-0.817052	213	123	225	57	51	65
Chmp4b	CHMP4B	ENSMUSG00000038467	ENSMUSG00000038467.16	75608	ENSMUSG00000038467.15	0.291599	8.1932	5.08526	0.000841765	0.017045	-0.6515	7.98429	8.03531	8.12273	8.35281	8.37743	8.28666	24335	29193	47168	31133	41196	36035
Zfc3h1	ZFC3H1	ENSMUSG00000034163	ENSMUSG00000034163.11	216345	ENSMUSG00000034163.10	-0.526509	6.0117	-5.08236	0.000844889	0.017089	-0.626806	6.51212	6.13278	6.18585	5.63197	5.7894	5.81808	8771	7808	12319	4722	6851	6510
Ubox5	UBOX5	ENSMUSG00000027300	ENSMUSG00000027300.11	140629	ENSMUSG00000027300.10	0.469017	3.49496	5.08037	0.000847028	0.017113	-0.409707	3.07618	3.28609	3.3985	3.68579	3.74112	3.78207	810	1085	1784	1225	1656	1587
Atp8b2	ATP8B2	ENSMUSG00000060671	ENSMUSG00000060671.13	54667	ENSMUSG00000060671.12	-0.496893	6.23751	-5.07921	0.000848287	0.0171192	-0.639361	6.2463	6.65142	6.55797	5.98014	5.99492	5.99433	7295	11186	15944	6011	7900	7356
Eapp	EAPP	ENSMUSG00000054302	ENSMUSG00000054302.16	66266	ENSMUSG00000054302.15	-0.287023	4.93213	-5.07673	0.00085097	0.017147	-0.567602	5.10722	5.0924	5.03143	4.77509	4.8263	4.76032	3312	3796	5534	2607	3514	3127
Acod1	ACOD1	ENSMUSG00000022126	ENSMUSG00000022126.7	16365	ENSMUSG00000022126.6	0.50172	11.3323	5.07431	0.000853598	0.017147	-0.642626	10.8465	11.199	11.2002	11.5409	11.6626	11.5446	176948	261617	398169	283741	401595	344729
Cuedc1	CUEDC1	ENSMUSG00000018378	ENSMUSG00000018378.14	70393	ENSMUSG00000018378.13	-0.561765	3.49548	-5.07408	0.000853849	0.017147	-0.414722	3.95218	3.70925	3.67768	3.35219	3.26091	3.02066	1487	1455	2165	972	1187	936
Cuedc1	CUEDC1	ENSMUSG00000018378	ENSMUSG00000018378.14	103841	ENSMUSG00000018378.13	-0.561765	3.49548	-5.07408	0.000853849	0.017147	-0.414722	3.95218	3.70925	3.67768	3.35219	3.26091	3.02066	1487	1455	2165	972	1187	936
Crls1	CRLS1	ENSMUSG00000027357	ENSMUSG00000027357.17	66586	ENSMUSG00000027357.16	0.277782	5.38804	5.07354	0.000854439	0.017147	-0.608277	5.22589	5.27056	5.24903	5.5854	5.5134	5.48394	3596	4295	6435	4572	5658	5164
Atg13	ATG13	ENSMUSG00000027244	ENSMUSG00000027244.15	51897	ENSMUSG00000027244.14	0.427031	7.47035	5.07252	0.000855547	0.0171501	-0.667776	7.25915	7.15036	7.36049	7.83765	7.65172	7.56272	14721	15808	27809	21784	24911	21817
Il1a	IL1A	ENSMUSG00000027399	ENSMUSG00000027399.2	16175	ENSMUSG00000027399.1	1.29887	8.06475	5.0678	0.000860723	0.0172346	-0.674051	6.8071	7.80734	7.63012	8.8839	8.93047	8.32953	10761	24926	33524	44988	60442	37122
Cnot2	CNOT2	ENSMUSG00000020166	ENSMUSG00000020166.16	72068	ENSMUSG00000020166.15	-0.356807	6.34394	-5.06431	0.000864565	0.0172923	-0.663221	6.63638	6.53797	6.3941	6.21545	6.14449	6.13528	9560	10340	14232	7076	8763	8111
Sbds	SBDS	ENSMUSG00000025337	ENSMUSG00000025337.11	66711	ENSMUSG00000025337.10	0.34533	6.54976	5.06273	0.000866307	0.0173078	-0.670677	6.26301	6.46353	6.4041	6.64754	6.78418	6.73619	7380	9820	14331	9547	13653	12302
Arfgap1	ARFGAP1	ENSMUSG00000027575	ENSMUSG00000027575.20	228998	ENSMUSG00000027575.19	0.335936	5.83135	5.06175	0.000867397	0.0173104	-0.649052	5.70079	5.54389	5.74289	6.03893	6.00964	5.95194	4998	5191	9062	6261	7981	7143
Nrxn3	NRXN3	ENSMUSG00000066392	ENSMUSG00000066392.13	18191	ENSMUSG00000066392.12	1.51836	-2.2761	5.05957	0.000869807	0.0173322	-0.519838	-2.63229	-3.71059	-2.78809	-1.46484	-1.68602	-1.37474	15	8	24	34	38	44
Rdm1	RDM1	ENSMUSG00000010362	ENSMUSG00000010362.10	66599	ENSMUSG00000010362.9	0.659035	3.58845	5.05796	0.000871603	0.0173322	-0.449218	3.30149	2.97591	3.48327	3.77923	4.03268	3.95809	947	875	1892	1307	2027	1793
Sf3b6	SF3B6	ENSMUSG00000037361	ENSMUSG00000037361.9	66055	ENSMUSG00000037361.8	-0.336039	6.01964	-5.05738	0.000872245	0.0173322	-0.662035	6.29491	6.17269	6.09661	5.9141	5.80781	5.83175	7545	8027	11580	5742	6939	6572
Raet1d	RAET1E	ENSMUSG00000078452	ENSMUSG00000078452.11	19370	ENSMUSG00000078452.10	-0.512234	4.72781	-5.05729	0.00087235	0.0173322	-0.573043	5.16149	5.02909	4.78099	4.38627	4.48365	4.52538	3439	3633	4652	1991	2771	2657
Raet1d	RAET1E	ENSMUSG00000078452	ENSMUSG00000078452.11	56554	ENSMUSG00000078452.10	-0.512234	4.72781	-5.05729	0.00087235	0.0173322	-0.573043	5.16149	5.02909	4.78099	4.38627	4.48365	4.52538	3439	3633	4652	1991	2771	2657
Raet1d	RAET1E	ENSMUSG00000078452	ENSMUSG00000078452.11	19369	ENSMUSG00000078452.10	-0.512234	4.72781	-5.05729	0.00087235	0.0173322	-0.573043	5.16149	5.02909	4.78099	4.38627	4.48365	4.52538	3439	3633	4652	1991	2771	2657
Raet1d	RAET1E	ENSMUSG00000078452	ENSMUSG00000078452.11	19368	ENSMUSG00000078452.10	-0.512234	4.72781	-5.05729	0.00087235	0.0173322	-0.573043	5.16149	5.02909	4.78099	4.38627	4.48365	4.52538	3439	3633	4652	1991	2771	2657
Stau1	STAU1	ENSMUSG00000039536	ENSMUSG00000039536.17	20853	ENSMUSG00000039536.16	0.291222	6.45138	5.05505	0.000874846	0.0173625	-0.679079	6.3334	6.21797	6.36502	6.63143	6.57912	6.58135	7749	8283	13948	9441	11844	11050
Tmx1	TMX1	ENSMUSG00000021072	ENSMUSG00000021072.13	72736	ENSMUSG00000021072.12	-0.24799	6.82907	-5.05292	0.000877234	0.0173907	-0.688547	6.94007	6.98807	6.93122	6.69788	6.72904	6.68814	11800	14126	20652	9886	13141	11899
Mfge8	MFGE8	ENSMUSG00000030605	ENSMUSG00000030605.16	17304	ENSMUSG00000030605.15	-0.503656	5.51302	-5.0519	0.000878385	0.017394	-0.642587	5.85866	5.83074	5.6113	5.29719	5.40351	5.07675	5576	6333	8272	3744	5243	3894
Pds5b	PDS5B	ENSMUSG00000034021	ENSMUSG00000034021.16	100710	ENSMUSG00000034021.15	-0.300132	4.70708	-5.05105	0.000879334	0.017394	-0.581458	4.89	4.88385	4.80406	4.50778	4.58125	4.57553	2849	3285	4727	2166	2965	2751
Gsdme	GSDME	ENSMUSG00000029821	ENSMUSG00000029821.16	54722	ENSMUSG00000029821.15	-0.958731	0.963786	-5.04563	0.000885455	0.0174494	-0.22804	1.82502	1.36937	1.17274	0.640953	0.391491	0.383145	340	287	381	148	162	150
Atg2b	ATG2B	ENSMUSG00000041341	ENSMUSG00000041341.11	76559	ENSMUSG00000041341.10	-0.510733	4.97199	-5.04519	0.000885954	0.0174494	-0.611493	5.47167	5.06865	5.15023	4.72441	4.70116	4.71582	4264	3734	6009	2517	3222	3032
Zfhx3	ZFHX3	ENSMUSG00000038872	ENSMUSG00000038872.11	11906	ENSMUSG00000038872.10	-0.339116	4.59776	-5.04513	0.000886021	0.0174494	-0.578527	4.80931	4.69205	4.80345	4.34885	4.49712	4.43579	2694	2876	4725	1940	2797	2497
Prps1l3	PRPS1	ENSMUSG00000079104	ENSMUSG00000079104.5	328099	ENSMUSG00000079104.4	-0.31537	5.4254	-5.04386	0.000887458	0.0174539	-0.649364	5.66514	5.58903	5.49797	5.31176	5.23161	5.25691	4876	5356	7647	3782	4654	4412
Cdk13	CDK13	ENSMUSG00000041297	ENSMUSG00000041297.9	69562	ENSMUSG00000041297.8	-0.294195	6.18489	-5.04256	0.00088894	0.0174539	-0.688266	6.30311	6.41437	6.27948	6.01804	6.08671	6.0076	7588	9491	13145	6171	8419	7424
Eid1	EID1	ENSMUSG00000091337	ENSMUSG00000091337.4	58521	ENSMUSG00000091337.3	0.452546	6.62683	5.04236	0.000889166	0.0174539	-0.6996	6.46021	6.28999	6.45046	7.01306	6.86413	6.68316	8461	8707	14799	12300	14431	11858
Dclre1b	DCLRE1B	ENSMUSG00000027845	ENSMUSG00000027845.16	140917	ENSMUSG00000027845.15	-0.528736	4.74645	-5.03926	0.000892703	0.0175042	-0.598953	5.2134	5.02751	4.80528	4.52565	4.39509	4.51174	3565	3629	4731	2193	2606	2632
Sin3a	SIN3A	ENSMUSG00000042557	ENSMUSG00000042557.15	20466	ENSMUSG00000042557.14	-0.349244	5.52534	-5.03543	0.000897085	0.0175709	-0.666875	5.72795	5.77216	5.60624	5.25497	5.42156	5.36915	5093	6081	8243	3636	5309	4769
Dipk2a	DIPK2A	ENSMUSG00000045414	ENSMUSG00000045414.8	68861	ENSMUSG00000045414.7	-0.833673	4.503	-5.03324	0.000899609	0.0176012	-0.578826	4.65758	5.333	4.77539	4.0298	4.1813	4.04093	2425	4485	4634	1555	2247	1899
Lmbr1l	LMBR1L	ENSMUSG00000022999	ENSMUSG00000022999.16	74775	ENSMUSG00000022999.15	-0.454958	2.65448	-5.03143	0.000901697	0.0176054	-0.376249	3.01621	2.80465	2.83381	2.44761	2.37475	2.44988	777	777	1206	519	642	630
Ern1	ERN1	ENSMUSG00000020715	ENSMUSG00000020715.10	78943	ENSMUSG00000020715.9	-0.595717	4.46863	-5.031	0.000902194	0.0176054	-0.581654	5.05217	4.58322	4.67951	4.11532	4.14424	4.23732	3188	2667	4336	1650	2190	2176
Hoxa6	HOXA6	ENSMUSG00000043219	ENSMUSG00000043219.10	15403	ENSMUSG00000043219.9	-1.70498	-2.59228	-5.0297	0.000903696	0.0176054	-0.652816	-1.47796	-1.73196	-1.95986	-3.32544	-2.90841	-4.15003	34	33	43	9	16	6
Serpina3g	SERPINA3	ENSMUSG00000041481	ENSMUSG00000041481.18	20715	ENSMUSG00000041481.17	-1.58847	0.360073	-5.02966	0.000903744	0.0176054	-0.234528	0.637512	1.80372	1.02136	-0.393457	-0.218095	-0.690603	149	388	343	72	106	71
Ncs1	NCS1	ENSMUSG00000062661	ENSMUSG00000062661.7	14299	ENSMUSG00000062661.6	-2.1709	-1.32468	-5.02604	0.000907951	0.0176682	-0.389412	-0.0551077	0.326072	-0.887104	-2.71539	-2.74335	-1.87319	92	139	91	14	18	31
Lmo2	LMO2	ENSMUSG00000032698	ENSMUSG00000032698.16	16909	ENSMUSG00000032698.15	0.600411	6.29894	5.02145	0.000913314	0.0177389	-0.719803	5.73445	5.99687	6.25569	6.67241	6.63327	6.50095	5116	7106	12930	9713	12297	10451
Neurl1a	NEURL1	ENSMUSG00000006435	ENSMUSG00000006435.17	18011	ENSMUSG00000006435.16	-1.89749	-3.32126	-5.02124	0.000913561	0.0177389	-0.89965	-2.22894	-2.07013	-2.78809	-3.66648	-4.49337	-4.68055	20	26	24	7	5	4
Alkbh1	ALKBH1	ENSMUSG00000079036	ENSMUSG00000079036.11	211064	ENSMUSG00000079036.10	-0.438962	5.38292	-5.01998	0.000915034	0.0177454	-0.677912	5.7734	5.56156	5.47611	5.26603	5.12451	5.09588	5256	5255	7532	3664	4321	3946
Alkbh1	ALKBH1	ENSMUSG00000079036	ENSMUSG00000079036.11	654309	ENSMUSG00000079036.10	-0.438962	5.38292	-5.01998	0.000915034	0.0177454	-0.677912	5.7734	5.56156	5.47611	5.26603	5.12451	5.09588	5256	5255	7532	3664	4321	3946
Sp1	SP1	ENSMUSG00000001280	ENSMUSG00000001280.14	20683	ENSMUSG00000001280.13	-0.431953	6.31129	-5.01927	0.000915875	0.0177454	-0.723106	6.69493	6.54659	6.34313	6.10072	6.0738	6.10853	9956	10402	13738	6535	8344	7962
Srgap2	SRGAP2B	ENSMUSG00000026425	ENSMUSG00000026425.16	14270	ENSMUSG00000026425.15	-0.324471	6.85933	-5.01643	0.000919218	0.017791	-0.738418	7.01916	7.00885	7.03693	6.62562	6.64041	6.82499	12465	14331	22222	9403	12358	13083
Srgap2	SRGAP2C	ENSMUSG00000026425	ENSMUSG00000026425.16	14270	ENSMUSG00000026425.15	-0.324471	6.85933	-5.01643	0.000919218	0.017791	-0.738418	7.01916	7.00885	7.03693	6.62562	6.64041	6.82499	12465	14331	22222	9403	12358	13083
Usf1	USF1	ENSMUSG00000026641	ENSMUSG00000026641.14	22278	ENSMUSG00000026641.13	-0.309978	5.14872	-5.01554	0.000920265	0.0177921	-0.667904	5.29634	5.36009	5.25619	4.98864	4.92697	5.0641	3776	4570	6467	3023	3768	3860
Tmem59	TMEM59	ENSMUSG00000028618	ENSMUSG00000028618.12	56374	ENSMUSG00000028618.11	0.255176	6.7101	5.01206	0.000924388	0.0178526	-0.742532	6.56888	6.54243	6.63556	6.84653	6.8444	6.82278	9123	10372	16825	10959	14235	13063
Nsdhl	NSDHL	ENSMUSG00000031349	ENSMUSG00000031349.5	18194	ENSMUSG00000031349.4	-0.300666	4.2339	-5.008	0.000929221	0.0178732	-0.590697	4.3717	4.43047	4.35229	4.09685	4.08783	4.06428	1989	2399	3456	1629	2106	1930
Ubn1	UBN1	ENSMUSG00000039473	ENSMUSG00000039473.9	170644	ENSMUSG00000039473.8	-0.330982	6.11776	-5.00785	0.000929406	0.0178732	-0.733045	6.4106	6.2454	6.19647	5.93133	5.95737	5.96541	8175	8442	12410	5811	7697	7210
Ctbs	CTBS	ENSMUSG00000028189	ENSMUSG00000028189.13	74245	ENSMUSG00000028189.12	0.460895	4.40436	5.00782	0.000929432	0.0178732	-0.610229	4.03876	4.10319	4.36062	4.57924	4.63474	4.70962	1579	1912	3476	2276	3077	3019
Faap100	FAAP100	ENSMUSG00000025384	ENSMUSG00000025384.16	71885	ENSMUSG00000025384.15	-0.418287	3.39119	-5.00591	0.000931715	0.0178979	-0.494277	3.51483	3.71716	3.57412	3.10875	3.25969	3.17259	1098	1463	2015	821	1186	1040
Raet1e	RAET1E	ENSMUSG00000053219	ENSMUSG00000053219.16	379043	ENSMUSG00000053219.15	-0.468626	4.38043	-5.00464	0.000933239	0.017908	-0.609388	4.77573	4.64981	4.43935	4.07724	4.16061	4.17985	2632	2793	3671	1607	2215	2091
Nap1l2	NAP1L2	ENSMUSG00000082229	ENSMUSG00000082229.2	17954	ENSMUSG00000082229.1	-0.779155	0.735839	-4.99865	0.00094046	0.0180273	-0.278942	1.0097	1.39917	0.987365	0.214536	0.346403	0.457864	193	293	335	110	157	158
Ppbp	PPBP	ENSMUSG00000029372	ENSMUSG00000029372.8	57349	ENSMUSG00000029372.7	-1.19877	0.2113	-4.99697	0.000942489	0.018047	-0.273826	1.19815	0.406521	0.818783	-0.122155	-0.7144	-0.319093	220	147	298	87	75	92
Sh3rf1	SH3RF1	ENSMUSG00000031642	ENSMUSG00000031642.10	59009	ENSMUSG00000031642.9	-0.652401	1.54512	-4.99487	0.000945038	0.0180682	-0.324198	1.71043	2.11034	1.80054	1.15115	1.26394	1.23433	314	480	589	211	297	271
Slc6a6	SLC6A6	ENSMUSG00000030096	ENSMUSG00000030096.9	21366	ENSMUSG00000030096.8	-0.277627	8.06445	-4.99188	0.000948688	0.0180682	-0.778429	8.18363	8.14559	8.28073	7.96267	7.9101	7.90397	27941	31512	52627	23756	29797	27639
Zfp770	ZNF770	ENSMUSG00000040321	ENSMUSG00000040321.4	228491	ENSMUSG00000040321.3	0.306222	4.96326	4.99155	0.000949085	0.0180682	-0.68669	4.80771	4.7923	4.83007	5.06891	5.07389	5.20667	2691	3083	4813	3196	4172	4261
Foxp4	FOXP4	ENSMUSG00000023991	ENSMUSG00000023991.17	74123	ENSMUSG00000023991.16	0.393748	7.13998	4.99142	0.000949255	0.0180682	-0.77586	6.76258	7.03311	7.03231	7.37669	7.31782	7.31737	10434	14574	22151	15826	19764	18405
Retreg1	RETREG1	ENSMUSG00000022270	ENSMUSG00000022270.17	66270	ENSMUSG00000022270.16	0.278411	7.34096	4.99118	0.000949541	0.0180682	-0.777789	7.22142	7.11694	7.26672	7.48771	7.47938	7.4736	14341	15446	26059	17092	22106	20510
Kif3c	KIF3C	ENSMUSG00000020668	ENSMUSG00000020668.11	16570	ENSMUSG00000020668.10	0.443916	3.23545	4.99035	0.000950553	0.0180682	-0.498575	3.06904	2.97096	3.00287	3.43156	3.34009	3.59816	806	872	1356	1027	1254	1397
Fosl1	FOSL1	ENSMUSG00000024912	ENSMUSG00000024912.7	14283	ENSMUSG00000024912.6	-1.03289	1.03583	-4.99003	0.000950952	0.0180682	-0.299571	1.85438	1.49427	1.32341	0.93046	0.391491	0.220988	347	313	423	181	162	134
Yipf2	YIPF2	ENSMUSG00000032182	ENSMUSG00000032182.16	74766	ENSMUSG00000032182.15	0.470593	3.5205	4.98739	0.000954187	0.0180973	-0.536352	3.16254	3.21667	3.45401	3.7525	3.84039	3.6969	860	1034	1854	1283	1774	1496
Pacs2	PACS2	ENSMUSG00000021143	ENSMUSG00000021143.11	217893	ENSMUSG00000021143.10	-0.317977	4.98243	-4.98477	0.000957408	0.0181392	-0.69598	5.13482	5.18583	5.10932	4.73184	4.90265	4.8301	3376	4050	5841	2530	3705	3282
Slc45a3	SLC45A3	ENSMUSG00000026435	ENSMUSG00000026435.16	212980	ENSMUSG00000026435.15	-2.39774	-3.00428	-4.98226	0.000960516	0.0181789	-0.853909	-1.11076	-2.51265	-1.80289	-3.66648	-4.78288	-4.15003	44	19	48	7	4	6
Acsbg1	ACSBG1	ENSMUSG00000032281	ENSMUSG00000032281.12	94180	ENSMUSG00000032281.11	-1.28567	-1.76624	-4.97945	0.000964003	0.0182257	-0.483001	-1.07869	-0.855535	-1.41412	-2.1471	-2.74335	-2.35862	45	61	63	21	18	22
Lcp2	LCP2	ENSMUSG00000002699	ENSMUSG00000002699.14	16822	ENSMUSG00000002699.13	0.410818	8.74881	4.97692	0.000967145	0.0182659	-0.797043	8.40939	8.49343	8.72816	8.99404	8.95717	8.91065	32674	40104	71763	48557	61571	55535
D6Wsu163e	C12orf4	ENSMUSG00000030347	ENSMUSG00000030347.7	28040	ENSMUSG00000030347.6	-0.377648	4.94806	-4.97395	0.000970855	0.0183167	-0.707212	5.14504	5.18227	5.09093	4.62108	4.75994	4.88909	3400	4040	5767	2343	3356	3419
Ubr1	UBR1	ENSMUSG00000027272	ENSMUSG00000027272.6	22222	ENSMUSG00000027272.5	0.255539	5.66487	4.97271	0.000972414	0.0183252	-0.761828	5.53359	5.51497	5.56235	5.77162	5.82907	5.77763	4451	5088	7996	5202	7042	6330
Marveld1	MARVELD1	ENSMUSG00000044345	ENSMUSG00000044345.10	277010	ENSMUSG00000044345.9	-1.28007	1.11356	-4.97063	0.000975032	0.0183252	-0.325622	1.73769	2.26938	1.32	0.29082	0.605616	0.457864	320	536	422	116	188	158
Nos2	NOS2	ENSMUSG00000020826	ENSMUSG00000020826.10	18126	ENSMUSG00000020826.9	-1.06209	5.78661	-4.97062	0.000975044	0.0183252	-0.761861	6.8525	6.13536	5.97203	5.37116	5.35852	5.03007	11105	7822	10622	3941	5082	3770
Sarnp	SARNP	ENSMUSG00000078427	ENSMUSG00000078427.4	NA	ENSMUSG00000078427.3	-0.354525	5.78687	-4.97035	0.000975384	0.0183252	-0.769924	6.06176	6.00578	5.82909	5.59703	5.57382	5.65372	6419	7150	9620	4609	5900	5809
Fbxo39	FBXO39	ENSMUSG00000070388	ENSMUSG00000070388.4	628100	ENSMUSG00000070388.3	-1.17228	-0.989881	-4.96689	0.00097974	0.0183808	-0.373451	-0.716124	-0.205593	-0.342108	-1.19833	-1.93044	-1.54669	58	96	133	41	32	39
Gpatch2l	GPATCH2L	ENSMUSG00000021254	ENSMUSG00000021254.10	70373	ENSMUSG00000021254.9	-0.372214	4.72157	-4.96522	0.000981852	0.0183808	-0.698299	5.0431	4.84693	4.83933	4.57797	4.55771	4.46439	3168	3202	4844	2274	2917	2547
Ms4a6d	MS4A6A	ENSMUSG00000024679	ENSMUSG00000024679.11	68774	ENSMUSG00000024679.10	-0.741991	6.39695	-4.96501	0.00098212	0.0183808	-0.79768	6.79309	7.03123	6.47922	6.13324	5.77692	6.16799	10657	14555	15097	6684	6792	8297
Ms4a6d	MS4A6E	ENSMUSG00000024679	ENSMUSG00000024679.11	68774	ENSMUSG00000024679.10	-0.741991	6.39695	-4.96501	0.00098212	0.0183808	-0.79768	6.79309	7.03123	6.47922	6.13324	5.77692	6.16799	10657	14555	15097	6684	6792	8297
Kit	KIT	ENSMUSG00000005672	ENSMUSG00000005672.13	16590	ENSMUSG00000005672.12	1.15645	-0.844496	4.96476	0.000982436	0.0183808	-0.35642	-1.60921	-1.42301	-1.24293	-0.630852	0.0970435	-0.258018	31	41	71	61	132	96
Spag4	SPAG4	ENSMUSG00000038180	ENSMUSG00000038180.12	245865	ENSMUSG00000038180.11	0.589569	1.33208	4.96214	0.000985765	0.0184239	-0.353357	1.04651	0.856586	1.18778	1.65786	1.58052	1.66325	198	201	385	300	370	365
Rab3gap2	RAB3GAP2	ENSMUSG00000039318	ENSMUSG00000039318.13	98732	ENSMUSG00000039318.12	-0.282815	6.97796	-4.95665	0.000992792	0.0185215	-0.821639	7.19123	7.05784	7.10916	6.84297	6.78661	6.87994	14044	14826	23363	10932	13676	13591
Pycr1	PYCR1	ENSMUSG00000025140	ENSMUSG00000025140.16	209027	ENSMUSG00000025140.15	0.417914	4.1631	4.95644	0.000993053	0.0185215	-0.653646	3.96858	3.93454	3.96543	4.26938	4.5398	4.30086	1504	1701	2643	1836	2881	2274
Il11ra1	IL11RA	ENSMUSG00000073889	ENSMUSG00000073889.11	16157	ENSMUSG00000073889.10	1.41505	0.794518	4.95438	0.0009957	0.0185516	-0.334072	0.430319	-0.742767	0.519037	1.72355	1.47556	1.36141	129	66	242	314	344	296
Fjx1	FJX1	ENSMUSG00000075012	ENSMUSG00000075012.5	14221	ENSMUSG00000075012.4	0.582764	2.5765	4.95098	0.0010001	0.0186119	-0.474633	2.19323	2.20336	2.42454	3.08395	2.77597	2.77797	439	512	908	807	848	791
Erh	ERH	ENSMUSG00000021131	ENSMUSG00000021131.15	13877	ENSMUSG00000021131.14	-0.301197	6.7435	-4.95027	0.00100101	0.0186119	-0.827107	6.98283	6.90179	6.79836	6.62393	6.56898	6.58513	12155	13306	18835	9392	11761	11079
Tsc22d3	TSC22D3	ENSMUSG00000031431	ENSMUSG00000031431.14	14605	ENSMUSG00000031431.13	-1.51056	2.21299	-4.94649	0.00100591	0.0186838	-0.431104	3.48296	3.16412	2.34623	1.54817	1.38482	1.35165	1074	997	860	278	323	294
Wipf2	WIPF2	ENSMUSG00000038013	ENSMUSG00000038013.15	68524	ENSMUSG00000038013.14	-0.282391	5.01367	-4.94418	0.00100893	0.0187204	-0.754181	5.21299	5.14391	5.11055	4.89653	4.8787	4.8393	3564	3934	5846	2836	3644	3303
2210408I21Rik	KIAA0825	ENSMUSG00000071252	ENSMUSG00000071252.7	72371	ENSMUSG00000071252.6	-0.518218	1.85537	-4.94319	0.00101022	0.018725	-0.414678	2.08062	2.06149	2.18872	1.66743	1.67837	1.45559	406	464	771	302	396	316
Ambra1	AMBRA1	ENSMUSG00000040506	ENSMUSG00000040506.17	228361	ENSMUSG00000040506.16	0.30808	6.18561	4.93986	0.00101459	0.018771	-0.828864	6.06018	5.9609	6.07249	6.40668	6.36213	6.25125	6412	6931	11388	8079	10190	8790
Nudt9	NUDT9	ENSMUSG00000029310	ENSMUSG00000029310.14	74167	ENSMUSG00000029310.13	0.352443	5.10186	4.9397	0.00101479	0.018771	-0.768616	4.81359	4.9207	5.03143	5.34457	5.27737	5.2235	2702	3370	5534	3869	4804	4311
Magohb	MAGOHB	ENSMUSG00000030188	ENSMUSG00000030188.13	66441	ENSMUSG00000030188.12	0.437024	3.32029	4.92901	0.00102895	0.0189742	-0.590701	3.01063	3.18992	3.10747	3.41034	3.55648	3.64688	774	1015	1458	1012	1457	1445
Sp3	SP3	ENSMUSG00000027109	ENSMUSG00000027109.17	20687	ENSMUSG00000027109.16	-0.366794	5.77964	-4.92709	0.00103151	0.0189845	-0.828697	6.07027	6.01222	5.8122	5.56314	5.61479	5.60524	6457	7182	9508	4502	6070	5617
Bcar1	BCAR1	ENSMUSG00000031955	ENSMUSG00000031955.11	12927	ENSMUSG00000031955.10	-1.09731	0.763012	-4.92701	0.00103162	0.0189845	-0.367011	1.5759	1.50345	0.912345	0.174827	-0.0279925	0.439544	286	315	318	107	121	156
Ogfr	OGFR	ENSMUSG00000049401	ENSMUSG00000049401.11	72075	ENSMUSG00000049401.10	0.335865	8.04217	4.92502	0.00103428	0.0190007	-0.870141	7.77631	7.87324	7.9732	8.24274	8.26529	8.12226	21068	26091	42524	28846	38115	32154
Uhrf1	UHRF1	ENSMUSG00000001228	ENSMUSG00000001228.15	18140	ENSMUSG00000001228.14	-0.423161	6.62764	-4.92477	0.00103461	0.0190007	-0.859767	6.80146	6.95082	6.76755	6.24031	6.49266	6.51304	10719	13766	18437	7199	11155	10539
Il12rb1	IL12RB1	ENSMUSG00000000791	ENSMUSG00000000791.10	16161	ENSMUSG00000000791.9	-0.87172	-0.89035	-4.92071	0.00104008	0.0190499	-0.410384	-0.291868	-0.485167	-0.576256	-1.19833	-1.50986	-1.28062	78	79	113	41	43	47
Garre1	GARRE1	ENSMUSG00000066571	ENSMUSG00000066571.14	233103	ENSMUSG00000066571.13	-0.295819	5.55873	-4.91987	0.00104122	0.0190499	-0.826856	5.66188	5.72882	5.72962	5.36823	5.49982	5.364	4865	5901	8979	3933	5605	4752
Hsph1	HSPH1	ENSMUSG00000029657	ENSMUSG00000029657.16	15505	ENSMUSG00000029657.15	-0.366813	5.63402	-4.91951	0.0010417	0.0190499	-0.831221	5.97157	5.72612	5.7573	5.47937	5.40323	5.46651	6030	5890	9153	4248	5242	5102
Xdh	XDH	ENSMUSG00000024066	ENSMUSG00000024066.10	22436	ENSMUSG00000024066.9	-0.279998	6.20995	-4.91891	0.00104251	0.0190499	-0.857929	6.42622	6.28867	6.3364	6.02829	6.08962	6.09048	8264	8699	13674	6215	8436	7863
Pgap1	PGAP1	ENSMUSG00000073678	ENSMUSG00000073678.5	241062	ENSMUSG00000073678.4	-0.461824	3.55249	-4.91885	0.00104259	0.0190499	-0.629907	3.77491	3.81528	3.75927	3.31309	3.15245	3.49991	1315	1566	2291	946	1101	1305
Fam126b	FAM126B	ENSMUSG00000038174	ENSMUSG00000038174.15	213056	ENSMUSG00000038174.14	-0.444072	5.25465	-4.91425	0.00104884	0.0191445	-0.812906	5.63525	5.50302	5.30121	5.02306	4.96326	5.10208	4776	5046	6672	3096	3864	3963
Eipr1	EIPR1	ENSMUSG00000036613	ENSMUSG00000036613.9	380752	ENSMUSG00000036613.8	-0.360343	4.31689	-4.90768	0.00105783	0.0192574	-0.73518	4.58625	4.3678	4.53586	4.15243	4.12968	4.12931	2308	2297	3925	1693	2168	2019
Iftap	IFTAP	ENSMUSG00000027165	ENSMUSG00000027165.17	68170	ENSMUSG00000027165.16	0.33976	3.80177	4.90759	0.00105796	0.0192574	-0.678126	3.71444	3.56005	3.62614	3.93789	3.96419	4.00789	1261	1312	2089	1459	1933	1856
Slc7a1	SLC7A1	ENSMUSG00000041313	ENSMUSG00000041313.15	11987	ENSMUSG00000041313.14	-0.343042	7.31757	-4.90738	0.00105824	0.0192574	-0.892294	7.59291	7.46885	7.40568	7.19156	7.203	7.04344	18553	19713	28694	13920	18252	15222
Mtmr11	MTMR11	ENSMUSG00000045934	ENSMUSG00000045934.16	194126	ENSMUSG00000045934.15	-0.629022	2.4993	-4.90392	0.00106301	0.0193246	-0.526161	2.91833	2.7304	2.79503	2.31994	2.33606	1.89604	726	738	1174	475	625	429
Zfpm1	ZFPM1	ENSMUSG00000049577	ENSMUSG00000049577.16	22761	ENSMUSG00000049577.15	-0.50332	3.41872	-4.89687	0.0010728	0.0194145	-0.642698	3.85386	3.58511	3.59614	3.00878	3.2401	3.22834	1389	1335	2046	766	1170	1081
Dync2h1	DYNC2H1	ENSMUSG00000047193	ENSMUSG00000047193.17	110350	ENSMUSG00000047193.16	-0.451343	2.78035	-4.8968	0.0010729	0.0194145	-0.567778	2.95558	3.11409	2.9542	2.56491	2.64804	2.44529	745	963	1311	563	776	628
Vps37b	VPS37B	ENSMUSG00000066278	ENSMUSG00000066278.7	330192	ENSMUSG00000066278.6	-0.537378	4.88393	-4.89651	0.0010733	0.0194145	-0.805712	5.22308	5.00103	5.22416	4.81976	4.63427	4.4013	3589	3563	6325	2689	3076	2438
Ogfod1	OGFOD1	ENSMUSG00000033009	ENSMUSG00000033009.16	270086	ENSMUSG00000033009.15	-0.283817	4.86059	-4.89647	0.00107336	0.0194145	-0.805916	5.05443	4.99494	4.96229	4.69488	4.69578	4.76124	3193	3548	5275	2466	3210	3129
Cops2	COPS2	ENSMUSG00000027206	ENSMUSG00000027206.14	12848	ENSMUSG00000027206.13	0.296694	7.35268	4.89089	0.00108117	0.0195166	-0.915518	7.3024	7.12309	7.18775	7.52553	7.45973	7.51759	15169	15512	24671	17546	21807	21145
Uvrag	UVRAG	ENSMUSG00000035354	ENSMUSG00000035354.10	78610	ENSMUSG00000035354.9	-0.447077	6.29311	-4.88985	0.00108265	0.0195235	-0.89973	6.6987	6.3917	6.46307	5.9486	6.08774	6.16886	9982	9343	14929	5881	8425	8302
Cuedc2	CUEDC2	ENSMUSG00000036748	ENSMUSG00000036748.17	67116	ENSMUSG00000036748.16	0.245309	6.38678	4.88611	0.00108793	0.0195908	-0.908631	6.27489	6.29743	6.22068	6.51898	6.49085	6.51783	7441	8752	12620	8733	11141	10574
Bcl6b	BCL6B	ENSMUSG00000000317	ENSMUSG00000000317.12	12029	ENSMUSG00000000317.11	1.63426	-1.02129	4.88566	0.00108856	0.0195908	-0.470462	-2.5421	-2.07013	-1.03648	-0.393457	0.0301886	-0.115765	16	26	82	72	126	106
Aven	AVEN	ENSMUSG00000003604	ENSMUSG00000003604.15	74268	ENSMUSG00000003604.14	0.295825	4.365	4.88393	0.00109102	0.0195997	-0.774918	4.15624	4.24053	4.24847	4.5459	4.512	4.48687	1713	2103	3216	2224	2826	2587
Naxe	NAXE	ENSMUSG00000028070	ENSMUSG00000028070.8	246703	ENSMUSG00000028070.7	0.340442	5.31521	4.88378	0.00109124	0.0195997	-0.861595	5.17983	5.01433	5.23688	5.47052	5.46148	5.52823	3483	3596	6381	4222	5458	5325
Rassf4	RASSF4	ENSMUSG00000042129	ENSMUSG00000042129.9	213391	ENSMUSG00000042129.8	0.375248	10.2615	4.87908	0.00109793	0.0196801	-0.920857	9.96302	10.1286	10.1305	10.3993	10.3643	10.5831	95917	124573	189698	128614	163290	177028
Tpr	TPR	ENSMUSG00000006005	ENSMUSG00000006005.19	108989	ENSMUSG00000006005.18	0.288298	8.83279	4.87842	0.00109889	0.0196801	-0.932093	8.60212	8.68194	8.78231	8.98097	8.96262	8.98677	37344	45702	74508	48119	61804	58544
Cnnm2	CNNM2	ENSMUSG00000064105	ENSMUSG00000064105.14	94219	ENSMUSG00000064105.13	-0.788162	3.26827	-4.87834	0.001099	0.0196801	-0.645717	3.8403	3.85255	3.34497	2.66862	2.88561	3.01758	1376	1607	1719	605	915	934
Ppp1r15b	PPP1R15B	ENSMUSG00000046062	ENSMUSG00000046062.6	108954	ENSMUSG00000046062.5	-0.274145	7.84904	-4.87708	0.00110081	0.0196929	-0.93612	8.04517	8.00181	7.91123	7.73252	7.73804	7.66544	25384	28523	40736	20253	26447	23427
Yeats4	YEATS4	ENSMUSG00000020171	ENSMUSG00000020171.9	64050	ENSMUSG00000020171.8	-0.359047	5.12893	-4.87031	0.00111057	0.0198478	-0.864266	5.30282	5.4252	5.2051	4.87862	5.01604	4.94577	3793	4781	6242	2801	4008	3556
Pdgfa	PDGFA	ENSMUSG00000025856	ENSMUSG00000025856.16	18590	ENSMUSG00000025856.15	-1.40928	1.66065	-4.8681	0.00111378	0.0198853	-0.488408	2.94976	2.31439	1.90667	0.914474	0.628396	1.25019	742	553	634	179	191	274
Ckap5	CKAP5	ENSMUSG00000040549	ENSMUSG00000040549.17	75786	ENSMUSG00000040549.16	0.408245	6.641	4.86699	0.0011154	0.0198944	-0.940237	6.29127	6.48598	6.53204	6.71341	6.94111	6.88217	7526	9974	15660	9993	15222	13612
Gstz1	GSTZ1	ENSMUSG00000021033	ENSMUSG00000021033.12	14874	ENSMUSG00000021033.11	-0.342932	3.62929	-4.8618	0.00112297	0.0200096	-0.717512	3.74834	3.85793	3.7984	3.38881	3.48234	3.49991	1291	1613	2354	997	1384	1305
Smurf1	SMURF1	ENSMUSG00000038780	ENSMUSG00000038780.15	75788	ENSMUSG00000038780.14	-0.387118	4.2761	-4.85548	0.00113228	0.0201344	-0.801667	4.56611	4.50887	4.34266	4.15328	4.01766	4.06802	2276	2533	3433	1694	2006	1935
Ptpre	PTPRE	ENSMUSG00000041836	ENSMUSG00000041836.11	19267	ENSMUSG00000041836.10	-0.647018	4.86735	-4.85304	0.0011359	0.02016	-0.862404	5.51237	5.02711	5.0413	4.67545	4.45047	4.49742	4386	3628	5572	2433	2708	2606
Hdac4	HDAC4	ENSMUSG00000026313	ENSMUSG00000026313.17	208727	ENSMUSG00000026313.16	-0.327738	4.29379	-4.852	0.00113745	0.0201676	-0.809008	4.47252	4.4614	4.43935	4.13183	4.03765	4.21998	2133	2451	3671	1669	2034	2150
Clip2	CLIP2	ENSMUSG00000063146	ENSMUSG00000063146.12	269713	ENSMUSG00000063146.11	-0.442059	3.15559	-4.84979	0.00114075	0.0202061	-0.674992	3.47893	3.23055	3.41538	2.98601	2.85374	2.96891	1071	1044	1805	754	895	903
Aldh18a1	ALDH18A1	ENSMUSG00000025007	ENSMUSG00000025007.14	56454	ENSMUSG00000025007.13	-0.337459	5.62907	-4.84719	0.00114463	0.0202349	-0.930755	5.82224	5.89794	5.67826	5.42046	5.51008	5.44544	5437	6635	8665	4078	5645	5028
Ccl2	CCL1	ENSMUSG00000035385	ENSMUSG00000035385.6	20296	ENSMUSG00000035385.5	0.614865	10.2217	4.84604	0.00114635	0.0202454	-0.966874	9.61078	9.99673	10.1379	10.6286	10.4138	10.5425	75138	113692	190671	150771	168992	172111
Nt5dc3	NT5DC3	ENSMUSG00000054027	ENSMUSG00000054027.9	103466	ENSMUSG00000054027.8	-0.462471	4.078	-4.84464	0.00114845	0.0202626	-0.793244	4.46913	4.23709	4.22724	3.97786	3.84445	3.71224	2128	2098	3169	1500	1779	1512
Baz1a	BAZ1A	ENSMUSG00000035021	ENSMUSG00000035021.14	217578	ENSMUSG00000035021.13	-0.28876	7.63344	-4.84341	0.00115029	0.0202667	-0.982298	7.82724	7.77184	7.73429	7.55225	7.51731	7.39771	21825	24320	36034	17874	22695	19459
1600012H06Rik	C6orf120	ENSMUSG00000050088	ENSMUSG00000050088.10	67912	ENSMUSG00000050088.9	0.298199	4.69183	4.84299	0.00115094	0.0202667	-0.864881	4.49466	4.60842	4.52738	4.78336	4.87791	4.85926	2166	2714	3902	2622	3642	3349
Prox2	PROX2	ENSMUSG00000042320	ENSMUSG00000042320.18	NA	ENSMUSG00000042320.17	-0.971471	-0.990479	-4.84125	0.00115356	0.0202824	-0.509918	-0.531207	-0.235807	-0.723324	-1.46484	-1.61296	-1.37474	66	94	102	34	40	44
Ssh1	SSH1	ENSMUSG00000042121	ENSMUSG00000042121.17	231637	ENSMUSG00000042121.16	-0.489951	3.03275	-4.8394	0.00115635	0.0202824	-0.673627	3.42404	3.19984	3.23065	2.61522	2.85696	2.86977	1031	1022	1588	583	897	843
Trim62	TRIM62	ENSMUSG00000041000	ENSMUSG00000041000.9	67525	ENSMUSG00000041000.8	-0.455342	1.60923	-4.83743	0.00115934	0.0203038	-0.532251	1.86266	1.81482	1.83441	1.3953	1.41133	1.33688	349	391	603	250	329	291
Sp4	SP4	ENSMUSG00000025323	ENSMUSG00000025323.11	20688	ENSMUSG00000025323.10	-0.415268	2.49771	-4.83624	0.00116115	0.0203038	-0.617334	2.75225	2.67057	2.69852	2.27369	2.37699	2.21427	647	708	1098	460	643	535
Traf1	TRAF1	ENSMUSG00000026875	ENSMUSG00000026875.15	22029	ENSMUSG00000026875.14	0.401881	8.389	4.83599	0.00116153	0.0203038	-0.992535	8.06666	8.26136	8.23641	8.71303	8.61207	8.44449	25765	34145	51035	39963	48472	40201
Hpcal1	HPCAL1	ENSMUSG00000071379	ENSMUSG00000071379.3	53602	ENSMUSG00000071379.2	-0.327574	6.19983	-4.8337	0.00116502	0.0203297	-0.975075	6.48187	6.35985	6.25144	6.04994	6.05746	5.99844	8589	9139	12892	6309	8250	7377
Pidd1	PIDD1	ENSMUSG00000025507	ENSMUSG00000025507.14	57913	ENSMUSG00000025507.13	-0.376158	2.84084	-4.83307	0.00116598	0.0203297	-0.660527	3.03465	3.03088	3.02713	2.56746	2.69914	2.68577	787	909	1379	564	804	742
Pfdn4	PFDN4	ENSMUSG00000052033	ENSMUSG00000052033.14	109054	ENSMUSG00000052033.13	0.261507	5.57706	4.83138	0.00116856	0.0203297	-0.951126	5.42631	5.4721	5.43984	5.71852	5.65256	5.75304	4132	4939	7345	5014	6231	6223
Slc12a6	SLC12A6	ENSMUSG00000027130	ENSMUSG00000027130.16	107723	ENSMUSG00000027130.15	0.487417	4.595	4.83093	0.00116926	0.0203297	-0.871	4.17132	4.39208	4.47006	4.98721	4.85797	4.69135	1731	2336	3750	3020	3592	2981
Ptpn22	PTPN22	ENSMUSG00000027843	ENSMUSG00000027843.14	19260	ENSMUSG00000027843.13	-1.15139	2.49435	-4.83053	0.00116987	0.0203297	-0.617068	2.94781	3.58295	2.70507	2.15285	1.85616	1.72128	741	1333	1103	423	448	380
Cux2	CUX2	ENSMUSG00000042589	ENSMUSG00000042589.19	13048	ENSMUSG00000042589.18	0.907011	1.34399	4.8286	0.00117283	0.020332	-0.523524	0.909366	0.445124	1.26431	1.90034	1.74242	1.80237	180	151	406	355	414	402
Cped1	CPED1	ENSMUSG00000062980	ENSMUSG00000062980.16	214642	ENSMUSG00000062980.15	-0.729703	0.655917	-4.82859	0.00117285	0.020332	-0.487613	0.801528	1.0998	1.14986	0.106114	0.4438	0.334401	167	238	375	102	168	145
Otor	OTOR	ENSMUSG00000027416	ENSMUSG00000027416.3	57329	ENSMUSG00000027416.2	0.962516	-0.825279	4.82685	0.00117552	0.0203406	-0.508421	-1.07869	-1.6483	-1.20313	-0.224638	-0.259318	-0.537592	45	35	73	81	103	79
Pdgfrb	PDGFRB	ENSMUSG00000024620	ENSMUSG00000024620.12	18596	ENSMUSG00000024620.11	0.904008	-1.21929	4.81954	0.00118685	0.0205096	-0.552042	-1.65575	-1.49427	-1.83295	-0.886866	-0.833864	-0.61207	30	39	47	51	69	75
Kdm1a	KDM1A	ENSMUSG00000036940	ENSMUSG00000036940.16	99982	ENSMUSG00000036940.15	-0.244309	6.74986	-4.8175	0.00119002	0.0205096	-1.01063	6.9231	6.85126	6.84204	6.6389	6.63948	6.6044	11662	12848	19414	9490	12350	11228
Dnmt3a	DNMT3A	ENSMUSG00000020661	ENSMUSG00000020661.16	13435	ENSMUSG00000020661.15	-0.446689	5.43885	-4.81607	0.00119227	0.0205096	-0.96125	5.75572	5.60829	5.62536	5.16113	5.06731	5.41529	5192	5428	8353	3407	4153	4924
Wdr47	WDR47	ENSMUSG00000040389	ENSMUSG00000040389.16	99512	ENSMUSG00000040389.15	-0.347419	3.90056	-4.81501	0.00119392	0.0205096	-0.814036	4.02223	4.17959	4.02215	3.75475	3.6906	3.73402	1561	2016	2749	1285	1599	1535
Ncapg2	NCAPG2	ENSMUSG00000042029	ENSMUSG00000042029.8	76044	ENSMUSG00000042029.7	-0.401844	5.95878	-4.81469	0.00119443	0.0205096	-0.991962	6.09486	6.22908	6.15878	5.58129	5.892	5.79665	6568	8347	12090	4559	7356	6414
Ephx1	EPHX1	ENSMUSG00000038776	ENSMUSG00000038776.14	13849	ENSMUSG00000038776.13	2.53131	1.47639	4.81239	0.00119805	0.0205522	-0.53591	0.385054	-1.4582	1.53824	2.85813	2.86498	2.67014	125	40	491	690	902	734
Clspn	CLSPN	ENSMUSG00000042489	ENSMUSG00000042489.16	269582	ENSMUSG00000042489.15	-0.569922	5.15649	-4.81056	0.00120092	0.0205808	-0.946831	5.37224	5.56293	5.40163	4.57161	5.03215	4.99834	3980	5260	7153	2264	4053	3688
Itm2c	ITM2C	ENSMUSG00000026223	ENSMUSG00000026223.16	64294	ENSMUSG00000026223.15	0.386106	8.13247	4.80987	0.00120201	0.0205808	-1.02937	7.95306	7.77941	8.08599	8.37876	8.26703	8.33054	23814	24448	45982	31698	38161	37148
Ccl4	CCL4	ENSMUSG00000018930	ENSMUSG00000018930.4	20303	ENSMUSG00000018930.3	0.702399	10.9138	4.80851	0.00120416	0.0205981	-1.01186	10.2513	10.5697	10.8705	11.4053	11.2805	11.1055	117135	169127	316818	258301	308150	254258
Ccl4	CCL4L2	ENSMUSG00000018930	ENSMUSG00000018930.4	20303	ENSMUSG00000018930.3	0.702399	10.9138	4.80851	0.00120416	0.0205981	-1.01186	10.2513	10.5697	10.8705	11.4053	11.2805	11.1055	117135	169127	316818	258301	308150	254258
Synj2	SYNJ2	ENSMUSG00000023805	ENSMUSG00000023805.18	20975	ENSMUSG00000023805.17	-0.659119	4.01608	-4.80628	0.00120769	0.0206388	-0.835971	4.69167	4.21562	4.15681	3.65965	3.66144	3.71129	2483	2067	3018	1203	1567	1511
Gale	GALE	ENSMUSG00000028671	ENSMUSG00000028671.17	74246	ENSMUSG00000028671.16	0.367341	3.53286	4.80437	0.00121073	0.0206578	-0.785576	3.34941	3.29932	3.3985	3.61584	3.73937	3.79473	979	1095	1784	1167	1654	1601
Dut	DUT	ENSMUSG00000027203	ENSMUSG00000027203.16	110074	ENSMUSG00000027203.15	0.336351	5.90896	4.80332	0.0012124	0.0206603	-1.00698	5.67399	5.74414	5.80337	5.9513	6.1354	6.14556	4906	5964	9450	5892	8708	8169
Rcn1	RCN1	ENSMUSG00000005973	ENSMUSG00000005973.7	19672	ENSMUSG00000005973.6	0.352429	5.90773	4.80256	0.00121362	0.0206615	-1.00794	5.57826	5.77192	5.83925	6.04903	6.08997	6.11792	4591	6080	9688	6305	8438	8014
Krt6a	KRT6B	ENSMUSG00000058354	ENSMUSG00000058354.8	16687	ENSMUSG00000058354.7	-1.96424	-2.1559	-4.80018	0.00121742	0.0206856	-0.761607	-1.60921	-0.977871	-1.00192	-2.52897	-2.6674	-4.15003	31	56	84	16	19	6
Krt6a	KRT6A	ENSMUSG00000058354	ENSMUSG00000058354.8	16687	ENSMUSG00000058354.7	-1.96424	-2.1559	-4.80018	0.00121742	0.0206856	-0.761607	-1.60921	-0.977871	-1.00192	-2.52897	-2.6674	-4.15003	31	56	84	16	19	6
Krt6a	KRT6C	ENSMUSG00000058354	ENSMUSG00000058354.8	16687	ENSMUSG00000058354.7	-1.96424	-2.1559	-4.80018	0.00121742	0.0206856	-0.761607	-1.60921	-0.977871	-1.00192	-2.52897	-2.6674	-4.15003	31	56	84	16	19	6
Clec12a	CLEC12A	ENSMUSG00000053063	ENSMUSG00000053063.12	232413	ENSMUSG00000053063.11	0.674241	4.17716	4.79951	0.00121849	0.0206856	-0.867605	3.66558	3.9514	3.88057	4.72269	4.20864	4.6341	1219	1721	2492	2514	2290	2865
Dpep3	DPEP3	ENSMUSG00000031898	ENSMUSG00000031898.10	71854	ENSMUSG00000031898.9	-0.629537	0.77771	-4.79467	0.00122628	0.0207981	-0.53538	1.28079	0.97344	1.04221	0.363272	0.477648	0.528904	233	218	348	122	172	166
Txndc16	TXNDC16	ENSMUSG00000021830	ENSMUSG00000021830.15	70561	ENSMUSG00000021830.14	0.565924	4.74583	4.79241	0.00122993	0.0208403	-0.93862	4.25074	4.37156	4.73819	5.04846	5.10536	4.9607	1829	2303	4516	3151	4264	3593
Gcnt1	GCNT1	ENSMUSG00000038843	ENSMUSG00000038843.19	14537	ENSMUSG00000038843.18	-1.00112	3.8499	-4.79065	0.00123278	0.0208587	-0.831569	4.62327	4.32898	4.1477	3.08574	3.85656	3.05717	2368	2236	2999	808	1794	960
Itpr3	ITPR3	ENSMUSG00000042644	ENSMUSG00000042644.10	16440	ENSMUSG00000042644.9	-0.371824	5.50366	-4.79031	0.00123334	0.0208587	-1.00182	5.65862	5.73783	5.6756	5.24542	5.483	5.22149	4854	5938	8649	3612	5540	4305
Akt1	AKT1	ENSMUSG00000001729	ENSMUSG00000001729.15	11651	ENSMUSG00000001729.14	-0.255745	8.23487	-4.78483	0.00124226	0.0209852	-1.06408	8.41709	8.37068	8.30025	8.07356	8.13439	8.11326	32849	36833	53344	25654	34809	31954
Nck1	NCK1	ENSMUSG00000032475	ENSMUSG00000032475.16	17973	ENSMUSG00000032475.15	0.39898	5.25092	4.78429	0.00124315	0.0209852	-0.994232	4.94123	5.1373	5.06773	5.59233	5.32492	5.44199	2952	3916	5675	4594	4965	5016
Rac3	RAC3	ENSMUSG00000018012	ENSMUSG00000018012.12	170758	ENSMUSG00000018012.11	-0.880873	-0.104964	-4.78294	0.00124536	0.0210027	-0.532862	0.385054	0.218759	0.420563	-0.94401	-0.375376	-0.334775	125	129	226	49	95	91
Cisd3	CISD3	ENSMUSG00000078695	ENSMUSG00000078695.9	217149	ENSMUSG00000078695.8	0.360653	3.9788	4.78122	0.00124818	0.0210305	-0.871692	3.86318	3.66292	3.86369	4.18777	4.16451	4.13074	1398	1409	2463	1735	2221	2021
Pknox1	PKNOX1	ENSMUSG00000006705	ENSMUSG00000006705.14	18771	ENSMUSG00000006705.13	-0.275961	4.78039	-4.77895	0.00125192	0.0210388	-0.960445	4.92254	4.96951	4.86618	4.65154	4.65013	4.62247	2914	3486	4935	2393	3110	2842
Gja1	GJA1	ENSMUSG00000050953	ENSMUSG00000050953.11	14609	ENSMUSG00000050953.10	2.41699	2.32463	4.77806	0.0012534	0.0210388	-0.650484	-0.202785	0.849409	2.47907	3.72641	3.89151	3.20413	83	200	943	1260	1838	1063
Atp2b4	ATP2B4	ENSMUSG00000026463	ENSMUSG00000026463.18	381290	ENSMUSG00000026463.17	-0.991773	0.601546	-4.77749	0.00125433	0.0210388	-0.54902	0.792889	1.12379	1.33021	0.0776855	-0.191254	0.475955	166	242	425	100	108	160
Cstf1	CSTF1	ENSMUSG00000027498	ENSMUSG00000027498.15	67337	ENSMUSG00000027498.14	0.237503	5.9949	4.77715	0.0012549	0.0210388	-1.04723	5.90549	5.8484	5.87485	6.11849	6.0944	6.12779	5760	6411	9930	6616	8464	8069
Immp1l	IMMP1L	ENSMUSG00000042670	ENSMUSG00000042670.6	66541	ENSMUSG00000042670.5	0.385082	3.89803	4.77698	0.00125518	0.0210388	-0.867845	3.78801	3.66496	3.67167	4.02515	4.0191	4.21931	1327	1411	2156	1550	2008	2149
Dcxr	DCXR	ENSMUSG00000039450	ENSMUSG00000039450.12	67880	ENSMUSG00000039450.11	0.530548	3.84877	4.77667	0.0012557	0.0210388	-0.861588	3.69022	3.42172	3.6467	3.93195	4.2972	4.10481	1240	1192	2119	1453	2435	1985
Chst10	CHST10	ENSMUSG00000026080	ENSMUSG00000026080.15	98388	ENSMUSG00000026080.13	-0.475612	2.43902	-4.77543	0.00125775	0.0210535	-0.691826	2.63631	2.78597	2.62303	2.05052	2.28679	2.2515	597	767	1042	394	604	549
Fbxo42	FBXO42	ENSMUSG00000028920	ENSMUSG00000028920.10	213499	ENSMUSG00000028920.9	-0.291584	6.06735	-4.77282	0.00126208	0.0210878	-1.05528	6.26106	6.17574	6.20296	5.95814	5.98172	5.82449	7370	8044	12466	5920	7828	6539
Xrn2	XRN2	ENSMUSG00000027433	ENSMUSG00000027433.6	24128	ENSMUSG00000027433.5	0.246395	8.16467	4.77278	0.00126215	0.0210878	-1.0811	8.05491	8.00166	8.0679	8.31164	8.3155	8.23643	25556	28520	45409	30257	39465	34802
Klk9	KLK9	ENSMUSG00000047884	ENSMUSG00000047884.7	101533	ENSMUSG00000047884.6	-1.89787	-3.33822	-4.77137	0.0012645	0.0211045	-1.10213	-2.94263	-1.82077	-2.42552	-4.11393	-4.04591	-4.68055	12	31	31	5	7	4
Fam171a1	FAM171A1	ENSMUSG00000050530	ENSMUSG00000050530.15	269233	ENSMUSG00000050530.14	-0.568749	1.22771	-4.76943	0.00126775	0.0211045	-0.592514	1.64473	1.5573	1.36041	0.898309	0.938979	0.966509	300	327	434	177	237	225
Ildr1	ILDR1	ENSMUSG00000022900	ENSMUSG00000022900.15	106347	ENSMUSG00000022900.14	0.854328	0.575299	4.76845	0.00126937	0.0211045	-0.560764	-0.0866433	0.0157314	0.476779	0.806012	1.11597	1.12394	90	112	235	166	268	251
Pafah1b3	PAFAH1B3	ENSMUSG00000005447	ENSMUSG00000005447.13	18476	ENSMUSG00000005447.12	0.720656	2.05686	4.76831	0.00126962	0.0211045	-0.662397	1.44418	1.59212	2.01188	2.33202	2.55994	2.40101	261	335	682	479	730	609
Timm9	TIMM9	ENSMUSG00000021079	ENSMUSG00000021079.17	30056	ENSMUSG00000021079.16	-0.320173	4.6695	-4.76797	0.00127019	0.0211045	-0.964523	4.84736	4.87769	4.76477	4.56906	4.41761	4.5405	2766	3271	4600	2260	2647	2685
Zfp280d	ZNF280D	ENSMUSG00000038535	ENSMUSG00000038535.18	235469	ENSMUSG00000038535.17	-0.288058	4.90924	-4.76413	0.00127664	0.0211649	-0.992953	5.05939	5.12435	4.98077	4.75278	4.7668	4.77135	3204	3881	5343	2567	3372	3151
Il18	IL18	ENSMUSG00000039217	ENSMUSG00000039217.14	16173	ENSMUSG00000039217.13	-0.626832	3.34775	-4.76325	0.00127813	0.0211649	-0.814239	3.36698	3.84355	3.75864	2.96288	3.16808	2.98636	991	1597	2290	742	1113	914
Rassf3	RASSF3	ENSMUSG00000025795	ENSMUSG00000025795.9	192678	ENSMUSG00000025795.8	-0.342113	5.48069	-4.763	0.00127855	0.0211649	-1.03857	5.78706	5.56622	5.60711	5.27545	5.37095	5.27736	5306	5272	8248	3688	5126	4475
Zfp740	ZNF740	ENSMUSG00000046897	ENSMUSG00000046897.18	68744	ENSMUSG00000046897.17	-0.34473	5.99854	-4.75921	0.00128496	0.0212289	-1.07124	6.30785	6.09497	6.11173	5.83297	5.75682	5.88688	7613	7606	11702	5428	6698	6828
Atp5e	ATP5F1E	ENSMUSG00000016252	ENSMUSG00000016252.8	67126	ENSMUSG00000016252.7	0.250581	7.11049	4.75862	0.00128596	0.0212289	-1.09751	7.04906	6.92812	6.97864	7.24706	7.23474	7.2253	12726	13551	21342	14466	18658	17267
Cd86	CD86	ENSMUSG00000022901	ENSMUSG00000022901.14	12524	ENSMUSG00000022901.13	0.430939	8.29965	4.75682	0.00128902	0.02126	-1.10311	8.09296	7.88848	8.27146	8.54109	8.52484	8.47906	26239	26368	52290	35473	45628	41176
Serpinb6a	SERPINB6	ENSMUSG00000060147	ENSMUSG00000060147.16	20719	ENSMUSG00000060147.15	-0.420768	6.81649	-4.75289	0.00129573	0.0213364	-1.10141	7.11909	7.1087	6.85293	6.73433	6.53635	6.54753	13359	15358	19561	10139	11498	10794
Nup153	NUP153	ENSMUSG00000021374	ENSMUSG00000021374.11	218210	ENSMUSG00000021374.10	-0.350668	7.46379	-4.75203	0.00129722	0.0213364	-1.10893	7.71504	7.70363	7.49865	7.35862	7.29783	7.209	20192	23197	30604	15629	19492	17073
Slc30a4	SLC30A4	ENSMUSG00000005802	ENSMUSG00000005802.13	22785	ENSMUSG00000005802.12	-0.340957	3.86053	-4.75202	0.00129722	0.0213364	-0.895787	4.02776	4.12193	3.95282	3.64882	3.69959	3.71224	1567	1937	2620	1194	1609	1512
Zdhhc8	ZDHHC8	ENSMUSG00000060166	ENSMUSG00000060166.7	27801	ENSMUSG00000060166.6	-0.650741	0.279068	-4.75105	0.00129889	0.0213443	-0.574294	0.598386	0.68173	0.530887	0.133993	-0.113601	-0.156988	145	178	244	104	114	103
Nav1	NAV1	ENSMUSG00000009418	ENSMUSG00000009418.17	215690	ENSMUSG00000009418.16	-0.320279	6.57878	-4.74572	0.00130807	0.0214612	-1.10754	6.66359	6.81557	6.73679	6.48251	6.46379	6.31042	9742	12534	18048	8515	10934	9158
Kynu	KYNU	ENSMUSG00000026866	ENSMUSG00000026866.17	70789	ENSMUSG00000026866.16	0.867781	3.15844	4.74544	0.00130856	0.0214612	-0.815742	2.2063	2.84671	3.05509	3.70914	3.64012	3.49327	443	800	1406	1245	1544	1299
Fkbp9	FKBP9	ENSMUSG00000029781	ENSMUSG00000029781.8	27055	ENSMUSG00000029781.7	0.597744	4.43053	4.74431	0.00131052	0.0214612	-0.972861	4.25468	4.18957	3.96215	4.85526	4.46267	4.85882	1834	2030	2637	2756	2731	3348
Pde10a	PDE10A	ENSMUSG00000023868	ENSMUSG00000023868.18	23984	ENSMUSG00000023868.17	0.674409	5.48323	4.74413	0.00131084	0.0214612	-1.06475	5.13696	5.22276	5.07407	6.15827	5.52559	5.78173	3381	4155	5700	6801	5706	6348
Tmcc2	TMCC2	ENSMUSG00000042066	ENSMUSG00000042066.17	68875	ENSMUSG00000042066.16	-0.866127	3.22755	-4.74347	0.00131198	0.0214612	-0.823104	3.27071	4.04076	3.66497	2.65425	2.86658	2.86806	927	1831	2146	599	903	842
Slc40a1	SLC40A1	ENSMUSG00000025993	ENSMUSG00000025993.11	53945	ENSMUSG00000025993.10	1.43359	6.92668	4.74196	0.00131461	0.0214846	-1.11458	6.37324	5.57903	6.67054	8.08922	7.12405	7.72397	7966	5319	17238	25934	17280	24397
Myadm	MYADM	ENSMUSG00000068566	ENSMUSG00000068566.14	50918	ENSMUSG00000068566.12	-0.698466	7.16638	-4.74091	0.00131643	0.0214927	-1.12166	7.24586	7.8187	7.48168	6.90395	6.95545	6.59266	14586	25123	30246	11404	15374	11137
Ly75	LY75	ENSMUSG00000026980	ENSMUSG00000026980.16	17076	ENSMUSG00000026980.15	0.54631	2.52126	4.7403	0.00131749	0.0214927	-0.74964	2.2063	2.11034	2.41178	2.66862	2.77767	2.95285	443	480	900	605	849	893
Ly75	LY75-CD302	ENSMUSG00000026980	ENSMUSG00000026980.16	17076	ENSMUSG00000026980.15	0.54631	2.52126	4.7403	0.00131749	0.0214927	-0.74964	2.2063	2.11034	2.41178	2.66862	2.77767	2.95285	443	480	900	605	849	893
Spi1	SPI1	ENSMUSG00000002111	ENSMUSG00000002111.9	20375	ENSMUSG00000002111.8	0.265987	8.91281	4.73768	0.00132208	0.0215315	-1.12763	8.80843	8.72406	8.80717	9.11364	9.03096	8.9926	43085	47056	75803	52754	64802	58781
Srebf2	SREBF2	ENSMUSG00000022463	ENSMUSG00000022463.9	20788	ENSMUSG00000022463.8	-0.298824	8.19764	-4.73703	0.00132321	0.0215315	-1.13099	8.40731	8.36346	8.27013	8.091	8.09864	7.95529	32627	36649	52242	25966	33957	28640
Arl5b	ARL5B	ENSMUSG00000017418	ENSMUSG00000017418.15	75869	ENSMUSG00000017418.14	0.311622	4.94131	4.73642	0.00132428	0.0215315	-1.03578	4.78665	4.72772	4.83665	5.17168	5.11748	5.0077	2652	2948	4835	3432	4300	3712
Znrf3	ZNRF3	ENSMUSG00000041961	ENSMUSG00000041961.15	407821	ENSMUSG00000041961.14	-0.422747	3.29649	-4.7362	0.00132466	0.0215315	-0.846949	3.50825	3.44334	3.56478	3.14345	3.18739	2.9317	1093	1210	2002	841	1128	880
Rundc3b	RUNDC3B	ENSMUSG00000040570	ENSMUSG00000040570.15	242819	ENSMUSG00000040570.14	-1.2409	-0.17518	-4.735	0.00132677	0.0215462	-0.592338	0.656685	0.775597	-0.0234258	-0.94401	-0.941578	-0.57435	151	190	166	49	64	77
Trerf1	TRERF1	ENSMUSG00000064043	ENSMUSG00000064043.16	224829	ENSMUSG00000064043.13	-0.462426	2.28891	-4.73337	0.00132963	0.0215732	-0.732302	2.64593	2.49542	2.43404	2.08663	2.10654	1.96491	601	627	914	404	533	450
Map7d1	MAP7D1	ENSMUSG00000028849	ENSMUSG00000028849.18	245877	ENSMUSG00000028849.17	-0.335838	7.24348	-4.73209	0.00133189	0.02158	-1.1355	7.52436	7.35728	7.35237	7.17792	7.00171	7.04723	17692	18246	27653	13789	15875	15262
Rnf122	RNF122	ENSMUSG00000039328	ENSMUSG00000039328.12	68867	ENSMUSG00000039328.11	0.99473	-1.13918	4.73178	0.00133245	0.02158	-0.642787	-1.47796	-2.01669	-1.43702	-0.703001	-0.733637	-0.46677	34	27	62	58	74	83
Ankrd13b	ANKRD13B	ENSMUSG00000037907	ENSMUSG00000037907.17	268445	ENSMUSG00000037907.16	-0.415613	4.85285	-4.73039	0.00133491	0.0216003	-1.03361	5.20406	5.06826	4.92264	4.57352	4.59288	4.7557	3542	3733	5132	2267	2989	3117
Dop1a	DOP1A	ENSMUSG00000034973	ENSMUSG00000034973.17	320615	ENSMUSG00000034973.16	-0.359801	4.4995	-4.72662	0.00134159	0.0216889	-1.00417	4.58312	4.76013	4.69506	4.26859	4.43171	4.25838	2303	3015	4383	1835	2673	2208
Pex1	PEX1	ENSMUSG00000005907	ENSMUSG00000005907.15	71382	ENSMUSG00000005907.14	-0.351907	3.69043	-4.72408	0.0013461	0.0217211	-0.913416	3.97337	3.80326	3.83291	3.45799	3.54455	3.53053	1509	1553	2411	1046	1445	1333
Smarcal1	SMARCAL1	ENSMUSG00000039354	ENSMUSG00000039354.17	54380	ENSMUSG00000039354.16	-0.278455	4.40834	-4.72346	0.00134721	0.0217211	-0.999443	4.51975	4.55206	4.5664	4.30583	4.2243	4.2817	2204	2610	4009	1883	2315	2244
Sgk3	SGK3	ENSMUSG00000025915	ENSMUSG00000025915.15	170755	ENSMUSG00000025915.14	-0.396709	5.80938	-4.72054	0.00135245	0.0217664	-1.11646	5.88684	6.19622	5.94128	5.57336	5.65256	5.60601	5686	8159	10398	4534	6231	5620
Sgk3	C8orf44-SGK3	ENSMUSG00000025915	ENSMUSG00000025915.15	170755	ENSMUSG00000025915.14	-0.396709	5.80938	-4.72054	0.00135245	0.0217664	-1.11646	5.88684	6.19622	5.94128	5.57336	5.65256	5.60601	5686	8159	10398	4534	6231	5620
Luzp1	LUZP1	ENSMUSG00000001089	ENSMUSG00000001089.15	269593	ENSMUSG00000001089.14	-0.399205	6.33932	-4.71873	0.0013557	0.0217992	-1.13941	6.48623	6.60902	6.52057	6.23389	6.23571	5.95053	8615	10862	15536	7167	9335	7136
Rcsd1	RCSD1	ENSMUSG00000040723	ENSMUSG00000040723.15	226594	ENSMUSG00000040723.14	0.655769	7.69138	4.71624	0.00136019	0.0218519	-1.15986	7.05291	7.36548	7.67086	7.97133	7.9436	8.14412	12760	18350	34484	23899	30497	32645
Cep76	CEP76	ENSMUSG00000073542	ENSMUSG00000073542.4	225659	ENSMUSG00000073542.3	-0.377778	3.8379	-4.71424	0.0013638	0.0218903	-0.944949	3.90586	4.13822	4.03469	3.58714	3.65499	3.70651	1440	1959	2773	1144	1560	1506
N4bp3	N4BP3	ENSMUSG00000001053	ENSMUSG00000001053.16	212706	ENSMUSG00000001053.15	-1.99952	-1.80424	-4.71274	0.00136652	0.0219143	-0.78485	-0.168637	-1.11155	-1.05408	-2.81848	-2.07016	-3.60255	85	51	81	13	29	9
Akap6	AKAP6	ENSMUSG00000061603	ENSMUSG00000061603.9	238161	ENSMUSG00000061603.8	-1.20186	-1.53005	-4.71187	0.0013681	0.0219201	-0.719048	-1.21145	-0.521925	-1.03648	-2.28796	-1.88672	-2.23576	41	77	82	19	33	24
Synrg	SYNRG	ENSMUSG00000034940	ENSMUSG00000034940.16	217030	ENSMUSG00000034940.15	-0.291135	4.78514	-4.71094	0.0013698	0.0219237	-1.05547	4.94123	4.88341	4.96884	4.57034	4.7034	4.64363	2952	3284	5299	2262	3227	2884
Elp5	ELP5	ENSMUSG00000018565	ENSMUSG00000018565.18	54351	ENSMUSG00000018565.17	0.251277	6.08482	4.7104	0.00137077	0.0219237	-1.14404	5.91473	5.93973	6.0209	6.23167	6.21218	6.18973	5797	6830	10988	7156	9184	8423
Endod1	ENDOD1	ENSMUSG00000037419	ENSMUSG00000037419.10	71946	ENSMUSG00000037419.9	-1.20663	5.92511	-4.70241	0.0013854	0.0221184	-1.13816	6.05206	6.86656	6.67012	5.19213	5.83295	4.93682	6376	12985	17233	3481	7061	3534
Tbc1d30	TBC1D30	ENSMUSG00000052302	ENSMUSG00000052302.7	74694	ENSMUSG00000052302.6	-0.646604	1.09117	-4.69949	0.00139078	0.0221587	-0.674212	1.19815	1.4475	1.56442	0.898309	0.785287	0.653351	220	303	500	177	213	181
Rps21	RPS21	ENSMUSG00000039001	ENSMUSG00000039001.13	66481	ENSMUSG00000039001.12	0.23986	9.05193	4.69929	0.00139115	0.0221587	-1.1808	8.97803	8.91315	8.90473	9.21026	9.14818	9.15722	48460	53646	81106	56408	70287	65886
Rbm38	RBM38	ENSMUSG00000027510	ENSMUSG00000027510.18	56190	ENSMUSG00000027510.17	0.348341	5.59964	4.69904	0.00139162	0.0221587	-1.13683	5.3374	5.38419	5.54584	5.87204	5.70997	5.74839	3885	4647	7905	5577	6484	6203
Fntb	CHURC1-FNTB	ENSMUSG00000033373	ENSMUSG00000033373.17	110606	ENSMUSG00000033373.16	-0.38783	3.22995	-4.69783	0.00139387	0.0221748	-0.89151	3.33461	3.54902	3.38958	3.02933	3.06887	3.00828	969	1302	1773	777	1039	928
Fntb	FNTB	ENSMUSG00000033373	ENSMUSG00000033373.17	110606	ENSMUSG00000033373.16	-0.38783	3.22995	-4.69783	0.00139387	0.0221748	-0.89151	3.33461	3.54902	3.38958	3.02933	3.06887	3.00828	969	1302	1773	777	1039	928
Fam160a2	FHIP1B	ENSMUSG00000044465	ENSMUSG00000044465.20	74349	ENSMUSG00000044465.19	-0.652585	3.24596	-4.69636	0.00139659	0.0221984	-0.892493	3.79018	3.61505	3.34665	2.81142	2.78782	3.12466	1329	1363	1721	668	855	1006
Zc3hav1l	ZC3HAV1L	ENSMUSG00000047749	ENSMUSG00000047749.3	209032	ENSMUSG00000047749.2	-0.675722	1.53563	-4.69514	0.00139887	0.0222149	-0.711474	2.17007	1.67159	1.80054	1.15795	1.16873	1.24492	432	354	589	212	278	273
Olfm4	OLFM4	ENSMUSG00000022026	ENSMUSG00000022026.8	380924	ENSMUSG00000022026.7	-0.985616	-1.20885	-4.69188	0.00140494	0.0222719	-0.698586	-0.792073	-0.485167	-0.871423	-1.50728	-1.97553	-1.62166	55	79	92	33	31	37
Ifnar1	IFNAR1	ENSMUSG00000022967	ENSMUSG00000022967.14	15975	ENSMUSG00000022967.13	-0.270507	6.32136	-4.68963	0.00140915	0.022319	-1.18032	6.5113	6.46191	6.39865	6.11609	6.2161	6.22408	8766	9809	14277	6605	9209	8626
Aif1	AIF1	ENSMUSG00000024397	ENSMUSG00000024397.15	11629	ENSMUSG00000024397.14	0.499927	6.26776	4.6874	0.00141334	0.0223626	-1.18169	5.93793	5.83619	6.27277	6.51501	6.45599	6.58864	5891	6357	13084	8709	10875	11106
Mycbp2	MYCBP2	ENSMUSG00000033004	ENSMUSG00000033004.17	105689	ENSMUSG00000033004.16	-0.274707	6.83622	-4.68588	0.0014162	0.0223626	-1.19615	7.04634	6.91947	6.95561	6.66988	6.76707	6.65899	12702	13470	21004	9696	13492	11661
Plekha4	PLEKHA4	ENSMUSG00000040428	ENSMUSG00000040428.20	69217	ENSMUSG00000040428.19	1.16462	2.05643	4.68588	0.00141621	0.0223626	-0.768696	0.956543	1.29735	2.06785	2.82431	2.76573	2.42681	186	273	709	674	842	620
Pou2f1	POU2F1	ENSMUSG00000026565	ENSMUSG00000026565.19	18986	ENSMUSG00000026565.18	-0.307186	4.94086	-4.68552	0.00141688	0.0223626	-1.1054	5.15898	5.13619	4.99367	4.81815	4.75045	4.78773	3433	3913	5391	2686	3334	3187
Arhgap6	ARHGAP6	ENSMUSG00000031355	ENSMUSG00000031355.17	11856	ENSMUSG00000031355.16	-1.13659	3.45494	-4.67925	0.00142878	0.0225306	-0.934116	3.68439	4.5236	3.88462	2.64459	3.28739	2.70507	1235	2559	2499	595	1209	752
Ldlrap1	LDLRAP1	ENSMUSG00000037295	ENSMUSG00000037295.8	100017	ENSMUSG00000037295.7	-0.613618	4.0722	-4.67515	0.0014366	0.022634	-1.02466	4.68468	4.28842	4.18286	3.86595	3.66604	3.74525	2471	2174	3073	1388	1572	1547
Rmdn3	RMDN3	ENSMUSG00000070730	ENSMUSG00000070730.12	67809	ENSMUSG00000070730.11	0.372708	5.51222	4.67312	0.00144049	0.0226555	-1.16788	5.15982	5.33718	5.47112	5.6756	5.70753	5.72211	3435	4498	7506	4867	6473	6091
Sipa1l1	SIPA1L1	ENSMUSG00000042700	ENSMUSG00000042700.17	217692	ENSMUSG00000042700.16	-0.808999	4.19255	-4.66905	0.00144834	0.0227392	-1.04404	5.02983	4.49628	4.30391	3.69049	3.81331	3.82151	3139	2511	3342	1229	1741	1631
Atp9a	ATP9A	ENSMUSG00000027546	ENSMUSG00000027546.16	11981	ENSMUSG00000027546.15	3.75488	0.193469	4.66753	0.00145128	0.022761	-0.679425	-0.845022	-4.62812	0.170843	2.20307	2.11194	2.14812	53	4	190	438	535	511
Cct2	CCT2	ENSMUSG00000034024	ENSMUSG00000034024.9	12461	ENSMUSG00000034024.8	-0.3435	8.99193	-4.66658	0.00145312	0.022761	-1.22719	9.23028	9.2516	9.00837	8.87357	8.80577	8.78197	57719	67830	87147	44667	55437	50796
Osbpl3	OSBPL3	ENSMUSG00000029822	ENSMUSG00000029822.16	71720	ENSMUSG00000029822.15	-0.575955	3.42574	-4.66571	0.0014548	0.022761	-0.958401	3.73938	3.81896	3.60317	2.94529	3.03659	3.41103	1283	1570	2056	733	1016	1227
Nbeal1	NBEAL1	ENSMUSG00000073664	ENSMUSG00000073664.12	269198	ENSMUSG00000073664.11	-0.513809	3.84921	-4.6613	0.00146339	0.0228555	-1.01841	3.92872	4.30557	4.08177	3.5345	3.50509	3.73964	1463	2200	2865	1103	1406	1541
Slamf1	SLAMF1	ENSMUSG00000015316	ENSMUSG00000015316.12	27218	ENSMUSG00000015316.11	0.951939	-0.579538	4.65862	0.00146864	0.0229062	-0.691882	-0.928278	-1.22819	-1.0191	-0.0576663	-0.421424	0.177431	50	47	83	91	92	130
Grap	GRAP	ENSMUSG00000004837	ENSMUSG00000004837.3	71520	ENSMUSG00000004837.2	1.35552	2.83556	4.65834	0.00146918	0.0229062	-0.888668	1.65906	1.70776	2.97928	3.60343	3.46979	3.59402	303	363	1334	1157	1372	1393
Grap	GRAPL	ENSMUSG00000004837	ENSMUSG00000004837.3	71520	ENSMUSG00000004837.2	1.35552	2.83556	4.65834	0.00146918	0.0229062	-0.888668	1.65906	1.70776	2.97928	3.60343	3.46979	3.59402	303	363	1334	1157	1372	1393
Tgfbi	TGFBI	ENSMUSG00000035493	ENSMUSG00000035493.11	21810	ENSMUSG00000035493.10	3.13519	4.78441	4.65546	0.00147486	0.0229719	-1.0628	3.91485	1.36937	4.2769	5.54314	7.11862	6.48359	1449	287	3280	4440	17215	10326
Nthl1	NTHL1	ENSMUSG00000041429	ENSMUSG00000041429.4	18207	ENSMUSG00000041429.3	0.407389	3.30558	4.6538	0.00147812	0.0229719	-0.963798	3.04013	3.00689	3.2415	3.46761	3.49789	3.57946	790	894	1600	1053	1399	1379
Tcp11l1	TCP11L1	ENSMUSG00000027175	ENSMUSG00000027175.11	320554	ENSMUSG00000027175.10	0.469597	3.64451	4.6533	0.00147911	0.0229719	-1.00706	3.35676	3.25112	3.59825	3.85552	3.82814	3.97726	984	1059	2049	1378	1759	1817
Camkk1	CAMKK1	ENSMUSG00000020785	ENSMUSG00000020785.18	55984	ENSMUSG00000020785.17	1.39298	-3.13969	4.65298	0.00147975	0.0229719	-1.11556	-4.12706	-4.09761	-3.35841	-2.36391	-2.39822	-2.49292	5	6	16	18	23	20
Ifih1	IFIH1	ENSMUSG00000026896	ENSMUSG00000026896.15	71586	ENSMUSG00000026896.14	0.776507	9.56399	4.65296	0.00147979	0.0229719	-1.24264	8.7548	9.32703	9.44733	9.99449	10.0747	9.78559	41513	71471	118139	97145	133596	101848
Lrrfip1	LRRFIP1	ENSMUSG00000026305	ENSMUSG00000026305.16	16978	ENSMUSG00000026305.15	-0.265028	9.04664	-4.64994	0.00148577	0.02304	-1.25044	9.27245	9.14117	9.12341	8.91527	8.92499	8.90252	59431	62832	94381	45977	60213	55223
Polg	POLG	ENSMUSG00000039176	ENSMUSG00000039176.18	18975	ENSMUSG00000039176.17	-0.235491	5.9575	-4.64805	0.00148954	0.0230634	-1.2263	6.09266	6.09989	6.03384	5.85722	5.83602	5.82537	6558	7632	11087	5520	7076	6543
Map3k9	MAP3K9	ENSMUSG00000042724	ENSMUSG00000042724.9	338372	ENSMUSG00000042724.8	-0.715066	0.422298	-4.64696	0.00149171	0.0230772	-0.708792	0.684974	0.884945	0.754543	0.327501	0.0528195	-0.170995	154	205	285	119	128	102
Mecom	MECOM	ENSMUSG00000027684	ENSMUSG00000027684.17	14013	ENSMUSG00000027684.16	-1.13289	-1.02523	-4.6459	0.00149383	0.0230807	-0.735915	-0.446938	-0.467133	-0.477992	-1.19833	-1.38295	-2.17805	70	80	121	41	47	25
Atg4a	ATG4A	ENSMUSG00000079418	ENSMUSG00000079418.6	666468	ENSMUSG00000079418.3	-0.409412	4.00589	-4.64302	0.00149958	0.0231391	-1.06406	4.07662	4.37532	4.18098	3.74348	3.8025	3.85645	1621	2309	3069	1275	1728	1671
Ptgis	PTGIS	ENSMUSG00000017969	ENSMUSG00000017969.14	NA	ENSMUSG00000017969.13	1.62963	-1.79579	4.63495	0.00151588	0.0233706	-0.844204	-3.19417	-3.04316	-1.74459	-0.915155	-1.08244	-0.795192	10	13	50	50	58	66
Trib1	TRIB1	ENSMUSG00000032501	ENSMUSG00000032501.10	211770	ENSMUSG00000032501.9	-0.309768	4.28818	-4.63202	0.00152183	0.0233903	-1.11352	4.50924	4.37656	4.44836	4.07903	4.19662	4.11927	2188	2311	3694	1609	2271	2005
Cd44	CD44	ENSMUSG00000005087	ENSMUSG00000005087.18	12505	ENSMUSG00000005087.17	0.381547	10.6078	4.63202	0.00152184	0.0233903	-1.26304	10.3642	10.3702	10.5177	10.8545	10.9064	10.6339	126663	147286	248097	176321	237777	183372
Dip2b	DIP2B	ENSMUSG00000023026	ENSMUSG00000023026.17	239667	ENSMUSG00000023026.16	-0.524011	5.35711	-4.63173	0.00152242	0.0233903	-1.21277	5.88962	5.50815	5.46554	5.1942	5.02143	5.06372	5697	5064	7477	3486	4023	3859
Hspa5	HSPA5	ENSMUSG00000026864	ENSMUSG00000026864.14	14828	ENSMUSG00000026864.13	0.241971	11.312	4.63107	0.00152376	0.0233903	-1.25631	11.1736	11.1686	11.231	11.3866	11.4616	11.4505	221979	256161	406747	254974	349366	322963
Tbc1d2	TBC1D2	ENSMUSG00000039813	ENSMUSG00000039813.15	381605	ENSMUSG00000039813.14	-0.734486	0.99714	-4.62996	0.00152605	0.0233903	-0.758106	1.61563	1.37438	1.14986	0.498096	0.798739	0.54613	294	288	375	134	215	168
Gsap	GSAP	ENSMUSG00000039934	ENSMUSG00000039934.13	212167	ENSMUSG00000039934.12	0.238686	6.09375	4.62984	0.00152628	0.0233903	-1.25802	5.93523	5.96589	6.02025	6.23951	6.20588	6.19571	5880	6955	10983	7195	9144	8458
Tbl2	TBL2	ENSMUSG00000005374	ENSMUSG00000005374.14	NA	ENSMUSG00000005374.13	-0.370398	3.20552	-4.62888	0.00152826	0.0234007	-0.983584	3.43657	3.45521	3.2946	3.00501	3.06331	2.97846	1040	1220	1660	764	1035	909
Bcap29	BCAP29	ENSMUSG00000020650	ENSMUSG00000020650.16	12033	ENSMUSG00000020650.15	-0.234003	6.23095	-4.62354	0.00153924	0.0235488	-1.27116	6.38586	6.34987	6.30859	6.13561	6.09543	6.11034	8036	9076	13413	6695	8470	7972
Cse1l	CSE1L	ENSMUSG00000002718	ENSMUSG00000002718.15	110750	ENSMUSG00000002718.14	0.297947	7.73944	4.62255	0.00154127	0.0235597	-1.29261	7.48669	7.61924	7.66532	7.81684	7.91619	7.93234	17236	21879	34352	21472	29923	28188
Cd300ld	CD300LF	ENSMUSG00000034641	ENSMUSG00000034641.3	217305	ENSMUSG00000034641.2	-1.12547	4.60914	-4.62071	0.00154509	0.0235981	-1.15205	5.34369	5.33525	4.84586	4.3971	4.309	3.4239	3902	4492	4866	2006	2455	1238
Ap5s1	AP5S1	ENSMUSG00000068264	ENSMUSG00000068264.12	69596	ENSMUSG00000068264.11	0.435486	1.96898	4.61876	0.00154913	0.0236397	-0.85522	1.67795	1.70776	1.8534	2.17985	2.21336	2.18157	307	363	611	431	574	523
Cyba	CYBA	ENSMUSG00000006519	ENSMUSG00000006519.12	13057	ENSMUSG00000006519.11	0.264083	8.46717	4.61671	0.00155338	0.0236773	-1.30025	8.3324	8.26435	8.40891	8.6473	8.57129	8.57878	30976	34216	57517	38183	47121	44123
Dync2i1	DYNC2I1	ENSMUSG00000042050	ENSMUSG00000042050.9	217935	ENSMUSG00000042050.8	-0.531934	2.81357	-4.61631	0.00155423	0.0236773	-0.950698	3.28002	2.88231	3.08755	2.45316	2.53604	2.64238	933	820	1438	521	718	720
Sgpp1	SGPP1	ENSMUSG00000021054	ENSMUSG00000021054.7	81535	ENSMUSG00000021054.6	-0.362868	5.1513	-4.61416	0.00155871	0.0237255	-1.22343	5.26076	5.46976	5.27062	4.95436	5.06487	4.88741	3684	4931	6532	2952	4146	3415
Vps13d	VPS13D	ENSMUSG00000020220	ENSMUSG00000020220.17	230895	ENSMUSG00000020220.16	-0.351173	6.35482	-4.61153	0.00156424	0.0237894	-1.29137	6.69276	6.46456	6.43674	6.12414	6.21876	6.19195	9941	9827	14659	6642	9226	8436
Zfp579	ZNF579	ENSMUSG00000051550	ENSMUSG00000051550.11	68490	ENSMUSG00000051550.10	0.501895	2.09031	4.60812	0.00157142	0.0238602	-0.881773	1.90336	1.66343	1.93816	2.41674	2.37923	2.24096	359	352	648	508	644	545
Mfsd7a	SLC49A3	ENSMUSG00000029490	ENSMUSG00000029490.5	243197	ENSMUSG00000029490.4	0.464488	3.97121	4.60805	0.00157155	0.0238602	-1.11087	3.5344	3.79861	3.85723	4.34959	4.14819	4.13927	1113	1548	2452	1941	2196	2033
Pid1	PID1	ENSMUSG00000045658	ENSMUSG00000045658.17	98496	ENSMUSG00000045658.16	-0.414784	6.77394	-4.60575	0.00157642	0.0239032	-1.3083	7.04486	7.0789	6.8201	6.71471	6.51792	6.46715	12689	15044	19121	10002	11352	10209
Fam214a	FAM214A	ENSMUSG00000034858	ENSMUSG00000034858.17	235493	ENSMUSG00000034858.16	-0.682213	1.5049	-4.60466	0.00157872	0.0239032	-0.828956	2.05195	1.57916	1.9044	1.16473	1.02733	1.30181	398	332	633	213	252	284
Polr3k	POLR3K	ENSMUSG00000038628	ENSMUSG00000038628.9	67005	ENSMUSG00000038628.8	0.296556	5.34366	4.6042	0.00157971	0.0239032	-1.25416	5.10634	5.18726	5.28534	5.50462	5.4434	5.53498	3310	4054	6599	4323	5390	5350
Ak4	AK4P3	ENSMUSG00000028527	ENSMUSG00000028527.19	11639	ENSMUSG00000028527.18	1.02871	-0.36243	4.59982	0.00158904	0.0240241	-0.758131	-0.531207	-1.42301	-0.695445	0.278383	0.0415484	0.15515	66	41	104	115	127	128
Ak4	AK4	ENSMUSG00000028527	ENSMUSG00000028527.19	11639	ENSMUSG00000028527.18	1.02871	-0.36243	4.59982	0.00158904	0.0240241	-0.758131	-0.531207	-1.42301	-0.695445	0.278383	0.0415484	0.15515	66	41	104	115	127	128
Bend6	BEND6	ENSMUSG00000042182	ENSMUSG00000042182.17	320705	ENSMUSG00000042182.16	-0.61966	3.8225	-4.59901	0.00159076	0.0240299	-1.10076	3.93069	4.33734	4.12394	3.43436	3.34124	3.76745	1465	2249	2950	1029	1255	1571
Itpkb	ITPKB	ENSMUSG00000038855	ENSMUSG00000038855.11	320404	ENSMUSG00000038855.10	-0.433302	8.17252	-4.59626	0.00159666	0.0240869	-1.32983	8.58091	8.29349	8.29271	8.04694	8.00091	7.82015	36799	34914	53066	25185	31733	26079
Fndc7	FNDC7	ENSMUSG00000045326	ENSMUSG00000045326.14	320181	ENSMUSG00000045326.13	-0.684467	-0.117785	-4.596	0.00159721	0.0240869	-0.76203	0.12087	0.336377	0.208221	-0.334961	-0.405911	-0.631306	104	140	195	75	93	74
Ptgr2	PTGR2	ENSMUSG00000072946	ENSMUSG00000072946.13	77219	ENSMUSG00000072946.12	-0.261156	4.7229	-4.59457	0.00160028	0.0241129	-1.2131	4.79964	4.88077	4.87753	4.58682	4.60824	4.58441	2676	3278	4974	2288	3021	2768
2310022B05Rik	C1orf198	ENSMUSG00000031983	ENSMUSG00000031983.8	69551	ENSMUSG00000031983.7	-0.361006	4.06217	-4.59079	0.00160845	0.0242156	-1.14447	4.36734	4.1463	4.22039	3.85761	3.8265	3.95487	1983	1970	3154	1380	1757	1789
Tgfbrap1	TGFBRAP1	ENSMUSG00000070939	ENSMUSG00000070939.10	73122	ENSMUSG00000070939.9	-0.439971	4.99575	-4.59017	0.00160979	0.0242156	-1.24343	5.3838	5.20845	5.06925	4.66713	4.74003	4.90587	4012	4114	5681	2419	3310	3459
Amdhd2	AMDHD2	ENSMUSG00000036820	ENSMUSG00000036820.13	245847	ENSMUSG00000036820.12	0.312952	4.59653	4.58678	0.00161716	0.024301	-1.21263	4.40751	4.39763	4.50728	4.80628	4.79895	4.66152	2039	2345	3848	2664	3448	2920
Slc66a2	SLC66A2	ENSMUSG00000034006	ENSMUSG00000034006.18	66943	ENSMUSG00000034006.17	-0.430334	3.85769	-4.58631	0.00161817	0.024301	-1.12514	4.17465	4.03603	4.00685	3.79569	3.47608	3.65682	1735	1825	2720	1322	1378	1455
Rnf180	RNF180	ENSMUSG00000021720	ENSMUSG00000021720.12	71816	ENSMUSG00000021720.11	-0.908521	-0.42359	-4.58454	0.00162203	0.0243386	-0.777947	-0.0551077	0.218759	-0.0853915	-0.607582	-1.23856	-0.773659	92	129	159	62	52	67
Azin1	AZIN1	ENSMUSG00000037458	ENSMUSG00000037458.16	54375	ENSMUSG00000037458.15	-0.394493	8.35499	-4.58373	0.00162381	0.024345	-1.34734	8.74916	8.45067	8.45638	8.17349	8.20874	8.09147	41351	38933	59441	27494	36650	31475
Mroh2a	MROH2A	ENSMUSG00000079429	ENSMUSG00000079429.10	100040766	ENSMUSG00000079429.9	-0.478075	1.45041	-4.58265	0.00162616	0.0243527	-0.854909	1.78202	1.71173	1.59013	1.21127	1.1944	1.21292	330	364	509	220	283	267
Usp31	USP31	ENSMUSG00000063317	ENSMUSG00000063317.8	76179	ENSMUSG00000063317.7	-0.257021	6.54492	-4.58021	0.00163153	0.0243703	-1.34082	6.65929	6.73156	6.62911	6.4798	6.39433	6.37541	9713	11825	16750	8499	10420	9580
Klf9	KLF9	ENSMUSG00000033863	ENSMUSG00000033863.3	16601	ENSMUSG00000033863.2	-0.559291	3.56407	-4.57925	0.00163364	0.0243703	-1.09653	3.92477	3.93708	3.67435	3.48665	3.05912	3.30244	1459	1704	2160	1067	1032	1138
Rbck1	RBCK1	ENSMUSG00000027466	ENSMUSG00000027466.16	24105	ENSMUSG00000027466.15	0.360213	7.25968	4.57764	0.00163718	0.0244028	-1.3543	7.02885	7.0415	7.16821	7.28913	7.56126	7.46916	12549	14659	24339	14894	23397	20447
Ddx24	DDX24	ENSMUSG00000041645	ENSMUSG00000041645.15	27225	ENSMUSG00000041645.14	-0.28757	8.07491	-4.57563	0.00164163	0.0244488	-1.35943	8.27254	8.18394	8.19953	8.02017	7.9418	7.8315	29717	32361	49747	24722	30459	26285
Ppp2r3c	PPP2R3C	ENSMUSG00000021022	ENSMUSG00000021022.10	59032	ENSMUSG00000021022.9	-0.323753	4.49399	-4.57345	0.00164646	0.0245004	-1.21872	4.70899	4.71395	4.55121	4.36878	4.26969	4.35134	2513	2920	3967	1967	2389	2355
Kmt5b	KMT5B	ENSMUSG00000045098	ENSMUSG00000045098.20	225888	ENSMUSG00000045098.19	-0.345509	5.47604	-4.5724	0.00164878	0.0245036	-1.30665	5.79221	5.62992	5.53061	5.28636	5.26258	5.35455	5325	5510	7822	3716	4755	4721
Nfx1	NFX1	ENSMUSG00000028423	ENSMUSG00000028423.16	74164	ENSMUSG00000028423.15	-0.240904	6.10286	-4.57211	0.00164943	0.0245036	-1.33984	6.25498	6.25545	6.16081	5.98086	5.97488	5.9902	7339	8501	12107	6014	7791	7335
Ccs	CCS	ENSMUSG00000034108	ENSMUSG00000034108.7	12460	ENSMUSG00000034108.6	0.283868	4.48516	4.57044	0.00165315	0.0245063	-1.22395	4.39829	4.28043	4.35396	4.57606	4.65059	4.65161	2026	2162	3460	2271	3111	2900
Septin8	SEPTIN8	ENSMUSG00000018398	ENSMUSG00000018398.19	20362	ENSMUSG00000018398.18	0.269254	6.98479	4.5702	0.00165367	0.0245063	-1.36239	6.83853	6.79388	6.91768	7.08189	7.08298	7.19379	10998	12347	20459	12901	16795	16894
Trim2	TRIM2	ENSMUSG00000027993	ENSMUSG00000027993.17	80890	ENSMUSG00000027993.16	-0.72277	1.088	-4.56853	0.00165741	0.0245414	-0.844848	1.28695	1.75462	1.30972	0.840262	0.620842	0.715579	234	375	419	170	190	189
Nhsl1	NHSL1	ENSMUSG00000039835	ENSMUSG00000039835.17	215819	ENSMUSG00000039835.16	-0.532389	0.555249	-4.56776	0.00165913	0.0245467	-0.816108	0.748901	0.834945	0.870991	0.303151	0.29986	0.273647	161	198	309	117	152	139
Ptges3	PTGES3	ENSMUSG00000071072	ENSMUSG00000071072.13	56351	ENSMUSG00000071072.12	-0.312512	7.88807	-4.56715	0.0016605	0.0245467	-1.37152	8.07047	8.14659	7.91565	7.78271	7.70197	7.71102	25833	31534	40861	20970	25794	24179
Psma3	PSMA3	ENSMUSG00000060073	ENSMUSG00000060073.10	19167	ENSMUSG00000060073.9	-0.248401	7.22291	-4.56646	0.00166204	0.0245493	-1.36986	7.41531	7.33393	7.2924	7.0811	7.07868	7.13603	16404	17953	26527	12894	16745	16231
Plau	PLAU	ENSMUSG00000021822	ENSMUSG00000021822.4	18792	ENSMUSG00000021822.3	-0.326021	7.6544	-4.56514	0.00166502	0.0245529	-1.37397	7.96693	7.73653	7.74875	7.52224	7.44677	7.50519	24044	23732	36397	17506	21612	20964
Secisbp2l	SECISBP2L	ENSMUSG00000035093	ENSMUSG00000035093.17	70354	ENSMUSG00000035093.16	0.277844	5.94591	4.56369	0.00166826	0.0245805	-1.3461	5.7933	5.73467	5.89117	6.05246	6.14119	6.0627	5329	5925	10043	6320	8743	7713
Eif6	EIF6	ENSMUSG00000027613	ENSMUSG00000027613.16	16418	ENSMUSG00000027613.15	0.244943	8.244	4.56297	0.00166988	0.0245842	-1.37736	8.13608	8.09689	8.1317	8.44015	8.33467	8.32451	27035	30466	47462	33076	39993	36993
Ankrd44	ANKRD44	ENSMUSG00000052331	ENSMUSG00000052331.15	329154	ENSMUSG00000052331.14	-0.368738	6.21325	-4.56072	0.00167498	0.0246092	-1.35937	6.55522	6.35082	6.29074	5.93802	6.03508	6.10962	9037	9082	13248	5838	8123	7968
Zfp180	ZNF180	ENSMUSG00000057101	ENSMUSG00000057101.9	210135	ENSMUSG00000057101.8	-0.310064	5.05245	-4.55941	0.00167795	0.0246092	-1.29323	5.2952	5.20353	5.13235	4.83629	4.97775	4.86956	3773	4100	5935	2720	3903	3373
Ercc6	ERCC6	ENSMUSG00000054051	ENSMUSG00000054051.8	319955	ENSMUSG00000054051.7	-0.448565	5.27807	-4.55933	0.00167812	0.0246092	-1.31038	5.73135	5.3359	5.44592	5.07117	5.08457	4.99952	5105	4494	7376	3201	4203	3691
Mitf	MITF	ENSMUSG00000035158	ENSMUSG00000035158.16	17342	ENSMUSG00000035158.15	0.329784	6.38205	4.55919	0.00167843	0.0246092	-1.36719	6.29262	6.2512	6.11086	6.4477	6.54636	6.64357	7533	8476	11695	8312	11578	11537
Itgb4	ITGB4	ENSMUSG00000020758	ENSMUSG00000020758.16	192897	ENSMUSG00000020758.15	1.35921	-1.68868	4.55544	0.00168697	0.0246666	-0.906565	-1.91406	-2.66877	-2.52016	-0.539943	-1.35289	-1.13623	25	17	29	65	48	52
Mlx	MLX	ENSMUSG00000017801	ENSMUSG00000017801.16	21428	ENSMUSG00000017801.15	0.281051	5.49601	4.55505	0.00168784	0.0246666	-1.33437	5.35401	5.28759	5.42066	5.67293	5.56573	5.67517	3930	4346	7248	4858	5867	5896
Rnaset2b	RNASET2	ENSMUSG00000094724	ENSMUSG00000094724.9	68195	ENSMUSG00000094724.8	0.759818	1.08372	4.55194	0.00169496	0.0247304	-0.867686	0.302254	0.842195	0.916868	1.60903	1.44166	1.39032	118	199	319	290	336	302
Gp6	GP6	ENSMUSG00000078810	ENSMUSG00000078810.5	243816	ENSMUSG00000078810.4	1.528	-1.99539	4.55109	0.0016969	0.0247386	-0.962526	-3.49903	-2.84385	-2.06295	-1.23352	-1.35289	-0.98011	8	15	40	40	48	58
Ninl	NINL	ENSMUSG00000068115	ENSMUSG00000068115.14	78177	ENSMUSG00000068115.13	0.412937	3.7037	4.55043	0.00169841	0.0247405	-1.15871	3.36552	3.45639	3.65078	3.88453	4.00248	3.86248	990	1221	2125	1406	1985	1678
Nlrc4	NLRC4	ENSMUSG00000039193	ENSMUSG00000039193.10	268973	ENSMUSG00000039193.9	0.70992	4.49437	4.54785	0.00170434	0.0247879	-1.2543	4.19855	3.80511	4.40193	4.6143	4.96251	4.9838	1764	1555	3577	2332	3862	3651
Iqcb1	IQCB1	ENSMUSG00000022837	ENSMUSG00000022837.15	320299	ENSMUSG00000022837.14	0.386503	4.08457	4.54614	0.0017083	0.0247891	-1.21212	3.90987	3.76085	3.99246	4.27487	4.18771	4.38165	1444	1508	2693	1843	2257	2405
Sppl2a	SPPL2A	ENSMUSG00000027366	ENSMUSG00000027366.13	66552	ENSMUSG00000027366.12	0.447008	8.22476	4.54602	0.00170857	0.0247891	-1.40155	7.78335	8.04216	8.17844	8.45913	8.52342	8.36204	21171	29332	49025	33514	45583	37968
Zbtb38	ZBTB38	ENSMUSG00000040433	ENSMUSG00000040433.17	245007	ENSMUSG00000040433.16	-0.312241	4.63721	-4.5456	0.00170953	0.0247891	-1.27335	4.82687	4.8288	4.73435	4.37171	4.5443	4.51721	2727	3162	4504	1971	2890	2642
Ap5b1	AP5B1	ENSMUSG00000049562	ENSMUSG00000049562.7	381201	ENSMUSG00000049562.6	0.289386	4.00186	4.54539	0.00171002	0.0247891	-1.20348	3.86111	3.80233	3.90183	4.18361	4.13366	4.12859	1396	1552	2529	1730	2174	2018
Tiam1	TIAM1	ENSMUSG00000002489	ENSMUSG00000002489.17	21844	ENSMUSG00000002489.16	-1.14835	1.8963	-4.54435	0.00171243	0.0248041	-0.941102	2.33981	2.96765	2.12174	1.69108	1.23455	1.02297	486	870	736	307	291	234
Fam221a	FAM221A	ENSMUSG00000047115	ENSMUSG00000047115.16	231946	ENSMUSG00000047115.15	-0.565192	2.26759	-4.54286	0.00171589	0.0248341	-0.987699	2.47286	2.79721	2.39567	1.98697	1.92831	2.02451	533	773	890	377	471	469
Elapor2	ELAPOR2	ENSMUSG00000056004	ENSMUSG00000056004.17	231014	ENSMUSG00000056004.16	-0.566021	0.607773	-4.54197	0.00171796	0.024844	-0.851923	0.885186	0.842195	0.930351	0.443442	0.181621	0.363844	177	199	322	129	140	148
Tango6	TANGO6	ENSMUSG00000041949	ENSMUSG00000041949.7	272538	ENSMUSG00000041949.6	-0.432005	2.4381	-4.54085	0.00172055	0.0248615	-1.01072	2.60457	2.78221	2.58659	2.13916	2.23083	2.28523	584	765	1016	419	581	562
Galnt3	GALNT3	ENSMUSG00000026994	ENSMUSG00000026994.10	14425	ENSMUSG00000026994.9	-0.592032	3.42712	-4.5379	0.00172744	0.024941	-1.13667	3.61257	3.85166	3.68698	3.44553	3.04084	2.92514	1175	1606	2179	1037	1019	876
Mpnd	MPND	ENSMUSG00000003199	ENSMUSG00000003199.17	68047	ENSMUSG00000003199.16	0.232978	5.59029	4.53559	0.00173285	0.0249989	-1.36806	5.51499	5.46213	5.4465	5.69181	5.71752	5.70878	4394	4905	7379	4922	6518	6035
Lamc2	LAMC2	ENSMUSG00000026479	ENSMUSG00000026479.14	16782	ENSMUSG00000026479.13	-0.588991	4.76881	-4.53302	0.00173889	0.0250182	-1.30159	5.21421	5.19294	4.7961	4.53548	4.28709	4.58702	3567	4070	4701	2208	2418	2773
Frem2	FREM2	ENSMUSG00000037016	ENSMUSG00000037016.12	242022	ENSMUSG00000037016.11	1.54835	-1.81315	4.53124	0.00174308	0.0250182	-0.954772	-2.8316	-2.5886	-2.42552	-0.334961	-1.32345	-1.37474	13	18	31	75	49	44
Pla2g4c	PLA2G4C	ENSMUSG00000033847	ENSMUSG00000033847.16	232889	ENSMUSG00000033847.15	-0.755906	-0.415839	-4.5312	0.00174317	0.0250182	-0.842913	-0.0866433	0.150317	-0.150139	-0.973453	-0.639922	-0.795192	90	123	152	48	79	66
Lhx9	LHX9	ENSMUSG00000019230	ENSMUSG00000019230.15	16876	ENSMUSG00000019230.14	0.906672	-0.878308	4.53084	0.00174402	0.0250182	-0.856405	-1.47796	-1.53126	-1.03648	-0.475334	-0.534953	-0.21385	34	38	82	68	85	99
Rtf1	RTF1	ENSMUSG00000027304	ENSMUSG00000027304.10	76246	ENSMUSG00000027304.9	0.278944	5.91185	4.53055	0.00174472	0.0250182	-1.39196	5.82701	5.66662	5.82338	6.01687	6.06165	6.07554	5455	5652	9582	6166	8274	7782
Vma21	VMA21	ENSMUSG00000073131	ENSMUSG00000073131.13	67048	ENSMUSG00000073131.12	0.366609	7.6226	4.52581	0.00175596	0.0251305	-1.43026	7.29324	7.50876	7.51543	7.91432	7.80451	7.69934	15073	20266	30962	22973	27694	23984
Gpat3	GPAT3	ENSMUSG00000029314	ENSMUSG00000029314.15	231510	ENSMUSG00000029314.14	-0.942045	1.81369	-4.52516	0.00175749	0.0251325	-0.961153	2.78311	2.07693	2.04738	1.30008	1.46716	1.20752	661	469	699	234	342	266
Bmpr2	BMPR2	ENSMUSG00000067336	ENSMUSG00000067336.7	12168	ENSMUSG00000067336.6	-0.407694	5.53958	-4.52247	0.00176393	0.0252045	-1.38155	5.69588	5.93359	5.60186	5.41692	5.30355	5.28572	4981	6801	8218	4068	4892	4501
Lnx2	LNX2	ENSMUSG00000016520	ENSMUSG00000016520.8	140887	ENSMUSG00000016520.7	-0.327402	3.88505	-4.52181	0.0017655	0.0252069	-1.2203	4.05962	4.07116	4.02267	3.67159	3.83142	3.65385	1602	1870	2750	1213	1763	1452
Bhlhe41	BHLHE41	ENSMUSG00000030256	ENSMUSG00000030256.12	79362	ENSMUSG00000030256.11	0.682868	4.17523	4.51995	0.00176997	0.0252265	-1.25815	4.21562	3.496	3.80513	4.49575	4.42251	4.61637	1785	1255	2365	2148	2656	2830
Tbc1d2b	TBC1D2B	ENSMUSG00000037410	ENSMUSG00000037410.14	67016	ENSMUSG00000037410.13	-0.865517	5.48494	-4.51974	0.00177046	0.0252265	-1.37659	5.61854	6.34908	5.7908	4.8347	4.99319	5.32336	4721	9071	9368	2717	3945	4620
Iqgap1	IQGAP1	ENSMUSG00000030536	ENSMUSG00000030536.11	29875	ENSMUSG00000030536.10	-0.254555	10.0904	-4.51863	0.00177314	0.0252265	-1.42967	10.2475	10.2245	10.1806	9.96865	10.0302	9.89093	116828	133140	196395	95420	129538	109563
Hyi	HYI	ENSMUSG00000006395	ENSMUSG00000006395.17	NA	ENSMUSG00000006395.16	0.442725	3.62569	4.51834	0.00177382	0.0252265	-1.19371	3.33461	3.2914	3.56622	3.88247	3.94542	3.73402	969	1089	2004	1404	1908	1535
Gpr162	GPR162	ENSMUSG00000038390	ENSMUSG00000038390.12	14788	ENSMUSG00000038390.11	-1.04608	1.69818	-4.51808	0.00177446	0.0252265	-0.959165	2.44831	1.74305	2.46987	0.840262	1.31164	1.37594	524	372	937	170	307	299
Drosha	DROSHA	ENSMUSG00000022191	ENSMUSG00000022191.17	14000	ENSMUSG00000022191.16	-0.329376	5.72037	-4.51773	0.0017753	0.0252265	-1.3996	5.95811	5.84705	5.8548	5.42505	5.56769	5.66953	5974	6405	9793	4091	5875	5873
Msh6	MSH6	ENSMUSG00000005370	ENSMUSG00000005370.5	17688	ENSMUSG00000005370.4	-0.476185	5.04362	-4.51582	0.00177989	0.025258	-1.353	5.12754	5.48316	5.24026	4.64368	4.91428	4.85278	3359	4977	6396	2380	3735	3334
Arhgef7	ARHGEF7	ENSMUSG00000031511	ENSMUSG00000031511.17	54126	ENSMUSG00000031511.16	-0.33262	6.22573	-4.51506	0.00178174	0.025258	-1.42523	6.54481	6.27216	6.36036	6.08049	6.05063	6.04595	8972	8600	13903	6444	8211	7624
Gaa	GAA	ENSMUSG00000025579	ENSMUSG00000025579.15	14387	ENSMUSG00000025579.14	0.357733	6.77553	4.51506	0.00178175	0.025258	-1.43834	6.57125	6.47173	6.745	7.01259	6.86483	6.98779	9138	9876	18151	12296	14438	14646
Adamts10	ADAMTS10	ENSMUSG00000024299	ENSMUSG00000024299.18	224697	ENSMUSG00000024299.17	-0.366913	4.05586	-4.5134	0.00178576	0.025295	-1.25292	4.30035	4.16304	4.25474	3.91698	3.96792	3.73214	1893	1993	3230	1438	1938	1533
Serpinb1c	SERPINB1	ENSMUSG00000079049	ENSMUSG00000079049.10	380839	ENSMUSG00000079049.9	-1.12226	-0.808137	-4.51236	0.00178829	0.0253108	-0.878667	0.0788467	-0.175998	-0.601904	-1.23352	-1.72399	-1.19226	101	98	111	40	37	50
Cars	CARS1	ENSMUSG00000010755	ENSMUSG00000010755.18	27267	ENSMUSG00000010755.17	-0.296348	6.3112	-4.5086	0.00179743	0.0254035	-1.43726	6.58617	6.38396	6.40992	6.13345	6.19114	6.16259	9233	9293	14389	6685	9051	8266
Il6st	IL6ST	ENSMUSG00000021756	ENSMUSG00000021756.13	16195	ENSMUSG00000021756.12	-0.446168	6.27709	-4.5085	0.00179766	0.0254035	-1.4357	6.50023	6.71376	6.28845	6.08071	6.03419	6.0452	8699	11680	13227	6445	8118	7620
Slc9a4	SLC9A4	ENSMUSG00000026065	ENSMUSG00000026065.9	110895	ENSMUSG00000026065.8	-0.497033	5.14645	-4.50787	0.00179921	0.0254054	-1.37284	5.56659	5.43752	5.18837	4.97473	4.73129	4.98024	4554	4822	6170	2994	3290	3642
Smg9	SMG9	ENSMUSG00000002210	ENSMUSG00000002210.12	71997	ENSMUSG00000002210.11	-0.342804	4.75686	-4.50569	0.00180454	0.0254607	-1.34198	5.05579	4.93136	4.80924	4.57288	4.63192	4.53996	3196	3395	4744	2266	3071	2684
Sp2	SP2	ENSMUSG00000018678	ENSMUSG00000018678.14	78912	ENSMUSG00000018678.13	-0.266088	4.62212	-4.50313	0.00181082	0.0255063	-1.33261	4.79262	4.7326	4.74361	4.47	4.5443	4.44959	2663	2958	4533	2110	2890	2521
Ms4a7	MS4A7	ENSMUSG00000024672	ENSMUSG00000024672.12	109225	ENSMUSG00000024672.11	-0.647316	3.80194	-4.49964	0.00181945	0.0255559	-1.23787	4.23966	3.80326	4.31037	3.65846	3.41734	3.38255	1815	1553	3357	1202	1323	1203
Bdp1	BDP1	ENSMUSG00000049658	ENSMUSG00000049658.14	544971	ENSMUSG00000049658.13	-0.309718	6.40296	-4.49951	0.00181976	0.0255559	-1.45274	6.48455	6.70111	6.48798	6.25863	6.24694	6.23856	8605	11578	15189	7291	9408	8713
Acpp	ACP3	ENSMUSG00000032561	ENSMUSG00000032561.16	56318	ENSMUSG00000032561.15	-1.2772	0.679511	-4.49948	0.00181983	0.0255559	-0.906398	1.91535	1.23262	0.898692	-0.172487	0.318658	-0.115765	362	261	315	84	154	106
Zhx2	ZHX2	ENSMUSG00000071757	ENSMUSG00000071757.11	387609	ENSMUSG00000071757.10	0.24123	5.79009	4.49873	0.00182169	0.0255621	-1.43185	5.71372	5.67019	5.62726	5.87178	5.91012	5.94749	5043	5666	8364	5576	7449	7121
Tnfsf4	TNFSF4	ENSMUSG00000026700	ENSMUSG00000026700.5	22164	ENSMUSG00000026700.4	1.18123	0.58239	4.49808	0.00182331	0.0255647	-0.905998	-0.102673	-0.540662	0.524974	1.47376	0.920639	1.2183	89	76	243	264	234	268
Pdzk1ip1	PDZK1IP1	ENSMUSG00000028716	ENSMUSG00000028716.16	67182	ENSMUSG00000028716.15	-1.54138	-1.54213	-4.49652	0.00182717	0.0255965	-0.964672	-0.329101	-0.578881	-1.28386	-2.81848	-2.11992	-2.12255	76	74	69	13	28	26
Ptk2	PTK2	ENSMUSG00000022607	ENSMUSG00000022607.19	14083	ENSMUSG00000022607.18	-0.437412	5.40823	-4.4951	0.00183071	0.0255965	-1.41164	5.73248	5.75137	5.40485	5.21637	5.12685	5.21746	5109	5994	7169	3540	4328	4293
Nat10	NAT10	ENSMUSG00000027185	ENSMUSG00000027185.16	98956	ENSMUSG00000027185.15	0.23872	6.06608	4.49278	0.00183647	0.0255965	-1.4525	5.98964	5.89946	5.95096	6.21464	6.14383	6.19793	6106	6642	10468	7072	8759	8471
Setd7	SETD7	ENSMUSG00000037111	ENSMUSG00000037111.10	73251	ENSMUSG00000037111.9	-0.240698	5.43096	-4.4927	0.00183668	0.0255965	-1.41817	5.58328	5.50986	5.55982	5.34606	5.28037	5.3064	4607	5070	7982	3873	4814	4566
Rpap1	RPAP1	ENSMUSG00000034032	ENSMUSG00000034032.16	68925	ENSMUSG00000034032.15	0.297166	4.79136	4.4921	0.00183817	0.0255965	-1.36686	4.59249	4.62217	4.71078	4.86152	5.0146	4.94658	2318	2740	4431	2768	4004	3558
Scaf4	SCAF4	ENSMUSG00000022983	ENSMUSG00000022983.17	224432	ENSMUSG00000022983.16	-0.246513	5.93863	-4.49117	0.00184051	0.0255965	-1.44891	6.07317	6.098	6.01656	5.76021	5.82167	5.86216	6470	7622	10955	5161	7006	6712
Tmem154	TMEM154	ENSMUSG00000056498	ENSMUSG00000056498.14	320782	ENSMUSG00000056498.13	-0.413257	3.58815	-4.49102	0.0018409	0.0255965	-1.22536	3.94635	3.65161	3.78795	3.43156	3.29334	3.41807	1481	1398	2337	1027	1214	1233
Fam102b	FAM102B	ENSMUSG00000040339	ENSMUSG00000040339.11	329739	ENSMUSG00000040339.10	0.393122	7.59527	4.48902	0.00184589	0.0256152	-1.48298	7.21638	7.45391	7.52527	7.77346	7.89094	7.71162	14291	19510	31174	20836	29404	24189
Cers6	CERS6	ENSMUSG00000027035	ENSMUSG00000027035.11	241447	ENSMUSG00000027035.10	0.386097	7.13307	4.48801	0.00184844	0.0256152	-1.48157	6.94288	7.00088	6.87633	7.41705	7.13097	7.43033	11823	14252	19881	16275	17363	19904
Dennd2a	DENND2A	ENSMUSG00000038456	ENSMUSG00000038456.10	209773	ENSMUSG00000038456.9	-0.323041	4.26252	-4.48784	0.00184887	0.0256152	-1.31423	4.3717	4.4702	4.43265	3.99601	4.10349	4.20107	1989	2466	3654	1519	2129	2122
Lpl	LPL	ENSMUSG00000015568	ENSMUSG00000015568.17	16956	ENSMUSG00000015568.16	0.911249	4.29986	4.48689	0.00185125	0.0256152	-1.31737	4.11958	3.97137	3.48632	4.86724	5.00085	4.35379	1670	1745	1896	2779	3966	2359
Zwint	ZWINT	ENSMUSG00000019923	ENSMUSG00000019923.15	52696	ENSMUSG00000019923.14	0.250974	6.9548	4.48619	0.00185302	0.0256152	-1.4824	6.88563	6.77317	6.82913	7.12463	7.02156	7.09465	11363	12171	19241	13289	16095	15772
Cln8	CLN8	ENSMUSG00000026317	ENSMUSG00000026317.8	26889	ENSMUSG00000026317.7	-0.474217	6.45756	-4.48598	0.00185355	0.0256152	-1.47292	6.92248	6.58586	6.57586	6.34913	6.08997	6.22208	11657	10689	16143	7763	8438	8614
Rps7	RPS7	ENSMUSG00000061477	ENSMUSG00000061477.5	20115	ENSMUSG00000061477.4	-0.319686	9.46888	-4.4858	0.001854	0.0256152	-1.48187	9.76592	9.59402	9.5255	9.36992	9.28069	9.27721	83669	86001	124717	63009	77049	71600
Zfp369	ZNF274	ENSMUSG00000021514	ENSMUSG00000021514.19	170936	ENSMUSG00000021514.18	-0.39777	2.98958	-4.48339	0.00186009	0.0256598	-1.15837	3.18087	3.30851	3.09055	2.75419	2.85857	2.74478	871	1102	1441	642	898	773
Wwox	WWOX	ENSMUSG00000004637	ENSMUSG00000004637.16	80707	ENSMUSG00000004637.15	0.297771	4.31132	4.48028	0.001868	0.0257492	-1.33252	4.16715	4.15942	4.16111	4.48361	4.53126	4.36536	1726	1988	3027	2130	2864	2378
Golga5	GOLGA5	ENSMUSG00000021192	ENSMUSG00000021192.17	27277	ENSMUSG00000021192.16	-0.271643	4.91105	-4.4791	0.00187099	0.0257508	-1.39543	5.08217	5.05584	5.00884	4.6943	4.80563	4.81952	3255	3701	5448	2465	3464	3258
Ccdc50	CCDC50	ENSMUSG00000038127	ENSMUSG00000038127.16	67501	ENSMUSG00000038127.15	0.243938	7.58757	4.47826	0.00187314	0.0257606	-1.49852	7.40313	7.48435	7.50913	7.7318	7.73907	7.65791	16266	19926	30827	20243	26466	23305
Adam18	ADAM18	ENSMUSG00000031552	ENSMUSG00000031552.14	13524	ENSMUSG00000031552.13	-0.999698	-1.67659	-4.47677	0.00187695	0.0257933	-0.991013	-1.39666	-1.11155	-1.07189	-1.84545	-2.39822	-2.23576	36	51	80	26	23	24
Nol10	NOL10	ENSMUSG00000061458	ENSMUSG00000061458.10	217431	ENSMUSG00000061458.9	-0.273615	6.01677	-4.47512	0.00188117	0.0258315	-1.47519	6.19128	6.19728	6.07261	5.95179	5.85505	5.83263	7022	8165	11389	5894	7170	6576
Usp48	USP48	ENSMUSG00000043411	ENSMUSG00000043411.16	170707	ENSMUSG00000043411.15	-0.243654	5.76283	-4.47405	0.00188391	0.0258494	-1.46502	5.90799	5.89184	5.85672	5.57559	5.66455	5.6803	5770	6607	9806	4541	6283	5917
Pex5	PEX5	ENSMUSG00000005069	ENSMUSG00000005069.13	19305	ENSMUSG00000005069.12	-0.391474	6.07679	-4.47009	0.0018941	0.0259603	-1.48422	6.4465	6.21274	6.16355	5.76634	5.90158	5.97	8381	8253	12130	5183	7405	7233
Rbpms2	RBPMS2	ENSMUSG00000032387	ENSMUSG00000032387.16	71973	ENSMUSG00000032387.15	-1.51941	1.12243	-4.46978	0.0018949	0.0259603	-0.970988	2.6193	1.29206	1.76336	0.498096	0.0415484	0.520213	590	272	574	134	127	165
Dnajb6	DNAJB6	ENSMUSG00000029131	ENSMUSG00000029131.15	23950	ENSMUSG00000029131.14	0.254452	6.71797	4.4691	0.00189666	0.0259603	-1.50359	6.56651	6.60129	6.60374	6.92505	6.84247	6.76877	9108	10804	16458	11572	14216	12583
Disp1	DISP1	ENSMUSG00000030768	ENSMUSG00000030768.13	68897	ENSMUSG00000030768.12	-0.34216	3.8441	-4.46867	0.00189777	0.0259603	-1.29034	3.99706	4.03997	4.01373	3.55398	3.66604	3.79383	1534	1830	2733	1118	1572	1600
Fkbp1a	FKBP1A	ENSMUSG00000032966	ENSMUSG00000032966.15	14225	ENSMUSG00000032966.14	0.221339	7.69287	4.4672	0.0019016	0.0259791	-1.51478	7.61537	7.59845	7.53284	7.80462	7.80503	7.80089	18844	21566	31338	21291	27704	25733
Fkbp1a	FKBP1C	ENSMUSG00000032966	ENSMUSG00000032966.15	14225	ENSMUSG00000032966.14	0.221339	7.69287	4.4672	0.0019016	0.0259791	-1.51478	7.61537	7.59845	7.53284	7.80462	7.80503	7.80089	18844	21566	31338	21291	27704	25733
Ccnq	CCNQ	ENSMUSG00000049489	ENSMUSG00000049489.6	69109	ENSMUSG00000049489.5	0.308659	4.06221	4.46703	0.00190204	0.0259791	-1.32192	3.99988	3.8354	3.8944	4.19688	4.26546	4.18123	1537	1588	2516	1746	2382	2093
Tcf20	TCF20	ENSMUSG00000041852	ENSMUSG00000041852.16	21411	ENSMUSG00000041852.15	-0.301891	5.60886	-4.46554	0.00190591	0.0260121	-1.46824	5.63706	5.83256	5.8081	5.40481	5.4856	5.48506	4782	6341	9481	4034	5550	5168
Cd109	CD109	ENSMUSG00000046186	ENSMUSG00000046186.9	235505	ENSMUSG00000046186.8	-0.92334	3.68555	-4.46424	0.00190927	0.026028	-1.26781	4.52758	4.25757	3.6995	3.35959	3.0868	3.18226	2216	2128	2198	977	1052	1047
Neu1	NEU1	ENSMUSG00000007038	ENSMUSG00000007038.6	18010	ENSMUSG00000007038.5	0.318921	6.55902	4.46398	0.00190996	0.026028	-1.5079	6.39713	6.29644	6.50357	6.72061	6.63327	6.8031	8099	8746	15354	10043	12297	12886
Tbc1d20	TBC1D20	ENSMUSG00000027465	ENSMUSG00000027465.14	67231	ENSMUSG00000027465.13	0.268468	6.78612	4.46263	0.00191348	0.0260561	-1.51401	6.67744	6.54812	6.72958	6.90774	6.91799	6.93585	9836	10413	17958	11434	14980	14128
Slamf9	SLAMF9	ENSMUSG00000026548	ENSMUSG00000026548.5	98365	ENSMUSG00000026548.4	-0.323031	4.62483	-4.45858	0.00192408	0.0261683	-1.39606	4.89152	4.77347	4.70065	4.5184	4.48208	4.38285	2852	3043	4400	2182	2768	2407
Arnt2	ARNT2	ENSMUSG00000015709	ENSMUSG00000015709.10	11864	ENSMUSG00000015709.9	0.689118	2.52464	4.45837	0.00192463	0.0261683	-1.13558	2.18994	1.82583	2.48974	2.80059	2.88246	2.95929	438	394	950	663	913	897
Man1a2	MAN1A2	ENSMUSG00000008763	ENSMUSG00000008763.17	17156	ENSMUSG00000008763.16	-0.345294	6.63212	-4.45715	0.00192785	0.0261855	-1.51876	6.90643	6.84969	6.65878	6.5539	6.41386	6.41008	11528	12834	17098	8947	10562	9813
Calm2	CALM2	ENSMUSG00000036438	ENSMUSG00000036438.15	12314	ENSMUSG00000036438.14	0.276438	8.04039	4.45619	0.00193038	0.0261869	-1.53092	7.78729	7.97578	7.94345	8.18837	8.15456	8.19292	21229	28013	41656	27779	35299	33768
Rae1	RAE1	ENSMUSG00000027509	ENSMUSG00000027509.12	66679	ENSMUSG00000027509.11	0.266805	6.36629	4.45548	0.00193224	0.0261924	-1.51571	6.1762	6.20679	6.31332	6.55003	6.43851	6.51291	6949	8219	13457	8923	10744	10538
Nabp2	NABP2	ENSMUSG00000025374	ENSMUSG00000025374.14	69917	ENSMUSG00000025374.13	-0.302274	5.16429	-4.45445	0.00193496	0.0262095	-1.45269	5.30016	5.43182	5.21799	5.02492	5.00121	5.00964	3786	4803	6298	3100	3967	3717
Washc1	WASHC1	ENSMUSG00000024101	ENSMUSG00000024101.16	68767	ENSMUSG00000024101.15	0.302542	5.01644	4.45348	0.00193753	0.0262246	-1.443	4.89808	4.76919	4.92629	5.1186	5.13615	5.25035	2865	3034	5145	3308	4356	4392
Washc1	WASH6P	ENSMUSG00000024101	ENSMUSG00000024101.16	68767	ENSMUSG00000024101.15	0.302542	5.01644	4.45348	0.00193753	0.0262246	-1.443	4.89808	4.76919	4.92629	5.1186	5.13615	5.25035	2865	3034	5145	3308	4356	4392
Glis2	GLIS2	ENSMUSG00000014303	ENSMUSG00000014303.14	83396	ENSMUSG00000014303.13	-1.15742	-2.83623	-4.45177	0.00194205	0.0262659	-1.2249	-2.22894	-2.51265	-2.06295	-3.32544	-3.42924	-3.45816	20	19	40	9	11	10
H2-DMb1	HLA-DMB	ENSMUSG00000079547	ENSMUSG00000079547.5	14999	ENSMUSG00000079547.4	1.7795	-2.48645	4.45013	0.00194642	0.0262745	-1.16326	-4.12706	-3.71059	-2.42552	-1.79201	-1.35289	-1.51062	5	8	31	27	48	40
Kbtbd11	KBTBD11	ENSMUSG00000055675	ENSMUSG00000055675.7	74901	ENSMUSG00000055675.6	-1.3392	-0.103502	-4.44972	0.00194751	0.0262745	-0.944506	1.14483	0.572638	0.0607202	-0.654503	-0.7144	-1.0303	212	165	176	60	75	56
Srsf4	SRSF4	ENSMUSG00000028911	ENSMUSG00000028911.17	57317	ENSMUSG00000028911.16	-0.24066	5.96327	-4.44945	0.00194823	0.0262745	-1.51007	6.10405	6.11456	6.03423	5.80939	5.8918	5.82559	6610	7710	11090	5340	7355	6544
Phlda1	PHLDA1	ENSMUSG00000020205	ENSMUSG00000020205.9	21664	ENSMUSG00000020205.8	-0.434725	4.81681	-4.44924	0.00194879	0.0262745	-1.42785	5.14079	5.09354	4.8723	4.75334	4.46742	4.57343	3390	3799	4956	2568	2740	2747
Zc3h14	ZC3H14	ENSMUSG00000021012	ENSMUSG00000021012.17	75553	ENSMUSG00000021012.16	-0.235835	5.84918	-4.4485	0.00195077	0.0262745	-1.50622	5.91473	6.00679	5.97962	5.70174	5.75574	5.73648	5797	7155	10678	4956	6693	6152
Stk24	STK24	ENSMUSG00000063410	ENSMUSG00000063410.9	223255	ENSMUSG00000063410.8	-0.410769	6.17003	-4.44824	0.00195146	0.0262745	-1.51907	6.58664	6.30269	6.2393	6.02875	5.96745	5.8953	9236	8784	12784	6217	7751	6868
Dusp4	DUSP4	ENSMUSG00000031530	ENSMUSG00000031530.7	319520	ENSMUSG00000031530.6	-0.5953	7.65479	-4.44724	0.00195411	0.0262905	-1.54288	8.28462	7.69646	7.87599	7.43353	7.2658	7.37236	29967	23082	39753	16462	19064	19120
Slc22a17	SLC22A17	ENSMUSG00000022199	ENSMUSG00000022199.13	59049	ENSMUSG00000022199.12	0.343527	4.2107	4.44629	0.00195664	0.0262921	-1.36916	4.0213	3.93962	4.14288	4.45212	4.40612	4.30213	1560	1707	2989	2084	2626	2276
Pigt	PIGT	ENSMUSG00000017721	ENSMUSG00000017721.16	78928	ENSMUSG00000017721.15	0.262841	6.98753	4.44597	0.0019575	0.0262921	-1.54075	6.8456	6.78215	6.94014	7.08323	7.16755	7.10649	11052	12247	20780	12913	17809	15902
Lpcat4	LPCAT4	ENSMUSG00000027134	ENSMUSG00000027134.5	99010	ENSMUSG00000027134.4	0.542001	4.67185	4.44503	0.00196003	0.0262921	-1.42117	4.34609	4.32186	4.52516	4.94995	5.18371	4.70435	1954	2225	3896	2943	4502	3008
BC049352	SMIM35	ENSMUSG00000091996	ENSMUSG00000091996.9	408059	ENSMUSG00000091996.8	0.773631	-1.04585	4.44174	0.00196886	0.0263532	-0.970313	-1.43674	-1.60823	-1.28386	-0.539943	-0.695417	-0.710923	35	36	69	65	76	70
Tk1	TK1	ENSMUSG00000025574	ENSMUSG00000025574.14	21877	ENSMUSG00000025574.13	0.458321	5.73664	4.44167	0.00196905	0.0263532	-1.51043	5.31343	5.44259	5.75336	5.95911	5.95117	6.0002	3821	4839	9128	5924	7664	7386
Afp	AFP	ENSMUSG00000054932	ENSMUSG00000054932.7	11576	ENSMUSG00000054932.6	0.412961	4.4392	4.43966	0.00197447	0.0263869	-1.40466	4.08107	4.37594	4.23269	4.69547	4.51251	4.73754	1626	2310	3181	2467	2827	3078
Mcm8	MCM8	ENSMUSG00000027353	ENSMUSG00000027353.15	66634	ENSMUSG00000027353.14	0.473519	3.53111	4.43965	0.0019745	0.0263869	-1.29261	3.15582	3.22778	3.48098	3.62937	3.85977	3.83296	856	1042	1889	1178	1798	1644
Slc35c2	SLC35C2	ENSMUSG00000017664	ENSMUSG00000017664.17	228875	ENSMUSG00000017664.16	0.283505	5.58243	4.4384	0.00197788	0.0264124	-1.50696	5.3755	5.40484	5.53576	5.76829	5.74579	5.66436	3989	4714	7850	5190	6647	5852
Rev1	REV1	ENSMUSG00000026082	ENSMUSG00000026082.12	56210	ENSMUSG00000026082.11	-0.387229	4.99198	-4.43562	0.00198543	0.0264738	-1.46427	5.28676	5.21893	5.06136	4.72097	4.71851	4.94536	3751	4144	5650	2511	3261	3555
Slc16a7	SLC16A7	ENSMUSG00000020102	ENSMUSG00000020102.16	20503	ENSMUSG00000020102.15	-0.431432	2.92106	-4.43265	0.0019935	0.0265421	-1.22069	2.96522	3.21108	3.22245	2.64217	2.78613	2.69931	750	1030	1579	594	854	749
Gps2	GPS2	ENSMUSG00000023170	ENSMUSG00000023170.15	56310	ENSMUSG00000023170.14	0.308891	5.49089	4.43041	0.00199964	0.0266015	-1.51268	5.29175	5.25231	5.45722	5.709	5.60334	5.6317	3764	4241	7434	4981	6022	5721
Sbf2	SBF2	ENSMUSG00000038371	ENSMUSG00000038371.16	319934	ENSMUSG00000038371.15	-0.226713	6.45699	-4.42994	0.00200092	0.0266015	-1.55459	6.60048	6.52761	6.58308	6.34373	6.37566	6.31137	9325	10266	16224	7734	10286	9164
Coq10a	COQ10A	ENSMUSG00000039914	ENSMUSG00000039914.7	210582	ENSMUSG00000039914.6	-0.337528	2.9109	-4.42935	0.00200254	0.0266033	-1.22466	3.09211	3.13343	3.02189	2.72699	2.75369	2.7373	819	976	1374	630	835	769
Vamp2	VAMP2	ENSMUSG00000020894	ENSMUSG00000020894.17	22318	ENSMUSG00000020894.16	0.266976	4.64745	4.42816	0.00200579	0.0266268	-1.44407	4.56675	4.4661	4.51289	4.72556	4.80146	4.81197	2277	2459	3863	2519	3454	3241
Bhlhe40	BHLHE40	ENSMUSG00000030103	ENSMUSG00000030103.12	20893	ENSMUSG00000030103.11	-1.25535	5.75486	-4.4269	0.00200927	0.0266503	-1.52026	7.12491	6.1615	5.87963	4.94061	5.20438	5.21814	13413	7965	9963	2924	4567	4295
Mtus2	MTUS2	ENSMUSG00000029651	ENSMUSG00000029651.17	77521	ENSMUSG00000029651.16	-2.0533	-3.5055	-4.42634	0.00201079	0.0266503	-1.44511	-2.8316	-2.4405	-2.25306	-4.11393	-5.63088	-3.76301	13	20	35	5	2	8
Coa3	COA3	ENSMUSG00000017188	ENSMUSG00000017188.4	52469	ENSMUSG00000017188.3	0.306063	4.88421	4.4259	0.00201201	0.0266503	-1.47064	4.70151	4.6358	4.84705	5.03927	5.01532	5.06634	2500	2766	4870	3131	4006	3866
Arhgef2	ARHGEF2	ENSMUSG00000028059	ENSMUSG00000028059.17	16800	ENSMUSG00000028059.16	-0.220188	7.98622	-4.4242	0.0020167	0.0266926	-1.5771	8.07971	8.1404	8.06879	7.87801	7.89882	7.85162	25999	31399	45437	22402	29565	26654
Fuca1	FUCA1	ENSMUSG00000028673	ENSMUSG00000028673.11	71665	ENSMUSG00000028673.10	0.278969	6.51469	4.42221	0.00202221	0.0267458	-1.56733	6.40778	6.27098	6.44626	6.65417	6.70468	6.60427	8159	8593	14756	9591	12921	11227
Hoxa9	HOXA9	ENSMUSG00000038227	ENSMUSG00000038227.16	15405	ENSMUSG00000038227.15	-3.2114	-1.56148	-4.41672	0.0020375	0.0269085	-1.10431	-0.367321	0.445124	-0.00619936	-1.79201	-2.11992	-5.52855	74	151	168	27	28	2
Trp53rkb	TP53RK	ENSMUSG00000042854	ENSMUSG00000042854.10	76367	ENSMUSG00000042854.9	0.373147	3.24456	4.41497	0.00204239	0.0269532	-1.2904	2.92031	3.12602	3.11142	3.49743	3.3663	3.44587	727	971	1462	1075	1277	1257
Vps18	VPS18	ENSMUSG00000034216	ENSMUSG00000034216.13	228545	ENSMUSG00000034216.12	0.365782	6.13801	4.41213	0.00205036	0.0270299	-1.57114	6.11037	5.78492	5.97094	6.36704	6.26326	6.33153	6639	6135	10614	7860	9515	9293
Agfg2	AGFG2	ENSMUSG00000029722	ENSMUSG00000029722.16	231801	ENSMUSG00000029722.15	-0.539924	2.88628	-4.41183	0.00205121	0.0270299	-1.24428	3.37713	3.02929	3.08955	2.41957	2.6536	2.74851	998	908	1440	509	779	775
Slc7a11	SLC7A11	ENSMUSG00000027737	ENSMUSG00000027737.11	26570	ENSMUSG00000027737.10	0.922349	8.2603	4.41047	0.00205503	0.0270348	-1.59624	8.13746	7.51643	7.74438	9.09517	8.29814	8.77019	27061	20374	36287	52083	38993	50383
Casp2	CASP2	ENSMUSG00000029863	ENSMUSG00000029863.14	12366	ENSMUSG00000029863.13	-0.41605	5.04581	-4.41017	0.00205588	0.0270348	-1.50542	5.18356	5.38295	5.20372	4.67426	5.00774	4.82261	3492	4643	6236	2431	3985	3265
Afap1	AFAP1	ENSMUSG00000029094	ENSMUSG00000029094.13	70292	ENSMUSG00000029094.12	-0.571108	0.6685	-4.40956	0.00205761	0.0270348	-1.02889	0.971932	0.946784	0.939271	0.432258	0.191853	0.528904	188	214	324	128	141	166
Cpt1c	CPT1C	ENSMUSG00000007783	ENSMUSG00000007783.11	78070	ENSMUSG00000007783.10	2.76383	1.71155	4.4092	0.00205861	0.0270348	-1.08221	0.3264	-1.60823	2.05355	3.09817	3.25482	3.14459	120	36	702	815	1182	1020
Brip1	BRIP1	ENSMUSG00000034329	ENSMUSG00000034329.17	237911	ENSMUSG00000034329.16	-0.510804	3.47111	-4.40903	0.00205911	0.0270348	-1.32516	3.58406	3.87216	3.73258	2.99933	3.40089	3.23765	1152	1629	2249	761	1308	1088
Shmt2	SHMT2	ENSMUSG00000025403	ENSMUSG00000025403.6	108037	ENSMUSG00000025403.5	-0.304364	8.70032	-4.4058	0.00206823	0.0271154	-1.60196	8.80628	8.99246	8.75838	8.53746	8.58467	8.52265	43021	56678	73282	35384	47560	42439
Rybp	RYBP	ENSMUSG00000072872	ENSMUSG00000072872.4	56353	ENSMUSG00000072872.3	-0.433793	5.08827	-4.40362	0.00207445	0.0271371	-1.51836	5.51991	5.25571	5.15214	4.82725	4.81352	4.9611	4409	4251	6017	2703	3483	3594
Rybp	RYBP	ENSMUSG00000072872	ENSMUSG00000072872.4	628746	ENSMUSG00000072872.3	-0.433793	5.08827	-4.40362	0.00207445	0.0271371	-1.51836	5.51991	5.25571	5.15214	4.82725	4.81352	4.9611	4409	4251	6017	2703	3483	3594
Nccrp1	NCCRP1	ENSMUSG00000047586	ENSMUSG00000047586.5	233038	ENSMUSG00000047586.4	0.548129	2.13239	4.3986	0.00208878	0.027252	-1.17363	1.86678	1.60922	2.07192	2.43085	2.43844	2.37714	350	339	711	513	671	599
Rtf2	RTF2	ENSMUSG00000027502	ENSMUSG00000027502.12	66404	ENSMUSG00000027502.11	0.336577	6.73054	4.39842	0.0020893	0.027252	-1.60588	6.56793	6.4098	6.70748	6.91114	6.91597	6.87089	9117	9461	17685	11461	14959	13506
Urgcp	URGCP	ENSMUSG00000049680	ENSMUSG00000049680.18	72046	ENSMUSG00000049680.17	-0.250762	5.09693	-4.3973	0.00209253	0.0272742	-1.52983	5.26194	5.17116	5.23235	5.02119	4.95164	4.94333	3687	4009	6361	3092	3833	3550
Synj2bp	SYNJ2BP	ENSMUSG00000090935	ENSMUSG00000090935.11	24071	ENSMUSG00000090935.10	-0.263334	5.49769	-4.39646	0.00209495	0.0272777	-1.56111	5.72142	5.57495	5.59535	5.33821	5.39495	5.36126	5070	5304	8181	3852	5212	4743
Zbtb42	ZBTB42	ENSMUSG00000037638	ENSMUSG00000037638.6	382639	ENSMUSG00000037638.5	-0.496534	2.20868	-4.39615	0.00209583	0.0272777	-1.1843	2.36042	2.53399	2.47754	1.90034	2.15963	1.82018	493	644	942	355	553	407
Sh3glb2	SH3GLB2	ENSMUSG00000026860	ENSMUSG00000026860.17	227700	ENSMUSG00000026860.16	0.257987	4.68787	4.39524	0.00209846	0.0272922	-1.49565	4.58062	4.53874	4.55702	4.85526	4.84222	4.75338	2299	2586	3983	2756	3553	3112
Cyp27b1	CYP27B1	ENSMUSG00000006724	ENSMUSG00000006724.13	13115	ENSMUSG00000006724.12	-0.742533	-0.811083	-4.39414	0.00210164	0.0273001	-1.01906	-0.255572	-0.540662	-0.514061	-1.09763	-1.29459	-1.16397	80	76	118	44	50	51
Bard1	BARD1	ENSMUSG00000026196	ENSMUSG00000026196.8	12021	ENSMUSG00000026196.7	-0.797559	3.03721	-4.39359	0.00210323	0.0273001	-1.28615	3.34203	3.78268	3.22336	2.29854	2.72931	2.84736	974	1531	1580	468	821	830
Fcho2	FCHO2	ENSMUSG00000041685	ENSMUSG00000041685.17	218503	ENSMUSG00000041685.16	-0.295083	5.3626	-4.39327	0.00210416	0.0273001	-1.55627	5.38559	5.60003	5.54108	5.22044	5.19964	5.22884	4017	5397	7879	3550	4552	4327
Ppt2	PPT2	ENSMUSG00000015474	ENSMUSG00000015474.17	54397	ENSMUSG00000015474.16	0.255088	4.32124	4.39244	0.00210654	0.0273001	-1.45955	4.18376	4.18672	4.20753	4.4741	4.41379	4.46156	1746	2026	3126	2116	2640	2542
Ppt2	PPT2-EGFL8	ENSMUSG00000015474	ENSMUSG00000015474.17	54397	ENSMUSG00000015474.16	0.255088	4.32124	4.39244	0.00210654	0.0273001	-1.45955	4.18376	4.18672	4.20753	4.4741	4.41379	4.46156	1746	2026	3126	2116	2640	2542
Ivd	IVD	ENSMUSG00000027332	ENSMUSG00000027332.12	56357	ENSMUSG00000027332.11	0.318396	4.66211	4.3924	0.00210667	0.0273001	-1.49695	4.41668	4.49226	4.59314	4.73923	4.8263	4.90504	2052	2504	4084	2543	3514	3457
H2bc21	H2BC11	ENSMUSG00000068854	ENSMUSG00000068854.8	319190	ENSMUSG00000068854.7	-0.619536	0.365688	-4.39153	0.00210919	0.027313	-1.03625	0.70353	0.820336	0.530887	-0.0735203	0.150483	0.0624146	156	196	244	90	137	120
Dab2	DAB2	ENSMUSG00000022150	ENSMUSG00000022150.17	13132	ENSMUSG00000022150.16	-0.351451	9.14873	-4.39081	0.00211129	0.0273205	-1.62131	9.49371	9.18573	9.29355	9.0067	8.98995	8.92275	69282	64803	106194	48985	62986	56003
Pi4ka	PI4KA	ENSMUSG00000041720	ENSMUSG00000041720.15	224020	ENSMUSG00000041720.14	-0.282362	5.36285	-4.38993	0.00211382	0.0273325	-1.56116	5.50445	5.53552	5.47687	5.12382	5.31997	5.21646	4362	5161	7536	3320	4948	4290
Trpm7	TRPM7	ENSMUSG00000027365	ENSMUSG00000027365.15	58800	ENSMUSG00000027365.14	0.252175	6.67329	4.38798	0.0021195	0.0273676	-1.62013	6.56318	6.4713	6.60689	6.76349	6.85097	6.78394	9087	9873	16494	10346	14300	12716
Wdr1	WDR1	ENSMUSG00000005103	ENSMUSG00000005103.13	22388	ENSMUSG00000005103.12	-0.270483	8.56329	-4.38697	0.00212246	0.0273856	-1.62988	8.79831	8.67145	8.6255	8.4648	8.37438	8.44528	42784	45371	66834	33646	41109	40223
Syp	SYP	ENSMUSG00000031144	ENSMUSG00000031144.16	20977	ENSMUSG00000031144.15	0.511861	0.918574	4.38646	0.00212395	0.0273856	-1.07747	0.516799	0.760371	0.703104	1.13744	1.22461	1.16912	137	188	275	209	289	259
Atf4	ATF4	ENSMUSG00000042406	ENSMUSG00000042406.9	11911	ENSMUSG00000042406.8	-0.556994	8.49489	-4.38574	0.00212604	0.027393	-1.6317	9.09931	8.66137	8.55827	8.16944	8.18517	8.29576	52710	45055	63791	27417	36056	36263
Vapb	VAPB	ENSMUSG00000054455	ENSMUSG00000054455.6	56491	ENSMUSG00000054455.5	0.25265	7.46242	4.38456	0.00212952	0.0273953	-1.63356	7.3079	7.27412	7.42605	7.55604	7.615	7.59541	15227	17224	29102	17921	24285	22317
Glrx5	GLRX5	ENSMUSG00000021102	ENSMUSG00000021102.5	73046	ENSMUSG00000021102.4	-0.260069	5.66306	-4.3845	0.00212968	0.0273953	-1.58869	5.8723	5.80198	5.70841	5.53761	5.5339	5.52416	5629	6208	8848	4423	5739	5310
Picalm	PICALM	ENSMUSG00000039361	ENSMUSG00000039361.12	233489	ENSMUSG00000039361.11	-0.299789	8.859	-4.38412	0.0021308	0.0273953	-1.63269	9.13187	8.95594	8.93851	8.78217	8.65722	8.68828	53913	55261	83028	41925	50013	47602
Gm20604	GON7	ENSMUSG00000041716	ENSMUSG00000041716.8	100859931	ENSMUSG00000041716.7	-0.465394	1.43539	-4.38272	0.00213491	0.0274285	-1.12357	1.78638	1.64282	1.5873	1.2243	1.14786	1.22367	331	347	508	222	274	269
Ciart	CIART	ENSMUSG00000038550	ENSMUSG00000038550.11	229599	ENSMUSG00000038550.10	-0.783139	-0.117593	-4.38161	0.00213816	0.0274311	-1.03218	0.373513	0.376876	0.0930509	-0.518084	-0.772896	-0.258018	124	144	180	66	72	96
Itpa	ITPA	ENSMUSG00000074797	ENSMUSG00000074797.12	16434	ENSMUSG00000074797.11	0.275632	4.62116	4.37643	0.00215346	0.027588	-1.51584	4.50263	4.43647	4.50765	4.78556	4.68223	4.81242	2178	2409	3849	2626	3180	3242
Smc6	SMC6	ENSMUSG00000020608	ENSMUSG00000020608.8	67241	ENSMUSG00000020608.7	-0.293574	6.40136	-4.37583	0.00215524	0.027591	-1.63143	6.47834	6.63547	6.53149	6.18663	6.35432	6.22191	8568	11063	15654	6936	10135	8613
Fam83g	FAM83G	ENSMUSG00000042377	ENSMUSG00000042377.9	69640	ENSMUSG00000042377.8	-1.70154	-3.39854	-4.37352	0.00216213	0.0276595	-1.45166	-2.09464	-3.04316	-2.47207	-4.76601	-4.25237	-3.76301	22	13	30	3	6	8
Acap3	ACAP3	ENSMUSG00000029033	ENSMUSG00000029033.17	140500	ENSMUSG00000029033.16	-0.405837	3.24883	-4.37225	0.0021659	0.0276872	-1.34918	3.47893	3.5468	3.33571	3.14688	2.92448	3.06017	1071	1300	1708	843	940	962
Hipk3	HIPK3	ENSMUSG00000027177	ENSMUSG00000027177.15	15259	ENSMUSG00000027177.14	0.313598	7.40593	4.37176	0.00216737	0.0276872	-1.65184	7.17376	7.27127	7.30194	7.63559	7.62742	7.42561	13875	17190	26703	18937	24495	19839
Lcat	LCAT	ENSMUSG00000035237	ENSMUSG00000035237.8	16816	ENSMUSG00000035237.7	-0.83754	-0.854529	-4.37043	0.00217136	0.0277128	-1.04965	-0.691671	-0.330444	-0.320655	-1.19833	-1.47707	-1.10901	59	88	135	41	44	53
Fbxw7	FBXW7	ENSMUSG00000028086	ENSMUSG00000028086.16	50754	ENSMUSG00000028086.15	-0.280654	4.39408	-4.37006	0.00217246	0.0277128	-1.49849	4.53666	4.60043	4.46891	4.29584	4.21806	4.24459	2230	2699	3747	1870	2305	2187
Crtc3	CRTC3	ENSMUSG00000030527	ENSMUSG00000030527.16	70461	ENSMUSG00000030527.15	-0.331789	4.12845	-4.36849	0.00217717	0.0277187	-1.46904	4.38541	4.1917	4.31037	3.92797	4.04543	3.90983	2008	2033	3357	1449	2045	1734
Syt11	SYT11	ENSMUSG00000068923	ENSMUSG00000068923.15	229521	ENSMUSG00000068923.14	0.448778	2.5405	4.36755	0.00217998	0.0277187	-1.26591	2.29156	2.25316	2.39729	2.73611	2.92448	2.64038	470	530	891	634	940	719
Ppp2r5c	PPP2R5C	ENSMUSG00000017843	ENSMUSG00000017843.15	26931	ENSMUSG00000017843.14	-0.245196	6.48209	-4.36741	0.00218039	0.0277187	-1.64581	6.66876	6.61313	6.5337	6.32155	6.38892	6.3665	9777	10893	15678	7616	10381	9521
Gpr179	GPR179	ENSMUSG00000070337	ENSMUSG00000070337.5	217143	ENSMUSG00000070337.4	2.0912	-2.14013	4.36715	0.00218119	0.0277187	-1.19424	-2.8316	-4.62812	-2.21298	-1.03421	-0.941578	-1.19226	13	4	36	46	64	50
Hipk1	HIPK1	ENSMUSG00000008730	ENSMUSG00000008730.18	15257	ENSMUSG00000008730.17	-0.554229	8.12229	-4.36712	0.00218127	0.0277187	-1.65959	8.69756	8.3616	8.13807	7.94403	7.81923	7.77326	39898	36602	47672	23451	27978	25245
Ywhah	YWHAH	ENSMUSG00000018965	ENSMUSG00000018965.12	22629	ENSMUSG00000018965.11	-0.291145	7.04233	-4.36682	0.00218219	0.0277187	-1.65586	7.12856	7.30142	7.13366	6.93127	6.93941	6.81968	13447	17553	23763	11622	15204	13035
Baz1b	BAZ1B	ENSMUSG00000002748	ENSMUSG00000002748.8	22385	ENSMUSG00000002748.7	-0.262367	6.82402	-4.363	0.00219369	0.0278352	-1.65864	6.94617	7.02168	6.89866	6.61019	6.73616	6.73126	11850	14459	20191	9303	13206	12260
Prkag2	PRKAG2	ENSMUSG00000028944	ENSMUSG00000028944.15	108099	ENSMUSG00000028944.14	-0.343288	3.11633	-4.36219	0.00219615	0.0278352	-1.34643	3.33758	3.31504	3.21696	2.99933	2.87136	2.95769	971	1107	1573	761	906	896
Cplane1	CPLANE1	ENSMUSG00000039801	ENSMUSG00000039801.8	73692	ENSMUSG00000039801.7	-0.361551	4.35452	-4.36137	0.00219862	0.0278352	-1.50574	4.55466	4.48706	4.57071	3.99696	4.23733	4.28042	2258	2495	4021	1520	2336	2242
Arhgap17	ARHGAP17	ENSMUSG00000030766	ENSMUSG00000030766.16	70497	ENSMUSG00000030766.15	0.323434	6.58242	4.36121	0.00219911	0.0278352	-1.65723	6.32068	6.36127	6.57729	6.77861	6.75288	6.70381	7681	9148	16159	10455	13360	12029
Clba1	CLBA1	ENSMUSG00000037594	ENSMUSG00000037594.12	217887	ENSMUSG00000037594.11	-0.693511	1.36713	-4.3593	0.00220493	0.0278763	-1.1479	2.01899	1.6511	1.49957	1.17147	0.914474	0.947187	389	349	478	214	233	222
Dpep2	DPEP2	ENSMUSG00000053687	ENSMUSG00000053687.16	319446	ENSMUSG00000053687.15	-0.602661	1.49072	-4.35912	0.00220546	0.0278763	-1.16002	1.86266	1.82217	1.72002	0.890158	1.25421	1.39508	349	393	557	176	295	303
Chac1	CHAC1	ENSMUSG00000027313	ENSMUSG00000027313.4	69065	ENSMUSG00000027313.3	-0.968962	3.01811	-4.35774	0.00220967	0.0279015	-1.33145	3.93462	3.38992	3.25585	2.07229	2.80958	2.64638	1469	1166	1616	400	868	722
Syn1	SYN1	ENSMUSG00000037217	ENSMUSG00000037217.16	20964	ENSMUSG00000037217.15	-0.982632	-0.513045	-4.35724	0.00221121	0.0279015	-1.05972	0.0645625	-0.11857	-0.0321167	-0.562139	-0.919382	-1.51062	100	102	165	64	65	40
Emsy	EMSY	ENSMUSG00000035401	ENSMUSG00000035401.10	233545	ENSMUSG00000035401.9	-0.317044	5.00221	-4.35643	0.00221367	0.0279015	-1.58023	5.29596	5.10074	5.09168	4.83682	4.7914	4.89667	3775	3818	5770	2721	3430	3437
Fancm	FANCM	ENSMUSG00000055884	ENSMUSG00000055884.9	104806	ENSMUSG00000055884.8	-0.555204	3.8619	-4.3558	0.00221561	0.0279064	-1.4514	4.17631	4.12342	4.13999	3.23157	3.72535	3.77478	1737	1939	2983	894	1638	1579
Nfkb2	NFKB2	ENSMUSG00000025225	ENSMUSG00000025225.16	18034	ENSMUSG00000025225.15	0.272938	8.69744	4.35457	0.00221935	0.0279326	-1.67654	8.52324	8.66587	8.49356	8.82936	8.88673	8.78588	35357	45196	60993	43319	58637	50934
Col4a2	COL4A2	ENSMUSG00000031503	ENSMUSG00000031503.14	12827	ENSMUSG00000031503.13	0.556855	2.20239	4.35329	0.00222329	0.0279326	-1.24476	1.87908	1.79254	2.07192	2.65665	2.53403	2.2801	353	385	711	600	717	560
Cdk4	CDK4	ENSMUSG00000006728	ENSMUSG00000006728.13	NA	ENSMUSG00000006728.12	-0.306855	7.59405	-4.35208	0.00222701	0.0279326	-1.68119	7.6591	7.89954	7.68368	7.4487	7.43679	7.43648	19424	26571	34792	16636	21463	19989
Ppp6r2	PPP6R2	ENSMUSG00000036561	ENSMUSG00000036561.10	71474	ENSMUSG00000036561.9	-0.359097	3.02149	-4.35151	0.00222874	0.0279326	-1.34901	3.10089	3.2781	3.22245	2.77426	2.89033	2.86291	824	1079	1579	651	918	839
Zfp652	ZNF652	ENSMUSG00000075595	ENSMUSG00000075595.10	268469	ENSMUSG00000075595.9	-0.307136	3.90596	-4.35151	0.00222877	0.0279326	-1.466	4.11352	3.97797	4.08629	3.77148	3.79832	3.6882	1663	1753	2874	1300	1723	1487
Gm38431	RAVER1	ENSMUSG00000111497	ENSMUSG00000111497.2	NA	ENSMUSG00000111497.1	-0.840135	-1.74482	-4.35148	0.00222884	0.0279326	-1.13728	-1.39666	-1.29026	-1.30477	-2.01878	-2.28038	-2.17805	36	45	68	23	25	25
Rictor	RICTOR	ENSMUSG00000050310	ENSMUSG00000050310.10	78757	ENSMUSG00000050310.9	-0.385625	6.41465	-4.35143	0.00222899	0.0279326	-1.66695	6.81179	6.44713	6.56492	6.23248	6.22905	6.20252	10796	9709	16021	7160	9292	8498
Myo1f	MYO1F	ENSMUSG00000024300	ENSMUSG00000024300.18	17916	ENSMUSG00000024300.17	0.359645	6.52223	4.35106	0.00223013	0.0279326	-1.67068	6.21936	6.31349	6.49187	6.6492	6.81574	6.64369	7160	8850	15230	9558	13955	11538
Rnaseh2c	RNASEH2C	ENSMUSG00000024925	ENSMUSG00000024925.12	68209	ENSMUSG00000024925.11	0.349565	4.60862	4.34825	0.00223883	0.0280025	-1.55511	4.52693	4.48301	4.30908	4.67129	4.83571	4.8257	2215	2488	3354	2426	3537	3272
2700049A03Rik	KIAA0586	ENSMUSG00000034601	ENSMUSG00000034601.18	76967	ENSMUSG00000034601.17	-0.43198	2.92583	-4.3469	0.00224298	0.0280261	-1.34239	3.0456	3.21527	3.16658	2.54946	2.71342	2.86463	793	1033	1519	557	812	840
Mgat4b	MGAT4B	ENSMUSG00000036620	ENSMUSG00000036620.15	103534	ENSMUSG00000036620.14	0.351098	6.98829	4.34609	0.00224551	0.0280261	-1.68565	6.9745	6.66247	6.80203	7.15024	7.11727	7.22321	12085	11272	18883	13527	17199	17242
Zfp462	ZNF462	ENSMUSG00000060206	ENSMUSG00000060206.12	242466	ENSMUSG00000060206.11	-1.57091	-0.0623642	-4.34517	0.00224836	0.0280261	-1.07729	1.56072	0.386826	0.308002	-0.915155	-0.919382	-0.795192	283	145	209	50	65	66
Rbfox2	RBFOX2	ENSMUSG00000033565	ENSMUSG00000033565.19	93686	ENSMUSG00000033565.18	-0.354182	3.73603	-4.34512	0.0022485	0.0280261	-1.45289	4.04696	3.84084	3.86135	3.5332	3.50201	3.63183	1588	1594	2459	1102	1403	1430
Ugp2	UGP2	ENSMUSG00000001891	ENSMUSG00000001891.17	216558	ENSMUSG00000001891.16	0.220701	6.22417	4.3447	0.00224983	0.0280261	-1.67229	6.11752	6.0672	6.15592	6.34036	6.3263	6.33773	6672	7461	12066	7716	9940	9333
Tbc1d10a	TBC1D10A	ENSMUSG00000034412	ENSMUSG00000034412.14	103724	ENSMUSG00000034412.13	-0.32326	4.21672	-4.34461	0.0022501	0.0280261	-1.51417	4.42997	4.2831	4.42474	3.95558	4.09125	4.11567	2071	2166	3634	1477	2111	2000
Cdc42ep4	CDC42EP4	ENSMUSG00000041598	ENSMUSG00000041598.8	56699	ENSMUSG00000041598.7	-0.580474	7.00055	-4.34332	0.00225411	0.0280261	-1.68892	7.61015	7.03024	7.23277	6.74398	6.79219	6.59396	18776	14545	25453	10207	13729	11147
Mrtfb	MRTFB	ENSMUSG00000009569	ENSMUSG00000009569.15	239719	ENSMUSG00000009569.14	-0.386431	4.09652	-4.3432	0.00225449	0.0280261	-1.50098	4.47926	4.16665	4.23541	3.8701	3.90712	3.9206	2143	1998	3187	1392	1858	1747
Os9	OS9	ENSMUSG00000040462	ENSMUSG00000040462.14	216440	ENSMUSG00000040462.13	-0.231252	6.96942	-4.34311	0.00225476	0.0280261	-1.68965	7.07768	7.12402	7.0539	6.79398	6.86972	6.89725	12981	15522	22485	10567	14487	13755
Plekhb2	PLEKHB2	ENSMUSG00000026123	ENSMUSG00000026123.12	226971	ENSMUSG00000026123.11	-0.246417	6.7596	-4.3421	0.00225791	0.0280458	-1.68811	6.85328	6.90774	6.88761	6.57694	6.61069	6.72134	11111	13361	20037	9091	12106	12176
Tnnt2	TNNT2	ENSMUSG00000026414	ENSMUSG00000026414.14	21956	ENSMUSG00000026414.13	-1.36554	1.75911	-4.3409	0.00226168	0.0280657	-1.20347	1.89934	2.98577	2.42136	1.25636	1.46294	0.528904	358	881	906	227	341	166
Il36a	IL36A	ENSMUSG00000026984	ENSMUSG00000026984.5	54448	ENSMUSG00000026984.4	0.818969	1.04341	4.34009	0.00226419	0.0280657	-1.14829	0.917337	0.454616	0.560092	1.38374	1.77	1.17466	181	152	249	248	422	260
Cdk5	CDK5	ENSMUSG00000028969	ENSMUSG00000028969.11	12568	ENSMUSG00000028969.10	0.291202	4.37459	4.33514	0.00227976	0.0282221	-1.54829	4.15456	4.2023	4.31765	4.56778	4.49402	4.51119	1711	2048	3374	2258	2791	2631
Ndufaf5	NDUFAF5	ENSMUSG00000027384	ENSMUSG00000027384.7	69487	ENSMUSG00000027384.6	0.303395	3.64057	4.33429	0.00228243	0.0282293	-1.45823	3.48027	3.47166	3.51419	3.72984	3.77469	3.87276	1072	1234	1933	1263	1695	1690
Ptpn12	PTPN12	ENSMUSG00000028771	ENSMUSG00000028771.14	19248	ENSMUSG00000028771.13	-0.270276	6.45565	-4.33389	0.00228368	0.0282293	-1.69398	6.66359	6.55075	6.5577	6.40168	6.2408	6.31937	9742	10432	15941	8051	9368	9215
Stac3	STAC3	ENSMUSG00000040287	ENSMUSG00000040287.10	237611	ENSMUSG00000040287.9	-1.00701	-2.58902	-4.3316	0.00229095	0.0282872	-1.29024	-2.0319	-2.07013	-2.13602	-3.18105	-2.90841	-3.20662	23	26	38	10	16	12
Mocs3	MOCS3	ENSMUSG00000074576	ENSMUSG00000074576.5	69372	ENSMUSG00000074576.4	0.249418	4.38269	4.33142	0.00229152	0.0282872	-1.55472	4.26721	4.22258	4.28173	4.52434	4.50842	4.49188	1850	2077	3291	2191	2819	2596
Dnajc24	DNAJC24	ENSMUSG00000027166	ENSMUSG00000027166.15	99349	ENSMUSG00000027166.14	0.350124	3.62537	4.32951	0.00229757	0.0283318	-1.46289	3.33163	3.51427	3.49466	3.79569	3.72711	3.88888	967	1271	1907	1322	1640	1709
Dna2	DNA2	ENSMUSG00000036875	ENSMUSG00000036875.16	327762	ENSMUSG00000036875.15	-0.399146	3.30557	-4.32922	0.00229849	0.0283318	-1.41827	3.38146	3.66701	3.46409	3.1383	3.04508	3.1375	1001	1413	1867	838	1022	1015
Dsel	DSEL	ENSMUSG00000038702	ENSMUSG00000038702.7	319901	ENSMUSG00000038702.6	0.296853	5.27667	4.32776	0.00230315	0.0283318	-1.64634	5.01133	5.24001	5.12967	5.46367	5.42128	5.39404	3099	4205	5924	4202	5308	4852
Pa2g4	PA2G4	ENSMUSG00000025364	ENSMUSG00000025364.14	18813	ENSMUSG00000025364.13	-0.277364	8.68347	-4.32745	0.00230414	0.0283318	-1.71611	8.81724	8.92919	8.71965	8.58187	8.51271	8.54015	43349	54246	71341	36490	45246	42957
Kif17	KIF17	ENSMUSG00000028758	ENSMUSG00000028758.13	16559	ENSMUSG00000028758.12	1.20131	1.82577	4.32731	0.00230459	0.0283318	-1.23402	0.537632	1.16485	1.87216	2.41957	2.68291	2.27752	139	249	619	509	795	559
Lonrf3	LONRF3	ENSMUSG00000016239	ENSMUSG00000016239.12	74365	ENSMUSG00000016239.11	-0.575405	4.73686	-4.32528	0.00231107	0.028392	-1.59717	5.31041	4.9537	4.81984	4.59248	4.27692	4.46779	3813	3448	4779	2297	2401	2553
Spsb1	SPSB1	ENSMUSG00000039911	ENSMUSG00000039911.14	74646	ENSMUSG00000039911.13	-0.977302	0.281513	-4.32291	0.00231868	0.028466	-1.12087	0.350149	1.21038	0.744401	-0.278745	-0.0640618	-0.273046	122	257	283	78	118	95
Klhl33	KLHL33	ENSMUSG00000090799	ENSMUSG00000090799.3	546611	ENSMUSG00000090799.2	-0.758098	-0.094888	-4.32051	0.00232638	0.028541	-1.11133	0.227292	0.366857	0.258974	-0.373694	-0.231706	-0.817052	112	143	202	73	105	65
Cbll1	CBLL1	ENSMUSG00000020659	ENSMUSG00000020659.17	104836	ENSMUSG00000020659.16	-0.336106	5.03362	-4.31961	0.00232931	0.0285574	-1.63638	5.34443	5.14867	5.11573	4.9524	4.81476	4.8257	3904	3947	5867	2948	3486	3272
Arhgef10	ARHGEF10	ENSMUSG00000071176	ENSMUSG00000071176.11	234094	ENSMUSG00000071176.10	-0.452076	2.64802	-4.31676	0.00233851	0.0286191	-1.34916	2.78529	2.93412	2.9061	2.23238	2.4534	2.57684	662	850	1268	447	678	688
Acp1	ACP1	ENSMUSG00000044573	ENSMUSG00000044573.17	11431	ENSMUSG00000044573.16	-0.267454	4.81593	-4.31544	0.00234278	0.0286191	-1.62255	4.96257	4.99332	4.89969	4.60436	4.7132	4.72246	2996	3544	5051	2316	3249	3046
Rhoj	RHOJ	ENSMUSG00000046768	ENSMUSG00000046768.14	80837	ENSMUSG00000046768.13	0.316917	4.45226	4.31529	0.00234326	0.0286191	-1.58584	4.29194	4.3399	4.25741	4.48834	4.6225	4.71344	1882	2253	3236	2137	3051	3027
Prag1	PRAG1	ENSMUSG00000050271	ENSMUSG00000050271.13	244418	ENSMUSG00000050271.12	-0.599648	5.04887	-4.31478	0.00234492	0.0286191	-1.64203	5.22789	5.19507	5.61218	4.73639	4.97368	4.548	3601	4076	8277	2538	3892	2699
Ptrhd1	PTRHD1	ENSMUSG00000096199	ENSMUSG00000096199.3	69709	ENSMUSG00000096199.2	-0.464774	2.43333	-4.31442	0.0023461	0.0286191	-1.32551	2.72299	2.78785	2.50484	2.27369	2.20833	2.10227	634	768	960	460	572	495
Cdt1	CDT1	ENSMUSG00000006585	ENSMUSG00000006585.4	67177	ENSMUSG00000006585.3	-0.456059	5.72944	-4.31261	0.00235199	0.0286191	-1.69566	6.19497	5.88878	5.79863	5.38247	5.58817	5.52361	7040	6593	9419	3972	5959	5308
Mex3c	MEX3C	ENSMUSG00000037253	ENSMUSG00000037253.9	240396	ENSMUSG00000037253.8	-0.278661	6.13767	-4.31258	0.00235209	0.0286191	-1.71559	6.27353	6.29562	6.26048	6.10468	6.00421	5.88751	7434	8741	12973	6553	7951	6831
Slc27a3	SLC27A3	ENSMUSG00000027932	ENSMUSG00000027932.15	26568	ENSMUSG00000027932.14	-0.667453	0.180882	-4.31236	0.00235282	0.0286191	-1.13165	0.666176	0.563894	0.34874	-0.315978	-0.191254	0.0137114	152	164	215	76	108	116
Slc35b1	SLC35B1	ENSMUSG00000020873	ENSMUSG00000020873.16	110172	ENSMUSG00000020873.15	0.272726	6.01402	4.31182	0.00235457	0.0286191	-1.71259	5.85762	5.78703	5.98501	6.1743	6.1486	6.13154	5572	6144	10718	6877	8788	8090
Nudt18	NUDT18	ENSMUSG00000045211	ENSMUSG00000045211.6	213484	ENSMUSG00000045211.5	0.374249	2.88726	4.3115	0.00235563	0.0286191	-1.38999	2.69312	2.59534	2.80116	3.06235	3.14325	3.02834	621	672	1179	795	1094	941
Sh3tc1	SH3TC1	ENSMUSG00000036553	ENSMUSG00000036553.17	231147	ENSMUSG00000036553.16	-0.487976	6.28996	-4.31147	0.0023557	0.0286191	-1.72121	6.82456	6.42286	6.35807	6.03962	6.01487	6.0798	10892	9547	13881	6264	8010	7805
E2f1	E2F1	ENSMUSG00000027490	ENSMUSG00000027490.18	13555	ENSMUSG00000027490.17	0.345189	5.52563	4.30765	0.00236822	0.0287214	-1.69301	5.19138	5.38295	5.47764	5.62769	5.72436	5.74979	3511	4643	7540	4708	6549	6209
Amer3	AMER3	ENSMUSG00000045174	ENSMUSG00000045174.11	211383	ENSMUSG00000045174.10	-0.766307	-0.574954	-4.30764	0.00236826	0.0287214	-1.12204	-0.426618	-0.0101472	-0.140709	-1.13042	-0.833864	-0.90796	71	110	153	43	69	61
Rbm15	RBM15	ENSMUSG00000048109	ENSMUSG00000048109.11	229700	ENSMUSG00000048109.10	-0.370706	5.75147	-4.30399	0.0023803	0.0288479	-1.71024	5.89064	6.04871	5.87383	5.46229	5.49596	5.73742	5701	7366	9923	4198	5590	6156
Decr1	DECR1	ENSMUSG00000028223	ENSMUSG00000028223.9	67460	ENSMUSG00000028223.8	0.299283	4.01431	4.30345	0.00238207	0.0288499	-1.55086	3.87243	3.77985	3.93565	4.13701	4.1416	4.21931	1407	1528	2589	1675	2186	2149
Hexb	HEXB	ENSMUSG00000021665	ENSMUSG00000021665.10	15212	ENSMUSG00000021665.9	0.307365	6.09206	4.30077	0.00239096	0.0288991	-1.73173	5.79789	6.02661	5.9877	6.26377	6.29148	6.18493	5346	7254	10738	7317	9703	8395
Dhrs1	DHRS1	ENSMUSG00000002332	ENSMUSG00000002332.17	52585	ENSMUSG00000002332.16	0.263485	4.47873	4.29954	0.00239503	0.0289289	-1.61177	4.30643	4.32833	4.40113	4.6081	4.65707	4.57133	1901	2235	3575	2322	3125	2743
Rpl3l	RPL3L	ENSMUSG00000002500	ENSMUSG00000002500.16	66211	ENSMUSG00000002500.15	0.619278	0.894726	4.29606	0.00240663	0.0290494	-1.19738	0.893291	0.396707	0.48898	1.19151	1.16354	1.23433	178	146	237	217	277	271
Odc1	ODC1	ENSMUSG00000011179	ENSMUSG00000011179.9	18263	ENSMUSG00000011179.8	-0.81848	8.37572	-4.29539	0.00240889	0.0290571	-1.76361	9.23831	8.76733	8.34697	8.02064	8.05324	7.82782	58041	48489	55100	24730	32905	26218
B4galt1	B4GALT1	ENSMUSG00000028413	ENSMUSG00000028413.14	14595	ENSMUSG00000028413.13	-0.501459	7.04405	-4.29374	0.00241439	0.0290712	-1.76215	7.54501	7.10955	7.23073	6.79807	6.93465	6.64632	17947	15367	25417	10597	15154	11559
Neurl3	NEURL3	ENSMUSG00000047180	ENSMUSG00000047180.9	214854	ENSMUSG00000047180.8	-0.764261	5.8824	-4.29361	0.00241485	0.0290712	-1.72854	6.01447	6.54103	6.2358	5.61104	5.77011	5.12197	6212	10362	12753	4654	6760	4018
Tmem43	TMEM43	ENSMUSG00000030095	ENSMUSG00000030095.11	74122	ENSMUSG00000030095.10	-0.31838	7.37158	-4.29359	0.00241491	0.0290712	-1.7656	7.40879	7.60932	7.57423	7.12854	7.19022	7.31839	16330	21729	32250	13325	18091	18418
Ipo5	IPO5	ENSMUSG00000030662	ENSMUSG00000030662.11	70572	ENSMUSG00000030662.10	-0.238103	8.12335	-4.29277	0.00241766	0.0290739	-1.76848	8.30114	8.26127	8.1646	7.99057	8.03812	7.98442	30312	34143	48557	24220	32562	29224
Rmi1	RMI1	ENSMUSG00000035367	ENSMUSG00000035367.10	74386	ENSMUSG00000035367.9	-0.369296	3.49893	-4.29136	0.0024224	0.0291028	-1.49885	3.5318	3.80974	3.70278	3.30545	3.34009	3.30371	1111	1560	2203	941	1254	1139
Adgrg1	ADGRG1	ENSMUSG00000031785	ENSMUSG00000031785.17	14766	ENSMUSG00000031785.16	1.22311	-0.614975	4.29048	0.00242537	0.029114	-1.14397	-1.21145	-1.68953	-0.840562	0.201421	0.29986	-0.449595	41	34	94	109	152	84
Klf16	KLF16	ENSMUSG00000035397	ENSMUSG00000035397.9	118445	ENSMUSG00000035397.8	-0.335762	2.79324	-4.29012	0.00242657	0.029114	-1.40662	2.90837	3.02929	2.94648	2.61769	2.65175	2.60588	721	908	1304	584	778	702
Bub1	BUB1	ENSMUSG00000027379	ENSMUSG00000027379.15	12235	ENSMUSG00000027379.13	0.438245	6.18984	4.28866	0.0024315	0.0291537	-1.75247	5.75099	6.0575	6.09959	6.26672	6.4688	6.49542	5175	7411	11604	7332	10972	10411
Pard3b	PARD3B	ENSMUSG00000052062	ENSMUSG00000052062.15	72823	ENSMUSG00000052062.14	-0.473498	3.06798	-4.28589	0.0024409	0.0292222	-1.44773	3.16254	3.39486	3.35833	2.65905	3.02089	2.81219	860	1170	1735	601	1005	810
Fmnl3	FMNL3	ENSMUSG00000023008	ENSMUSG00000023008.19	22379	ENSMUSG00000023008.18	-0.768359	4.69655	-4.28179	0.00245486	0.0293163	-1.65342	5.51958	4.95287	4.78779	4.4809	4.233	4.20515	4408	3446	4674	2126	2329	2128
Zfp984	ZNF34	ENSMUSG00000078495	ENSMUSG00000078495.11	100041677	ENSMUSG00000078495.10	-0.449076	2.57337	-4.27926	0.00246351	0.0293805	-1.39278	2.85956	2.9119	2.65044	2.22592	2.40804	2.38434	697	837	1062	445	657	602
Prpf39	PRPF39	ENSMUSG00000035597	ENSMUSG00000035597.20	328110	ENSMUSG00000035597.19	-0.468573	6.48417	-4.2784	0.00246645	0.0293961	-1.7751	7.00275	6.57692	6.57827	6.24532	6.23972	6.26205	12324	10623	16170	7224	9361	8856
Rgs14	RGS14	ENSMUSG00000052087	ENSMUSG00000052087.15	51791	ENSMUSG00000052087.14	-0.568991	2.75677	-4.27649	0.00247302	0.0294548	-1.41919	3.12518	3.17134	2.84215	2.6899	2.43198	2.2801	838	1002	1213	614	668	560
Snapc1	SNAPC1	ENSMUSG00000021113	ENSMUSG00000021113.6	75627	ENSMUSG00000021113.5	-0.27497	4.40053	-4.2759	0.00247503	0.0294593	-1.63569	4.59932	4.49686	4.52442	4.18943	4.30311	4.29004	2329	2512	3894	1737	2445	2257
Ccnyl1	CCNYL1	ENSMUSG00000070871	ENSMUSG00000070871.11	227210	ENSMUSG00000070871.10	0.427671	3.83399	4.2734	0.00248367	0.0295425	-1.57088	3.40432	3.81436	3.63096	4.07184	3.99593	4.08653	1017	1565	2096	1601	1976	1960
Ccr9	CCR9	ENSMUSG00000029530	ENSMUSG00000029530.17	12769	ENSMUSG00000029530.16	0.727226	-0.681111	4.26701	0.00250588	0.029787	-1.17348	-1.01663	-1.25889	-0.887104	-0.189662	-0.301753	-0.432622	47	46	91	83	100	85
Vangl2	VANGL2	ENSMUSG00000026556	ENSMUSG00000026556.16	93840	ENSMUSG00000026556.15	-0.937808	-1.22328	-4.26648	0.00250775	0.0297894	-1.19281	-0.597805	-0.977871	-0.668095	-1.95866	-1.35289	-1.78439	63	56	106	24	48	33
Atp13a4	ATP13A4	ENSMUSG00000038094	ENSMUSG00000038094.16	224079	ENSMUSG00000038094.15	0.829585	1.78155	4.26528	0.00251192	0.0298193	-1.31974	1.82502	0.953494	1.35375	1.98697	2.30811	2.26196	340	215	432	377	613	553
Carmil1	CARMIL1	ENSMUSG00000021338	ENSMUSG00000021338.18	68732	ENSMUSG00000021338.17	-0.469322	2.38361	-4.26437	0.00251513	0.0298252	-1.39015	2.77655	2.66445	2.44033	2.1765	2.13863	2.10518	658	705	918	430	545	496
Syk	SYK	ENSMUSG00000021457	ENSMUSG00000021457.15	20963	ENSMUSG00000021457.14	-0.474897	7.12024	-4.26319	0.00251927	0.0298252	-1.8079	7.58347	7.37324	7.11674	6.96985	6.78249	6.89567	18432	18449	23486	11937	13637	13740
Wdr20	WDR20	ENSMUSG00000037957	ENSMUSG00000037957.15	69641	ENSMUSG00000037957.14	-0.425453	4.35635	-4.26302	0.00251986	0.0298252	-1.64792	4.76969	4.50087	4.44758	4.18777	4.01694	4.21528	2621	2519	3692	1735	2005	2143
Lgalsl	LGALSL	ENSMUSG00000042363	ENSMUSG00000042363.15	216551	ENSMUSG00000042363.14	-0.497204	4.47231	-4.26289	0.00252029	0.0298252	-1.66062	4.71529	4.74087	4.70294	4.387	4.36884	3.91895	2524	2975	4407	1992	2559	1745
Tbc1d15	TBC1D15	ENSMUSG00000020130	ENSMUSG00000020130.10	66687	ENSMUSG00000020130.9	-0.292655	6.49048	-4.26198	0.00252351	0.0298252	-1.80005	6.73198	6.67889	6.50103	6.36502	6.31376	6.35218	10215	11401	15327	7849	9854	9427
Meis3	MEIS3	ENSMUSG00000041420	ENSMUSG00000041420.19	17537	ENSMUSG00000041420.18	0.722459	2.20655	4.26197	0.00252353	0.0298252	-1.37255	1.67795	1.57046	2.23654	2.54168	2.70451	2.50818	307	330	797	554	807	656
Hsd17b11	HSD17B11	ENSMUSG00000029311	ENSMUSG00000029311.17	114664	ENSMUSG00000029311.16	0.296195	5.06927	4.26183	0.00252404	0.0298252	-1.72562	4.88035	4.88077	4.99874	5.13464	5.20122	5.31992	2830	3278	5410	3345	4557	4609
Atxn2l	ATXN2L	ENSMUSG00000032637	ENSMUSG00000032637.16	233871	ENSMUSG00000032637.15	-0.231861	7.59462	-4.26101	0.00252693	0.0298397	-1.8146	7.78491	7.64525	7.70153	7.48518	7.46679	7.48404	21194	22277	35225	17062	21914	20659
Phlda3	PHLDA3	ENSMUSG00000041801	ENSMUSG00000041801.6	27280	ENSMUSG00000041801.5	0.409644	6.29827	4.25808	0.00253727	0.0299224	-1.8009	6.01679	5.97705	6.28156	6.53066	6.36778	6.61579	6222	7009	13164	8804	10230	11317
Nagpa	NAGPA	ENSMUSG00000023143	ENSMUSG00000023143.11	27426	ENSMUSG00000023143.10	0.257337	6.06123	4.25596	0.00254477	0.0299913	-1.79637	5.89997	5.91308	5.98434	6.09696	6.23895	6.23408	5738	6705	10713	6518	9356	8686
Lmtk2	LMTK2	ENSMUSG00000038970	ENSMUSG00000038970.8	231876	ENSMUSG00000038970.7	-0.360796	4.29262	-4.25419	0.00255106	0.0300457	-1.65395	4.55466	4.49053	4.39141	3.96142	4.23486	4.12286	2258	2501	3551	1483	2332	2010
Slc25a11	SLC25A11	ENSMUSG00000014606	ENSMUSG00000014606.15	67863	ENSMUSG00000014606.14	0.235637	6.13635	4.25191	0.0025592	0.0301199	-1.8051	5.99554	5.97499	6.08384	6.23066	6.30082	6.23226	6131	6999	11478	7151	9766	8675
Crip2	CRIP2	ENSMUSG00000006356	ENSMUSG00000006356.11	68337	ENSMUSG00000006356.10	-1.70488	-1.21781	-4.25143	0.00256092	0.0301199	-1.21886	-0.620705	0.0284987	-0.431261	-2.92951	-1.05799	-2.29589	62	113	125	12	59	23
Spic	SPIC	ENSMUSG00000004359	ENSMUSG00000004359.17	20728	ENSMUSG00000004359.16	1.2522	-1.60037	4.25101	0.00256239	0.0301199	-1.23806	-1.7536	-2.5886	-2.33671	-0.584681	-1.38295	-0.955657	28	18	33	63	47	59
Ccl6	CCL15	ENSMUSG00000018927	ENSMUSG00000018927.4	20305	ENSMUSG00000018927.3	0.729531	3.02729	4.24931	0.0025685	0.0301719	-1.49546	2.66262	2.27743	3.00818	3.38591	3.56437	3.26522	608	539	1361	995	1465	1109
Ccl6	CCL15-CCL14	ENSMUSG00000018927	ENSMUSG00000018927.4	20305	ENSMUSG00000018927.3	0.729531	3.02729	4.24931	0.0025685	0.0301719	-1.49546	2.66262	2.27743	3.00818	3.38591	3.56437	3.26522	608	539	1361	995	1465	1109
Ccl6	CCL23	ENSMUSG00000018927	ENSMUSG00000018927.4	20305	ENSMUSG00000018927.3	0.729531	3.02729	4.24931	0.0025685	0.0301719	-1.49546	2.66262	2.27743	3.00818	3.38591	3.56437	3.26522	608	539	1361	995	1465	1109
Snw1	SNW1	ENSMUSG00000021039	ENSMUSG00000021039.10	66354	ENSMUSG00000021039.9	-0.234969	7.23463	-4.24738	0.00257544	0.0302336	-1.83261	7.43558	7.32958	7.29147	7.11865	7.12046	7.11201	16636	17899	26510	13234	17237	15963
Dhx34	DHX34	ENSMUSG00000006019	ENSMUSG00000006019.16	71723	ENSMUSG00000006019.15	-0.397614	2.97329	-4.24684	0.00257737	0.0302365	-1.4917	3.16086	3.2714	3.10052	2.66623	2.90906	2.73167	859	1074	1451	604	930	766
Ushbp1	USHBP1	ENSMUSG00000034911	ENSMUSG00000034911.9	234395	ENSMUSG00000034911.8	1.5072	-1.35931	4.24541	0.00258253	0.0302773	-1.22915	-2.37704	-2.84385	-1.24293	-0.753187	-0.437105	-0.501747	18	15	71	56	91	81
Rabep1	RABEP1	ENSMUSG00000020817	ENSMUSG00000020817.17	54189	ENSMUSG00000020817.16	0.27107	6.62756	4.24479	0.00258476	0.0302837	-1.82865	6.51885	6.38302	6.57309	6.81431	6.72464	6.75147	8812	9287	16112	10717	13101	12433
F3	F3	ENSMUSG00000028128	ENSMUSG00000028128.14	14066	ENSMUSG00000028128.13	-1.10423	-0.0344074	-4.24227	0.00259386	0.0303449	-1.21368	0.26526	0.563894	0.649764	0.120121	-0.897523	-0.90796	115	164	265	103	66	61
Vps9d1	VPS9D1	ENSMUSG00000001062	ENSMUSG00000001062.19	72325	ENSMUSG00000001062.18	-0.289841	3.45635	-4.24175	0.00259575	0.0303449	-1.56534	3.64052	3.56225	3.60457	3.2682	3.32506	3.3375	1198	1314	2058	917	1241	1166
BC048403	KICS2	ENSMUSG00000053684	ENSMUSG00000053684.9	270802	ENSMUSG00000053684.8	-0.406435	3.59367	-4.24136	0.00259718	0.0303449	-1.58328	3.76611	3.96724	3.67368	3.33127	3.4813	3.34243	1307	1740	2159	958	1383	1170
Zfp317	ZNF317	ENSMUSG00000057551	ENSMUSG00000057551.11	244713	ENSMUSG00000057551.10	-0.502882	4.16208	-4.24132	0.0025973	0.0303449	-1.65538	4.69689	4.32575	4.23721	3.96918	3.86218	3.88127	2492	2231	3191	1491	1801	1700
Rapgef1	RAPGEF1	ENSMUSG00000039844	ENSMUSG00000039844.21	107746	ENSMUSG00000039844.20	-0.233904	7.56448	-4.24101	0.00259843	0.0303449	-1.84391	7.69569	7.70599	7.64268	7.44166	7.51649	7.38438	19923	23235	33817	16555	22682	19280
Plekha1	PLEKHA1	ENSMUSG00000040268	ENSMUSG00000040268.18	101476	ENSMUSG00000040268.17	-0.249576	5.49537	-4.2392	0.00260503	0.0304021	-1.79042	5.61364	5.69142	5.55892	5.32088	5.39661	5.39076	4705	5750	7977	3806	5218	4841
Serpinb2	SERPINB2	ENSMUSG00000062345	ENSMUSG00000062345.11	18788	ENSMUSG00000062345.10	1.30946	-0.475259	4.23731	0.0026119	0.030423	-1.21101	-1.85857	-0.879187	-0.76618	0.660254	0.107891	-0.115765	26	60	99	150	133	106
Avpi1	AVPI1	ENSMUSG00000018821	ENSMUSG00000018821.4	69534	ENSMUSG00000018821.3	-0.435621	3.22836	-4.23671	0.00261408	0.0304287	-1.54043	3.25508	3.55895	3.51718	2.90135	3.10316	3.03446	917	1311	1937	711	1064	945
Rab3ip	RAB3IP	ENSMUSG00000064181	ENSMUSG00000064181.7	216363	ENSMUSG00000064181.6	-0.604565	2.13781	-4.23517	0.00261974	0.0304748	-1.40105	2.28233	2.70875	2.33444	1.91648	1.93746	1.64738	467	727	853	359	474	361
Tcim	TCIM	ENSMUSG00000056313	ENSMUSG00000056313.6	69068	ENSMUSG00000056313.5	-1.14422	3.50509	-4.23264	0.00262901	0.0305628	-1.57158	4.71701	3.79861	3.74916	3.24442	2.83754	2.68383	2527	1548	2275	902	885	741
Dnah7a	DNAH7	ENSMUSG00000096141	ENSMUSG00000096141.3	627872	ENSMUSG00000096141.2	0.905561	-1.40105	4.23159	0.00263286	0.030566	-1.24269	-1.97178	-1.73196	-1.86365	-1.00351	-1.18462	-0.650802	24	33	46	47	54	73
Gan	GAN	ENSMUSG00000052557	ENSMUSG00000052557.12	NA	ENSMUSG00000052557.11	-0.320497	4.2917	-4.23069	0.00263618	0.030566	-1.68857	4.42509	4.55151	4.38856	4.02515	4.15474	4.20515	2064	2609	3544	1550	2206	2128
Nphp4	NPHP4	ENSMUSG00000039577	ENSMUSG00000039577.18	260305	ENSMUSG00000039577.17	-0.573827	1.27239	-4.23015	0.00263818	0.030566	-1.3179	1.29309	1.67971	1.67801	1.03026	0.986774	0.966509	235	356	541	194	245	225
Kctd9	KCTD9	ENSMUSG00000034327	ENSMUSG00000034327.18	105440	ENSMUSG00000034327.17	-0.328744	4.17955	-4.22907	0.00264216	0.030566	-1.67731	4.28811	4.47837	4.27293	3.94774	4.0341	4.05604	1877	2480	3271	1469	2029	1919
Fam210b	FAM210B	ENSMUSG00000027495	ENSMUSG00000027495.5	67017	ENSMUSG00000027495.4	0.484679	4.19218	4.22895	0.00264262	0.030566	-1.68031	4.08814	3.68929	4.07065	4.30353	4.46794	4.5335	1634	1435	2843	1880	2741	2672
Galnt1	GALNT1	ENSMUSG00000000420	ENSMUSG00000000420.16	14423	ENSMUSG00000000420.15	0.283186	6.14906	4.22885	0.002643	0.030566	-1.83942	5.91423	5.97869	6.12644	6.24052	6.31931	6.31514	5795	7017	11822	7200	9892	9188
Cyb5rl	CYB5RL	ENSMUSG00000028621	ENSMUSG00000028621.18	230582	ENSMUSG00000028621.17	0.36358	3.50682	4.22883	0.00264306	0.030566	-1.5923	3.2676	3.25791	3.4289	3.81304	3.65684	3.61662	925	1064	1822	1338	1562	1415
Tmed5	TMED5	ENSMUSG00000063406	ENSMUSG00000063406.12	73130	ENSMUSG00000063406.11	0.250386	7.45431	4.22841	0.0026446	0.030566	-1.86213	7.25885	7.33858	7.3896	7.59605	7.63371	7.50903	14718	18011	28376	18425	24602	21020
Cspg5	CSPG5	ENSMUSG00000032482	ENSMUSG00000032482.10	29873	ENSMUSG00000032482.9	-0.840554	-0.0892365	-4.22664	0.00265116	0.0306172	-1.2331	0.72185	0.161952	0.140228	-0.373694	-0.534953	-0.650802	158	124	186	73	85	73
Lrr1	LRR1	ENSMUSG00000034883	ENSMUSG00000034883.10	69706	ENSMUSG00000034883.9	-0.521716	2.17694	-4.22615	0.00265299	0.0306172	-1.41898	2.44003	2.58457	2.31573	1.70508	1.93746	2.07878	521	667	842	310	474	487
E430018J23Rik	ZNF764	ENSMUSG00000078580	ENSMUSG00000078580.4	101604	ENSMUSG00000078580.3	0.40481	2.12682	4.22584	0.00265414	0.0306172	-1.41583	1.89127	1.86906	2.00553	2.24841	2.31982	2.42681	356	406	679	452	618	620
E430018J23Rik	ZNF747	ENSMUSG00000078580	ENSMUSG00000078580.4	101604	ENSMUSG00000078580.3	0.40481	2.12682	4.22584	0.00265414	0.0306172	-1.41583	1.89127	1.86906	2.00553	2.24841	2.31982	2.42681	356	406	679	452	618	620
Hdac10	HDAC10	ENSMUSG00000062906	ENSMUSG00000062906.13	170787	ENSMUSG00000062906.12	-0.355971	3.26419	-4.22536	0.00265592	0.0306181	-1.5623	3.41843	3.56773	3.3525	3.02933	3.08817	3.12895	1027	1319	1728	777	1053	1009
Tonsl	TONSL	ENSMUSG00000059323	ENSMUSG00000059323.15	72749	ENSMUSG00000059323.14	-0.438227	3.37495	-4.22261	0.00266618	0.0307113	-1.58052	3.69949	3.52669	3.5734	2.94529	3.18098	3.32383	1248	1282	2014	733	1123	1155
Zfp106	ZNF106	ENSMUSG00000027288	ENSMUSG00000027288.17	20402	ENSMUSG00000027288.16	0.271999	7.9695	4.22125	0.00267124	0.0307315	-1.87387	7.76621	7.78917	7.94515	8.04292	8.12766	8.14589	20921	24614	41705	25115	34647	32685
Itgb5	ITGB5	ENSMUSG00000022817	ENSMUSG00000022817.16	16419	ENSMUSG00000022817.15	-0.226409	6.67641	-4.21914	0.00267913	0.0307558	-1.86711	6.83696	6.73315	6.7989	6.55051	6.53233	6.60659	10986	11838	18842	8926	11466	11245
Matn4	MATN4	ENSMUSG00000016995	ENSMUSG00000016995.18	17183	ENSMUSG00000016995.17	1.10093	0.818695	4.21895	0.00267985	0.0307558	-1.29372	0.766658	-0.251155	0.28019	1.75081	1.03872	1.32694	163	93	205	320	254	289
Cd209a	CD209	ENSMUSG00000031494	ENSMUSG00000031494.8	170786	ENSMUSG00000031494.7	2.34917	2.1215	4.2171	0.0026868	0.0308158	-1.39902	-0.0395947	0.184944	2.49731	2.80059	3.70317	3.58259	93	126	955	663	1613	1382
Pdzd8	PDZD8	ENSMUSG00000074746	ENSMUSG00000074746.4	107368	ENSMUSG00000074746.3	-0.283086	5.97267	-4.21665	0.00268851	0.0308158	-1.84977	6.17662	6.12295	6.04602	5.80479	5.93698	5.74862	6951	7755	11181	5323	7589	6204
Sgsm3	SGSM3	ENSMUSG00000042303	ENSMUSG00000042303.20	105835	ENSMUSG00000042303.19	-0.334199	4.06188	-4.21593	0.00269122	0.0308271	-1.68187	4.36297	4.17816	4.1549	3.90287	3.82075	3.95164	1977	2014	3014	1424	1750	1785
Foxo3	FOXO3	ENSMUSG00000048756	ENSMUSG00000048756.12	56484	ENSMUSG00000048756.11	-0.301485	4.46379	-4.21454	0.00269647	0.0308581	-1.73232	4.72043	4.56307	4.56748	4.2733	4.26727	4.39121	2533	2630	4012	1841	2385	2421
Myh14	MYH14	ENSMUSG00000030739	ENSMUSG00000030739.19	71960	ENSMUSG00000030739.18	0.468697	5.11486	4.21376	0.00269941	0.030862	-1.79927	4.68	4.84828	5.09467	5.38355	5.46992	5.21275	2463	3205	5782	3975	5490	4279
Cdcp1	CDCP1	ENSMUSG00000035498	ENSMUSG00000035498.11	109332	ENSMUSG00000035498.10	-1.60931	-1.81987	-4.21132	0.00270865	0.0308844	-1.31634	-0.467548	-1.4582	-1.07189	-3.0498	-2.99861	-1.87319	69	40	80	11	15	31
Trak2	TRAK2	ENSMUSG00000026028	ENSMUSG00000026028.13	70827	ENSMUSG00000026028.12	-0.306981	6.97933	-4.21081	0.0027106	0.0308844	-1.88385	7.19164	7.19608	7.01178	6.7475	6.80193	6.92704	14048	16317	21838	10232	13822	14042
Heatr1	HEATR1	ENSMUSG00000050244	ENSMUSG00000050244.10	217995	ENSMUSG00000050244.9	-0.214245	7.062	-4.21066	0.00271117	0.0308844	-1.88517	7.17926	7.20797	7.12018	6.98284	6.93713	6.9446	13928	16452	23542	12045	15180	14214
Phf10	PHF10	ENSMUSG00000023883	ENSMUSG00000023883.14	72057	ENSMUSG00000023883.13	0.22349	6.55475	4.21064	0.00271125	0.0308844	-1.8776	6.44616	6.49362	6.38963	6.69423	6.63034	6.6745	8379	10027	14188	9861	12272	11787
Esco2	ESCO2	ENSMUSG00000022034	ENSMUSG00000022034.11	71988	ENSMUSG00000022034.10	-0.614207	3.51614	-4.21052	0.00271169	0.0308844	-1.61495	3.65847	4.08421	3.74726	2.91949	3.36856	3.31882	1213	1887	2272	720	1279	1151
Gdap1	GDAP1	ENSMUSG00000025777	ENSMUSG00000025777.9	14545	ENSMUSG00000025777.8	-0.898333	-0.38739	-4.20916	0.00271685	0.0309235	-1.2484	-0.291868	0.126763	0.287194	-0.607582	-1.10731	-0.731534	78	121	206	62	57	69
Cd5l	CD5L	ENSMUSG00000015854	ENSMUSG00000015854.8	11801	ENSMUSG00000015854.7	-2.16212	-3.2465	-4.20827	0.00272024	0.0309361	-1.58199	-1.47796	-2.94007	-2.09902	-3.87293	-5.14545	-3.94358	34	14	39	6	3	7
Gatad2a	GATAD2A	ENSMUSG00000036180	ENSMUSG00000036180.16	234366	ENSMUSG00000036180.15	-0.231628	7.07168	-4.20784	0.00272188	0.0309361	-1.88941	7.25148	7.14835	7.16263	7.01036	6.93456	6.92272	14643	15786	24245	12277	15153	14000
Ripor1	RIPOR1	ENSMUSG00000038604	ENSMUSG00000038604.10	75687	ENSMUSG00000038604.9	-0.28789	3.52779	-4.20689	0.00272553	0.0309361	-1.62566	3.6644	3.64126	3.70866	3.33877	3.43467	3.37894	1218	1388	2212	963	1339	1200
Mrgbp	MRGBP	ENSMUSG00000027569	ENSMUSG00000027569.16	73247	ENSMUSG00000027569.15	0.251195	5.17981	4.20662	0.00272657	0.0309361	-1.81611	5.00293	5.04959	5.10462	5.36235	5.3153	5.2441	3081	3685	5822	3917	4932	4373
Xrcc5	XRCC5	ENSMUSG00000026187	ENSMUSG00000026187.10	22596	ENSMUSG00000026187.9	-0.251307	4.8874	-4.20248	0.00274244	0.0310901	-1.79486	5.07907	4.9872	4.97644	4.75166	4.72161	4.80841	3248	3529	5327	2565	3268	3233
Csnk2a1	CSNK2A1	ENSMUSG00000074698	ENSMUSG00000074698.11	12995	ENSMUSG00000074698.10	0.20616	6.79418	4.20213	0.00274378	0.0310901	-1.8945	6.70619	6.68633	6.68072	6.93684	6.8721	6.88291	10034	11460	17360	11667	14511	13619
Csnk2a1	CSNK2A3	ENSMUSG00000074698	ENSMUSG00000074698.11	12995	ENSMUSG00000074698.10	0.20616	6.79418	4.20213	0.00274378	0.0310901	-1.8945	6.70619	6.68633	6.68072	6.93684	6.8721	6.88291	10034	11460	17360	11667	14511	13619
Akr1b7	AKR1B10	ENSMUSG00000052131	ENSMUSG00000052131.8	11997	ENSMUSG00000052131.7	-1.67271	-1.6389	-4.20173	0.00274533	0.0310901	-1.31039	-0.00906037	-0.95256	-1.34752	-2.36391	-2.6674	-2.49292	95	57	66	18	19	20
Maml1	MAML1	ENSMUSG00000050567	ENSMUSG00000050567.17	103806	ENSMUSG00000050567.16	-0.278634	5.41684	-4.20113	0.00274764	0.0310966	-1.84088	5.67164	5.5013	5.50061	5.2354	5.26409	5.32803	4898	5040	7661	3587	4760	4635
Prpf6	PRPF6	ENSMUSG00000002455	ENSMUSG00000002455.15	68879	ENSMUSG00000002455.14	0.249079	6.66167	4.2006	0.00274967	0.0311001	-1.89448	6.49741	6.47887	6.63376	6.787	6.75461	6.81835	8682	9925	16804	10516	13376	13023
Rhobtb1	RHOBTB1	ENSMUSG00000019944	ENSMUSG00000019944.15	69288	ENSMUSG00000019944.14	-1.12978	-0.150707	-4.19957	0.00275364	0.0311253	-1.26559	-0.202785	0.649033	0.734187	-0.703001	-0.586483	-0.795192	83	174	281	58	82	66
Scfd1	SCFD1	ENSMUSG00000020952	ENSMUSG00000020952.11	76983	ENSMUSG00000020952.10	-0.247681	5.73011	-4.1991	0.00275546	0.0311262	-1.86386	5.7712	5.91673	5.87296	5.574	5.59854	5.64725	5248	6722	9917	4536	6002	5783
Ubtd1	UBTD1	ENSMUSG00000025171	ENSMUSG00000025171.3	226122	ENSMUSG00000025171.2	-0.487262	3.59894	-4.19685	0.00276416	0.031193	-1.64762	4.10917	3.76467	3.67701	3.40177	3.34239	3.29864	1658	1512	2164	1006	1256	1135
Plgrkt	PLGRKT	ENSMUSG00000016495	ENSMUSG00000016495.13	67759	ENSMUSG00000016495.12	0.271855	5.09012	4.19664	0.00276498	0.031193	-1.82322	4.87678	4.97777	5.00433	5.17168	5.19996	5.31018	2823	3506	5431	3432	4553	4578
Hacd1	HACD1	ENSMUSG00000063275	ENSMUSG00000063275.16	30963	ENSMUSG00000063275.15	-0.61898	2.98045	-4.19623	0.00276658	0.031193	-1.56301	3.61869	3.24155	3.04583	2.70392	2.56191	2.71081	1180	1052	1397	620	731	755
Klf3	KLF3	ENSMUSG00000029178	ENSMUSG00000029178.15	16599	ENSMUSG00000029178.14	0.466044	6.35673	4.19415	0.00277468	0.0312502	-1.89661	5.86665	6.32032	6.18069	6.5869	6.69482	6.49097	5607	8892	12275	9154	12833	10379
Ppm1m	PPM1M	ENSMUSG00000020253	ENSMUSG00000020253.16	67905	ENSMUSG00000020253.15	0.267755	5.52481	4.19374	0.00277627	0.0312502	-1.86043	5.3974	5.29619	5.47592	5.6607	5.70395	5.61471	4050	4372	7531	4817	6457	5654
Adam8	ADAM8	ENSMUSG00000025473	ENSMUSG00000025473.17	11501	ENSMUSG00000025473.16	-0.392987	8.84176	-4.19097	0.00278708	0.0313063	-1.916	9.20933	8.85749	9.04784	8.73307	8.66852	8.53429	56887	51616	89564	40522	50406	42783
Klk1b11	KLK2	ENSMUSG00000044485	ENSMUSG00000044485.5	16613	ENSMUSG00000044485.4	-1.15394	-0.607155	-4.19035	0.00278952	0.0313141	-1.27033	-0.220167	0.218759	-0.0853915	-1.42362	-1.61296	-0.519558	82	129	159	35	40	80
Klk1b11	KLK1	ENSMUSG00000044485	ENSMUSG00000044485.5	16613	ENSMUSG00000044485.4	-1.15394	-0.607155	-4.19035	0.00278952	0.0313141	-1.27033	-0.220167	0.218759	-0.0853915	-1.42362	-1.61296	-0.519558	82	129	159	35	40	80
Klk1b11	KLK3	ENSMUSG00000044485	ENSMUSG00000044485.5	16613	ENSMUSG00000044485.4	-1.15394	-0.607155	-4.19035	0.00278952	0.0313141	-1.27033	-0.220167	0.218759	-0.0853915	-1.42362	-1.61296	-0.519558	82	129	159	35	40	80
Lta	LTA	ENSMUSG00000024402	ENSMUSG00000024402.6	16992	ENSMUSG00000024402.5	0.544714	0.805186	4.18989	0.0027913	0.0313146	-1.33527	0.558169	0.356768	0.660591	1.19812	1.01009	1.04737	141	142	267	218	249	238
Mindy4	MINDY4	ENSMUSG00000038022	ENSMUSG00000038022.12	330323	ENSMUSG00000038022.11	-0.524609	0.356458	-4.18897	0.00279492	0.031316	-1.30494	0.656685	0.615578	0.594375	0.0339642	0.212102	0.0260422	151	170	255	97	143	117
Nlrx1	NLRX1	ENSMUSG00000032109	ENSMUSG00000032109.16	270151	ENSMUSG00000032109.15	0.462608	3.69262	4.18843	0.00279706	0.0313204	-1.67555	3.43102	3.25655	3.67234	3.94381	4.01117	3.84083	1036	1063	2157	1465	1997	1653
Med13l	MED13L	ENSMUSG00000018076	ENSMUSG00000018076.13	76199	ENSMUSG00000018076.12	-0.372481	6.14215	-4.18779	0.00279955	0.031321	-1.89879	6.25851	6.3589	6.36698	5.98661	6.11706	5.76481	7357	9133	13967	6038	8598	6274
Lonrf1	LONRF1	ENSMUSG00000039633	ENSMUSG00000039633.8	244421	ENSMUSG00000039633.7	-0.424629	2.14068	-4.18753	0.0028006	0.031321	-1.4703	2.44003	2.29603	2.32427	2.04318	1.95258	1.78796	521	546	847	392	479	398
C1s1	C1S	ENSMUSG00000038521	ENSMUSG00000038521.18	50908	ENSMUSG00000038521.17	-0.789084	-0.439965	-4.1856	0.00280817	0.031383	-1.27798	0.12087	0.0906935	-0.299516	-1.00351	-0.897523	-0.650802	104	118	137	47	66	73
Lin52	LIN52	ENSMUSG00000085793	ENSMUSG00000085793.4	217708	ENSMUSG00000085793.2	-0.449469	3.12067	-4.18523	0.00280963	0.031383	-1.59978	3.50428	3.38992	3.17321	2.78309	2.88876	2.98479	1090	1166	1526	655	917	913
Acy1	ACY1	ENSMUSG00000023262	ENSMUSG00000023262.14	109652	ENSMUSG00000023262.13	0.302877	6.19517	4.18429	0.00281335	0.0313854	-1.90673	6.13834	5.94605	6.04654	6.45963	6.29148	6.289	6769	6860	11185	8381	9703	9023
Acy1	ABHD14A-ACY1	ENSMUSG00000023262	ENSMUSG00000023262.14	109652	ENSMUSG00000023262.13	0.302877	6.19517	4.18429	0.00281335	0.0313854	-1.90673	6.13834	5.94605	6.04654	6.45963	6.29148	6.289	6769	6860	11185	8381	9703	9023
Morf4l1	MORF4L1	ENSMUSG00000062270	ENSMUSG00000062270.15	627352	ENSMUSG00000062270.14	-0.286951	7.76405	-4.18269	0.0028197	0.0314368	-1.93058	7.94894	8.00585	7.76765	7.61217	7.60451	7.64516	23746	28603	36877	18632	24109	23100
Morf4l1	MORF4L1	ENSMUSG00000062270	ENSMUSG00000062270.15	21761	ENSMUSG00000062270.14	-0.286951	7.76405	-4.18269	0.0028197	0.0314368	-1.93058	7.94894	8.00585	7.76765	7.61217	7.60451	7.64516	23746	28603	36877	18632	24109	23100
Zfp318	ZNF318	ENSMUSG00000015597	ENSMUSG00000015597.18	57908	ENSMUSG00000015597.17	-0.544274	3.94699	-4.18218	0.00282173	0.0314399	-1.71418	4.21885	4.43707	4.0211	3.69283	3.8412	3.47089	1789	2410	2747	1231	1775	1279
Tmem130	TMEM130	ENSMUSG00000043388	ENSMUSG00000043388.9	243339	ENSMUSG00000043388.8	1.05002	-1.09188	4.18011	0.00282994	0.0314839	-1.29027	-1.14355	-2.07013	-1.63462	-0.278745	-0.733637	-0.690603	43	26	54	78	74	71
Lrig3	LRIG3	ENSMUSG00000020105	ENSMUSG00000020105.10	320398	ENSMUSG00000020105.9	-0.65595	1.64048	-4.18011	0.00282995	0.0314839	-1.42276	2.11914	2.11034	1.72777	1.05234	1.42874	1.40455	417	480	560	197	333	305
Mgmt	MGMT	ENSMUSG00000054612	ENSMUSG00000054612.5	17314	ENSMUSG00000054612.4	0.363969	2.98067	4.17986	0.00283094	0.0314839	-1.59145	2.73431	2.71074	2.93314	3.152	3.19376	3.16005	639	728	1292	846	1133	1031
Flywch2	FLYWCH2	ENSMUSG00000023911	ENSMUSG00000023911.13	76917	ENSMUSG00000023911.12	1.99107	-1.31733	4.1773	0.00284115	0.0315779	-1.31385	-2.5421	-3.55012	-1.03648	-0.315978	-0.245446	-0.21385	16	9	82	76	104	99
Spryd3	SPRYD3	ENSMUSG00000036966	ENSMUSG00000036966.16	223918	ENSMUSG00000036966.15	-0.23833	5.03597	-4.17623	0.00284544	0.0315865	-1.84742	5.17194	5.15706	5.14035	4.85316	4.97293	4.9204	3464	3970	5968	2752	3890	3494
Fam120c	FAM120C	ENSMUSG00000025262	ENSMUSG00000025262.9	207375	ENSMUSG00000025262.8	-0.474206	2.48716	-4.17522	0.00284948	0.0316076	-1.53023	2.54151	2.91534	2.71289	2.23881	2.33837	2.17605	559	839	1109	449	626	521
Srsf6	SRSF6	ENSMUSG00000016921	ENSMUSG00000016921.15	67996	ENSMUSG00000016921.14	0.237948	9.3242	4.17455	0.00285215	0.0316076	-1.93752	9.28266	9.12257	9.2103	9.42818	9.45926	9.4422	59853	62027	100240	65606	87201	80275
Smarcd1	SMARCD1	ENSMUSG00000023018	ENSMUSG00000023018.6	83797	ENSMUSG00000023018.5	-0.249667	5.12121	-4.17443	0.00285262	0.0316076	-1.85741	5.26233	5.26315	5.21707	4.94159	5.07838	4.96471	3688	4273	6294	2926	4185	3603
Trappc10	TRAPPC10	ENSMUSG00000000374	ENSMUSG00000000374.9	NA	ENSMUSG00000000374.8	-0.230671	5.82613	-4.17349	0.00285642	0.0316302	-1.90689	5.93695	5.99199	5.89676	5.70842	5.75703	5.66559	5887	7082	10082	4979	6699	5857
Gbp3	GBP4	ENSMUSG00000028268	ENSMUSG00000028268.15	55932	ENSMUSG00000028268.14	0.4976	8.83643	4.17124	0.00286548	0.0317109	-1.94531	8.31204	8.65079	8.8013	9.21248	9.03102	9.01096	30542	44726	75495	56495	64805	59534
Ltbp4	LTBP4	ENSMUSG00000040488	ENSMUSG00000040488.19	108075	ENSMUSG00000040488.18	-0.783895	4.29135	-4.17072	0.00286758	0.0317146	-1.76974	5.06344	4.58322	4.4507	3.54233	4.1495	3.95889	3213	2667	3700	1109	2198	1794
Rftn1	RFTN1	ENSMUSG00000039316	ENSMUSG00000039316.15	76438	ENSMUSG00000039316.14	0.296911	5.23761	4.1693	0.00287331	0.0317576	-1.87575	5.02061	5.05935	5.18204	5.37043	5.48586	5.30735	3119	3710	6143	3939	5551	4569
Cplx1	CPLX1	ENSMUSG00000033615	ENSMUSG00000033615.10	12889	ENSMUSG00000033615.9	-1.04781	-1.14856	-4.16888	0.002875	0.0317576	-1.30806	-0.329101	-0.578881	-0.935199	-1.30658	-1.72399	-2.01758	76	74	88	38	37	28
Usp24	USP24	ENSMUSG00000028514	ENSMUSG00000028514.16	329908	ENSMUSG00000028514.15	-0.238733	6.58247	-4.16696	0.00288276	0.0318043	-1.94244	6.75078	6.7166	6.63898	6.4706	6.51677	6.40108	10349	11703	16865	8445	11343	9752
Ifnb1	IFNB1	ENSMUSG00000048806	ENSMUSG00000048806.5	15977	ENSMUSG00000048806.4	1.27023	5.69315	4.16523	0.00288982	0.0318471	-1.90299	4.44728	5.05779	5.61809	6.79289	6.3982	5.84464	2096	3706	8311	10559	10448	6631
Unc119b	UNC119B	ENSMUSG00000046562	ENSMUSG00000046562.6	106840	ENSMUSG00000046562.5	-0.253253	4.12958	-4.16368	0.00289613	0.0318929	-1.76757	4.26409	4.22189	4.28129	3.98362	3.98567	4.04093	1846	2076	3290	1506	1962	1899
Myo10	MYO10	ENSMUSG00000022272	ENSMUSG00000022272.18	17909	ENSMUSG00000022272.17	-0.317865	7.34452	-4.16275	0.0028999	0.0319149	-1.95837	7.62544	7.44568	7.43908	7.30214	7.16707	7.08768	18976	19399	29366	15029	17803	15696
Kif2a	KIF2A	ENSMUSG00000021693	ENSMUSG00000021693.21	16563	ENSMUSG00000021693.20	0.26965	4.85243	4.16223	0.00290205	0.031919	-1.85205	4.62266	4.77299	4.75027	5.03096	4.93079	5.00692	2367	3042	4554	3113	3778	3710
Mical3	MICAL3	ENSMUSG00000051586	ENSMUSG00000051586.18	194401	ENSMUSG00000051586.17	-0.684847	1.35756	-4.15906	0.00291505	0.0319944	-1.42348	1.84605	1.84761	1.45983	0.725842	1.14786	1.11819	345	400	465	157	274	250
Abcb8	ABCB8	ENSMUSG00000028973	ENSMUSG00000028973.19	74610	ENSMUSG00000028973.18	-0.300522	4.56193	-4.1578	0.00292022	0.0319944	-1.82662	4.6141	4.80997	4.7137	4.33465	4.46742	4.43174	2353	3121	4440	1921	2740	2490
Hdac7	HDAC7	ENSMUSG00000022475	ENSMUSG00000022475.20	56233	ENSMUSG00000022475.19	1.21569	-3.05601	4.15769	0.00292066	0.0319944	-1.5547	-3.88605	-3.89116	-3.27352	-2.36391	-2.28038	-2.64102	6	7	17	18	25	18
Nap1l1	NAP1L1	ENSMUSG00000058799	ENSMUSG00000058799.17	NA	ENSMUSG00000058799.16	-0.258528	8.74596	-4.15753	0.00292132	0.0319944	-1.96609	8.87571	8.97693	8.7726	8.62253	8.62935	8.59866	45142	56071	74008	37533	49056	44735
Kdm3a	KDM3A	ENSMUSG00000053470	ENSMUSG00000053470.14	104263	ENSMUSG00000053470.13	-0.594155	5.30164	-4.15751	0.00292142	0.0319944	-1.89376	5.95085	5.42701	5.43098	4.94159	4.90692	5.15252	5944	4787	7300	2926	3716	4104
Zbtb7a	ZBTB7A	ENSMUSG00000035011	ENSMUSG00000035011.16	16969	ENSMUSG00000035011.15	-0.218019	6.49085	-4.15736	0.00292201	0.0319944	-1.95471	6.65229	6.58126	6.56636	6.41452	6.38586	6.34482	9666	10655	16037	8123	10359	9379
Tasp1	TASP1	ENSMUSG00000039033	ENSMUSG00000039033.12	75812	ENSMUSG00000039033.11	0.349349	3.94459	4.15692	0.00292382	0.0319944	-1.75534	3.62722	3.78362	3.87826	4.21576	4.10214	4.06054	1187	1532	2488	1769	2127	1925
Tnfrsf1a	TNFRSF1A	ENSMUSG00000030341	ENSMUSG00000030341.18	21937	ENSMUSG00000030341.17	-0.219469	7.28466	-4.1567	0.00292475	0.0319944	-1.96707	7.32701	7.43088	7.42516	7.15885	7.16537	7.20069	15430	19201	29084	13608	17782	16975
Tnf	TNF	ENSMUSG00000024401	ENSMUSG00000024401.15	21926	ENSMUSG00000024401.14	0.586588	11.0098	4.15665	0.00292494	0.0319944	-1.94793	10.5088	10.8053	10.8384	11.6173	11.1948	11.0943	140022	199135	309843	299189	290380	252294
Pip4k2c	PIP4K2C	ENSMUSG00000025417	ENSMUSG00000025417.9	117150	ENSMUSG00000025417.8	-0.227278	5.8542	-4.15548	0.00292979	0.0320117	-1.93497	6.03751	5.93528	5.93294	5.71362	5.74774	5.75813	6312	6809	10338	4997	6656	6245
Stk40	STK40	ENSMUSG00000042608	ENSMUSG00000042608.16	74178	ENSMUSG00000042608.15	-0.270429	7.26557	-4.15403	0.00293576	0.0320542	-1.97081	7.48518	7.33577	7.38165	7.12908	7.21504	7.04666	17218	17976	28220	13330	18405	15256
Zfp395	ZNF395	ENSMUSG00000034522	ENSMUSG00000034522.11	380912	ENSMUSG00000034522.10	-0.735451	0.349224	-4.15198	0.00294427	0.0321032	-1.35319	0.971932	0.581329	0.616787	-0.0576663	-0.259318	0.242282	188	166	259	91	103	136
Smyd4	SMYD4	ENSMUSG00000018809	ENSMUSG00000018809.3	319822	ENSMUSG00000018809.2	-0.536135	1.56798	-4.15123	0.00294739	0.0321032	-1.45691	1.87908	1.8	1.83679	1.13744	1.1893	1.56527	353	387	604	209	282	341
Msto1	MSTO1	ENSMUSG00000068922	ENSMUSG00000068922.15	229524	ENSMUSG00000068922.14	0.217239	5.59649	4.15042	0.00295075	0.0321202	-1.92907	5.46149	5.48345	5.51671	5.71073	5.66799	5.73859	4234	4978	7747	4987	6298	6161
Srxn1	SRXN1	ENSMUSG00000032802	ENSMUSG00000032802.9	76650	ENSMUSG00000032802.8	0.869277	7.74909	4.14963	0.00295404	0.0321229	-1.97905	7.45419	6.96863	7.5205	8.5632	7.74669	8.24131	16852	13937	31071	36021	26606	34920
Them6	THEM6	ENSMUSG00000056665	ENSMUSG00000056665.3	223626	ENSMUSG00000056665.2	-0.279501	4.25036	-4.1495	0.00295457	0.0321229	-1.80302	4.36589	4.48533	4.3249	4.09419	4.13433	4.09753	1981	2492	3391	1626	2175	1975
C3	C3	ENSMUSG00000024164	ENSMUSG00000024164.16	12266	ENSMUSG00000024164.15	0.323606	10.59	4.14864	0.00295817	0.0321426	-1.96469	10.3655	10.3508	10.5694	10.6629	10.7388	10.853	126778	145317	257141	154395	211684	213433
Abcd4	ABCD4	ENSMUSG00000021240	ENSMUSG00000021240.7	19300	ENSMUSG00000021240.6	-0.382434	3.64714	-4.14773	0.00296195	0.0321642	-1.72703	3.99424	3.81159	3.72422	3.45523	3.35838	3.53916	1531	1562	2236	1044	1270	1341
Setd2	SETD2	ENSMUSG00000044791	ENSMUSG00000044791.17	235626	ENSMUSG00000044791.16	-0.238218	7.01809	-4.14657	0.0029668	0.0321833	-1.97957	7.22974	7.07361	7.10867	6.89596	6.91809	6.88249	14424	14989	23355	11341	14981	13615
Ppm1f	PPM1F	ENSMUSG00000026181	ENSMUSG00000026181.14	68606	ENSMUSG00000026181.13	0.299557	5.02362	4.14499	0.00297342	0.0322109	-1.89348	4.78828	4.8256	4.99581	5.21596	5.11042	5.20565	2655	3155	5399	3539	4279	4258
Zc3hav1	ZC3HAV1	ENSMUSG00000029826	ENSMUSG00000029826.15	78781	ENSMUSG00000029826.14	-0.232085	9.31899	-4.14401	0.00297754	0.0322361	-1.98283	9.46535	9.43665	9.40269	9.124	9.26006	9.22522	67933	77113	114540	53134	75955	69066
Cacna1g	CACNA1G	ENSMUSG00000020866	ENSMUSG00000020866.18	12291	ENSMUSG00000020866.17	-1.49408	-3.71137	-4.14327	0.00298066	0.032243	-1.7281	-2.8316	-2.75366	-3.27352	-4.11393	-4.25237	-5.04312	13	16	17	5	6	3
Wipi1	WIPI1	ENSMUSG00000041895	ENSMUSG00000041895.16	52639	ENSMUSG00000041895.15	0.41953	2.46565	4.14237	0.00298447	0.032243	-1.57682	2.19323	2.22293	2.3479	2.52335	2.78613	2.72033	439	519	861	547	854	760
Sema4a	SEMA4A	ENSMUSG00000028064	ENSMUSG00000028064.18	20351	ENSMUSG00000028064.17	0.459174	5.27726	4.14229	0.00298479	0.032243	-1.91814	4.95678	4.86217	5.30876	5.43943	5.52077	5.57566	2984	3236	6707	4132	5687	5503
Trf	TF	ENSMUSG00000032554	ENSMUSG00000032554.16	22041	ENSMUSG00000032554.15	-0.329327	7.64059	-4.14215	0.00298537	0.032243	-1.99037	7.87329	7.64861	7.89399	7.47295	7.5636	7.3911	22533	22329	40252	16918	23435	19370
Mpg	MPG	ENSMUSG00000020287	ENSMUSG00000020287.16	268395	ENSMUSG00000020287.15	0.321655	3.49502	4.14117	0.00298951	0.0322684	-1.71845	3.27847	3.26602	3.44072	3.70682	3.62226	3.65583	932	1070	1837	1243	1525	1454
Sptssa	SPTSSA	ENSMUSG00000044408	ENSMUSG00000044408.8	104725	ENSMUSG00000044408.7	-0.241777	6.31088	-4.13758	0.00300469	0.0323657	-1.97929	6.3574	6.51844	6.41952	6.16293	6.21657	6.19041	7879	10201	14485	6823	9212	8427
Cdk8	CDK8	ENSMUSG00000029635	ENSMUSG00000029635.16	264064	ENSMUSG00000029635.15	-0.21879	5.11477	-4.13636	0.0030099	0.0323657	-1.91342	5.21905	5.25061	5.20279	5.03003	4.98586	5.0003	3579	4236	6232	3111	3925	3693
Acy3	ACY3	ENSMUSG00000024866	ENSMUSG00000024866.11	71670	ENSMUSG00000024866.10	1.05528	-1.89417	4.13621	0.00301052	0.0323657	-1.39722	-2.16022	-2.84385	-2.25306	-1.64263	-1.18462	-1.28062	21	15	35	30	54	47
Mbp	MBP	ENSMUSG00000041607	ENSMUSG00000041607.18	17196	ENSMUSG00000041607.17	1.00695	-0.763384	4.13606	0.00301114	0.0323657	-1.33942	-1.35767	-1.68953	-0.810347	-0.454425	-0.0399157	-0.228423	37	34	96	69	120	98
Apbb2	APBB2	ENSMUSG00000029207	ENSMUSG00000029207.17	11787	ENSMUSG00000029207.16	-1.13502	2.76545	-4.13518	0.00301489	0.0323866	-1.61476	3.82237	3.32024	2.90155	2.61769	2.19821	1.73261	1359	1111	1264	584	568	383
Ankrd55	ANKRD55	ENSMUSG00000049985	ENSMUSG00000049985.16	77318	ENSMUSG00000049985.15	-1.48913	-2.10256	-4.1347	0.00301696	0.0323895	-1.43441	-1.11076	-1.00363	-1.83295	-3.4859	-2.46095	-2.72119	44	55	47	8	22	17
Il36g	IL36G	ENSMUSG00000044103	ENSMUSG00000044103.5	215257	ENSMUSG00000044103.4	1.20079	2.4565	4.13334	0.00302273	0.032432	-1.58222	2.49433	1.15905	1.90667	3.46487	2.83917	2.87489	541	248	634	1051	886	846
Cmip	CMIP	ENSMUSG00000034390	ENSMUSG00000034390.17	74440	ENSMUSG00000034390.16	-0.229842	6.17608	-4.13228	0.0030273	0.032448	-1.98293	6.35245	6.23546	6.28627	6.03362	6.10899	6.03969	7852	8384	13207	6238	8550	7591
Fgd3	FGD3	ENSMUSG00000037946	ENSMUSG00000037946.12	30938	ENSMUSG00000037946.11	-0.402872	6.55315	-4.13215	0.00302783	0.032448	-1.99302	6.94154	6.72827	6.59451	6.4918	6.27684	6.28596	11812	11798	16353	8570	9605	9004
Atpsckmt	ATPSCKMT	ENSMUSG00000039065	ENSMUSG00000039065.12	68073	ENSMUSG00000039065.11	-0.302467	3.01303	-4.12906	0.00304107	0.0325511	-1.66803	3.16086	3.21388	3.12321	2.85604	2.86817	2.85602	859	1032	1474	689	904	835
Kiz	KIZ	ENSMUSG00000074749	ENSMUSG00000074749.11	228730	ENSMUSG00000074749.10	0.398442	4.16307	4.12818	0.00304487	0.0325723	-1.82494	3.81172	3.91834	4.14385	4.27877	4.46162	4.36415	1349	1682	2991	1848	2729	2376
Tpm1	TPM1	ENSMUSG00000032366	ENSMUSG00000032366.16	22003	ENSMUSG00000032366.15	-0.344724	5.32345	-4.12749	0.00304784	0.0325846	-1.94245	5.67957	5.45299	5.36321	5.15986	5.15882	5.12627	4925	4874	6965	3404	4425	4030
Mrpl39	MRPL39	ENSMUSG00000022889	ENSMUSG00000022889.8	27393	ENSMUSG00000022889.7	0.240997	5.74887	4.12669	0.00305131	0.0326023	-1.97301	5.56975	5.60296	5.7089	5.85146	5.84961	5.91056	4564	5408	8851	5498	7143	6941
Dennd2c	DENND2C	ENSMUSG00000007379	ENSMUSG00000007379.16	329727	ENSMUSG00000007379.15	-0.389166	2.627	-4.12466	0.00306007	0.0326765	-1.62187	2.70007	2.78973	2.952	2.47239	2.42332	2.42449	624	769	1309	528	664	619
Shb	SHB	ENSMUSG00000044813	ENSMUSG00000044813.16	230126	ENSMUSG00000044813.15	-0.48789	0.887806	-4.12387	0.00306347	0.0326934	-1.43158	1.28079	1.06304	1.06684	0.611509	0.643385	0.661278	233	232	354	145	193	182
Lysmd3	LYSMD3	ENSMUSG00000035840	ENSMUSG00000035840.8	80289	ENSMUSG00000035840.7	-0.282586	4.7469	-4.12208	0.00307123	0.0327263	-1.89918	4.83479	5.00265	4.83097	4.56395	4.60394	4.64513	2742	3567	4816	2252	3012	2887
Slc41a2	SLC41A2	ENSMUSG00000034591	ENSMUSG00000034591.6	338365	ENSMUSG00000034591.5	-0.686166	3.56008	-4.1219	0.00307202	0.0327263	-1.74891	4.29424	3.81159	3.63509	3.35367	3.16289	3.10299	1885	1562	2102	973	1109	991
Serpinb9b	SERPINB9	ENSMUSG00000021403	ENSMUSG00000021403.4	20706	ENSMUSG00000021403.3	-3.09683	-1.10222	-4.11974	0.00308144	0.0328071	-1.39271	1.15834	1.02532	-0.723324	-1.95866	-3.30895	-2.80608	214	226	102	24	12	16
Evi2a	EVI2A	ENSMUSG00000078771	ENSMUSG00000078771.11	14017	ENSMUSG00000078771.10	-0.29552	6.41464	-4.11932	0.00308325	0.0328071	-2.00915	6.59924	6.45853	6.62791	6.36447	6.27338	6.16433	9317	9786	16736	7846	9582	8276
Naca	NACA	ENSMUSG00000061315	ENSMUSG00000061315.15	17938	ENSMUSG00000061315.14	-0.335624	8.85682	-4.11777	0.00309003	0.0328497	-2.02464	9.16844	9.05132	8.85327	8.74283	8.63943	8.68567	55297	59038	78264	40797	49400	47516
Ccdc34	CCDC34	ENSMUSG00000027160	ENSMUSG00000027160.17	68201	ENSMUSG00000027160.16	0.463612	3.71072	4.11715	0.00309274	0.0328497	-1.78234	3.27382	3.52444	3.62476	3.76815	4.05597	4.01719	929	1280	2087	1297	2060	1868
Ube2o	UBE2O	ENSMUSG00000020802	ENSMUSG00000020802.9	217342	ENSMUSG00000020802.8	-0.223731	4.99392	-4.11715	0.00309275	0.0328497	-1.93111	5.14419	5.06439	5.10981	4.87294	4.88817	4.88402	3398	3723	5843	2790	3668	3407
Eif2d	EIF2D	ENSMUSG00000026427	ENSMUSG00000026427.17	16865	ENSMUSG00000026427.16	0.299871	3.42358	4.1158	0.00309867	0.0328931	-1.74587	3.34941	3.1956	3.27624	3.61337	3.56339	3.54345	979	1019	1639	1165	1464	1345
Nectin2	NECTIN2	ENSMUSG00000062300	ENSMUSG00000062300.15	19294	ENSMUSG00000062300.14	0.712795	5.81187	4.11422	0.0031056	0.0329178	-1.99238	5.09057	5.35503	5.89633	6.12175	6.13756	6.27001	3274	4554	10079	6631	8721	8905
L3hypdh	L3HYPDH	ENSMUSG00000019718	ENSMUSG00000019718.9	67217	ENSMUSG00000019718.8	-0.626345	0.523126	-4.11409	0.00310617	0.0329178	-1.41637	0.885186	1.00608	0.649764	0.0632585	0.160937	0.373527	177	223	265	99	138	149
Pals2	PALS2	ENSMUSG00000038388	ENSMUSG00000038388.15	56524	ENSMUSG00000038388.14	-0.355852	6.8344	-4.11401	0.00310649	0.0329178	-2.02536	7.05923	7.10362	6.87612	6.50203	6.70457	6.76084	12816	15304	19878	8631	12920	12514
Gabpb1	GABPB1	ENSMUSG00000027361	ENSMUSG00000027361.16	14391	ENSMUSG00000027361.15	0.299975	5.54626	4.11298	0.00311105	0.0329467	-1.98137	5.28753	5.48692	5.41408	5.59891	5.77989	5.71022	3753	4990	7215	4615	6806	6041
Prxl2c	PRXL2C	ENSMUSG00000021482	ENSMUSG00000021482.11	66129	ENSMUSG00000021482.10	0.271609	4.52936	4.11227	0.00311416	0.0329602	-1.89216	4.32153	4.42444	4.43186	4.62661	4.74568	4.62602	1921	2389	3652	2352	3323	2849
Apol9a	APOL4	ENSMUSG00000057346	ENSMUSG00000057346.13	223672	ENSMUSG00000057346.12	-0.905861	4.24847	-4.11083	0.00312055	0.032999	-1.85138	4.17132	5.07482	4.83366	3.87733	3.96792	3.5658	1731	3750	4825	1399	1938	1366
Apol9a	APOL1	ENSMUSG00000057346	ENSMUSG00000057346.13	223672	ENSMUSG00000057346.12	-0.905861	4.24847	-4.11083	0.00312055	0.032999	-1.85138	4.17132	5.07482	4.83366	3.87733	3.96792	3.5658	1731	3750	4825	1399	1938	1366
Apol9a	APOL3	ENSMUSG00000057346	ENSMUSG00000057346.13	223672	ENSMUSG00000057346.12	-0.905861	4.24847	-4.11083	0.00312055	0.032999	-1.85138	4.17132	5.07482	4.83366	3.87733	3.96792	3.5658	1731	3750	4825	1399	1938	1366
Apol9a	APOL2	ENSMUSG00000057346	ENSMUSG00000057346.13	223672	ENSMUSG00000057346.12	-0.905861	4.24847	-4.11083	0.00312055	0.032999	-1.85138	4.17132	5.07482	4.83366	3.87733	3.96792	3.5658	1731	3750	4825	1399	1938	1366
Adck1	ADCK1	ENSMUSG00000021044	ENSMUSG00000021044.16	72113	ENSMUSG00000021044.15	-0.306736	3.32693	-4.11061	0.0031215	0.032999	-1.7383	3.42264	3.44215	3.56406	3.19068	3.18483	3.15725	1030	1209	2001	869	1126	1029
Yipf3	YIPF3	ENSMUSG00000071074	ENSMUSG00000071074.10	28064	ENSMUSG00000071074.9	0.209054	5.8068	4.10982	0.00312499	0.0330165	-2.00123	5.67781	5.68413	5.74289	5.92909	5.90216	5.90473	4919	5721	9062	5802	7408	6913
Epc1	EPC1	ENSMUSG00000024240	ENSMUSG00000024240.14	13831	ENSMUSG00000024240.13	-0.271535	5.27394	-4.10843	0.00313116	0.0330441	-1.96752	5.39133	5.51412	5.32756	5.12859	5.18435	5.09771	4033	5085	6795	3331	4504	3951
Tsku	TSKU	ENSMUSG00000049580	ENSMUSG00000049580.13	244152	ENSMUSG00000049580.12	0.979358	4.26497	4.10741	0.00313569	0.0330712	-1.8616	3.30909	3.58403	4.34518	5.0662	4.66948	4.61586	952	1334	3439	3190	3152	2829
Smpdl3b	SMPDL3B	ENSMUSG00000028885	ENSMUSG00000028885.9	100340	ENSMUSG00000028885.8	0.469182	6.59164	4.10661	0.00313925	0.0330892	-2.03225	6.25301	6.35843	6.45678	6.99975	6.92663	6.55527	7329	9130	14864	12187	15070	10852
Smim3	SMIM3	ENSMUSG00000038059	ENSMUSG00000038059.8	106878	ENSMUSG00000038059.7	-0.495986	5.16847	-4.1058	0.00314285	0.0331077	-1.96089	5.40627	5.46449	5.37763	5.05622	5.10265	4.60357	4075	4913	7035	3168	4256	2805
Slc1a4	SLC1A4	ENSMUSG00000020142	ENSMUSG00000020142.13	55963	ENSMUSG00000020142.12	-0.605168	2.91874	-4.10517	0.00314566	0.0331179	-1.68674	3.55242	3.11109	3.03443	2.65425	2.70808	2.45216	1127	961	1386	599	809	631
Rassf1	RASSF1	ENSMUSG00000010067	ENSMUSG00000010067.14	56289	ENSMUSG00000010067.13	-0.266139	5.93152	-4.10447	0.00314876	0.0331312	-2.01426	5.99883	6.18539	6.0093	5.82791	5.78666	5.78104	6145	8098	10900	5409	6838	6345
Glce	GLCE	ENSMUSG00000032252	ENSMUSG00000032252.15	93683	ENSMUSG00000032252.14	-0.381594	4.67894	-4.10343	0.00315341	0.0331607	-1.91884	4.85204	5.05623	4.70882	4.53614	4.48521	4.43522	2775	3702	4425	2209	2774	2496
Tpst2	TPST2	ENSMUSG00000029344	ENSMUSG00000029344.16	22022	ENSMUSG00000029344.15	-0.280996	4.92965	-4.10132	0.00316285	0.033221	-1.94813	5.17942	5.05155	4.98481	4.82564	4.73523	4.80125	3482	3690	5358	2700	3299	3217
Rnpep	RNPEP	ENSMUSG00000041926	ENSMUSG00000041926.16	215615	ENSMUSG00000041926.15	-0.20094	7.87179	-4.09988	0.00316929	0.0332692	-2.05389	7.99115	7.94607	7.97953	7.80801	7.74804	7.75792	24451	27442	42711	21341	26631	24978
Flot2	FLOT2	ENSMUSG00000061981	ENSMUSG00000061981.15	14252	ENSMUSG00000061981.14	0.388313	5.6164	4.09868	0.00317472	0.0332982	-2.0067	5.53973	5.21265	5.51503	5.70784	5.89141	5.83175	4470	4126	7738	4977	7353	6572
Minpp1	MINPP1	ENSMUSG00000024896	ENSMUSG00000024896.10	17330	ENSMUSG00000024896.9	0.344185	6.20826	4.09845	0.00317576	0.0332982	-2.03455	5.85087	6.13278	6.12045	6.44196	6.40082	6.30268	5546	7808	11773	8279	10467	9109
Arhgap12	ARHGAP12	ENSMUSG00000041225	ENSMUSG00000041225.17	75415	ENSMUSG00000041225.16	-0.447905	3.81515	-4.09613	0.0031862	0.033357	-1.8244	4.27421	4.00406	3.86545	3.53189	3.55845	3.65682	1859	1785	2466	1101	1459	1455
Poldip2	POLDIP2	ENSMUSG00000001100	ENSMUSG00000001100.11	67811	ENSMUSG00000001100.10	0.23902	5.8569	4.09525	0.00319018	0.0333715	-2.02539	5.70799	5.69393	5.8081	5.94221	5.95174	6.03741	5023	5760	9481	5855	7667	7579
Cpsf3	CPSF3	ENSMUSG00000054309	ENSMUSG00000054309.10	54451	ENSMUSG00000054309.9	-0.210671	5.69349	-4.09328	0.00319912	0.033397	-2.01894	5.81025	5.77074	5.81614	5.55576	5.62143	5.58663	5392	6075	9534	4479	6098	5545
Zfp408	ZNF408	ENSMUSG00000075040	ENSMUSG00000075040.10	381410	ENSMUSG00000075040.9	0.326241	3.94301	4.09314	0.00319975	0.033397	-1.84907	3.84657	3.63397	3.85606	4.05462	4.11698	4.14988	1382	1381	2450	1582	2149	2048
Zc2hc1a	ZC2HC1A	ENSMUSG00000043542	ENSMUSG00000043542.13	67306	ENSMUSG00000043542.12	0.446849	3.84188	4.09156	0.00320692	0.0334413	-1.83755	3.38434	3.76181	3.69556	4.04914	4.19916	3.9613	1003	1509	2192	1576	2275	1797
Limd1	LIMD1	ENSMUSG00000025239	ENSMUSG00000025239.4	29806	ENSMUSG00000025239.3	-0.205388	7.18134	-4.09132	0.00320802	0.0334413	-2.06357	7.31527	7.25871	7.27802	7.12028	7.06813	7.04761	15305	17041	26264	13249	16623	15266
Usp11	USP11	ENSMUSG00000031066	ENSMUSG00000031066.11	236733	ENSMUSG00000031066.10	0.931595	-1.45586	4.09026	0.00321284	0.033472	-1.41589	-2.0319	-2.12562	-1.63462	-1.19833	-0.7144	-1.0303	23	25	54	41	75	56
Tspan7	TSPAN7	ENSMUSG00000058254	ENSMUSG00000058254.13	21912	ENSMUSG00000058254.12	-0.660051	-0.240835	-4.08959	0.00321591	0.0334846	-1.40867	0.214411	0.0906935	-0.00619936	-0.727876	-0.345475	-0.670566	111	118	168	57	97	72
Tagap	TAGAP	ENSMUSG00000033450	ENSMUSG00000033450.9	72536	ENSMUSG00000033450.8	-0.430597	6.7875	-4.08745	0.00322567	0.0335428	-2.06404	6.82615	7.24912	6.93318	6.55873	6.66104	6.4968	10904	16928	20680	8977	12536	10421
Calhm2	CALHM2	ENSMUSG00000033033	ENSMUSG00000033033.11	72691	ENSMUSG00000033033.10	-0.506832	4.60716	-4.08694	0.00322803	0.0335428	-1.93423	4.69283	5.1373	4.75565	4.35996	4.47791	4.21931	2485	3916	4571	1955	2760	2149
P2ry1	P2RY1	ENSMUSG00000027765	ENSMUSG00000027765.7	18441	ENSMUSG00000027765.6	0.543398	0.0954418	4.08665	0.00322936	0.0335428	-1.42887	-0.202785	-0.132714	-0.198233	0.443442	0.241952	0.420988	83	101	147	129	146	154
Mid1	MID1	ENSMUSG00000035299	ENSMUSG00000035299.17	17318	ENSMUSG00000035299.16	-0.586182	4.39091	-4.08633	0.00323083	0.0335428	-1.90982	4.38038	4.91856	4.73467	4.26466	4.1449	3.90232	2001	3365	4505	1830	2191	1725
Map3k5	MAP3K5	ENSMUSG00000071369	ENSMUSG00000071369.12	26408	ENSMUSG00000071369.11	-0.380079	3.75104	-4.08572	0.00323361	0.0335522	-1.83217	3.87345	3.99596	3.94841	3.65124	3.66787	3.3693	1408	1775	2612	1196	1574	1192
Zbtb18	ZBTB18	ENSMUSG00000063659	ENSMUSG00000063659.12	30928	ENSMUSG00000063659.11	-0.510215	5.04536	-4.08266	0.00324767	0.0336398	-1.98432	5.36498	5.5212	5.02569	4.85316	4.67176	4.83537	3960	5110	5512	2752	3157	3294
Piezo1	PIEZO1	ENSMUSG00000014444	ENSMUSG00000014444.18	234839	ENSMUSG00000014444.17	-0.330388	8.8643	-4.08018	0.00325916	0.0337239	-2.08069	9.11022	8.95489	9.02306	8.62156	8.86754	8.60856	53110	55221	88039	37508	57862	45043
Pcx	PC	ENSMUSG00000024892	ENSMUSG00000024892.18	18563	ENSMUSG00000024892.17	0.304737	4.17643	4.0801	0.00325955	0.0337239	-1.89799	3.88468	4.08345	4.0938	4.32031	4.37166	4.30466	1419	1886	2889	1902	2564	2280
Rps18-ps5	RPS18	ENSMUSG00000113061	ENSMUSG00000113061.2	NA	ENSMUSG00000113061.1	0.369297	2.70887	4.07397	0.00328804	0.0339795	-1.70801	2.61441	2.45343	2.50634	2.92748	2.78106	2.9705	588	609	961	724	851	904
Nmnat2	NMNAT2	ENSMUSG00000042751	ENSMUSG00000042751.15	226518	ENSMUSG00000042751.14	-1.1469	-2.85263	-4.07106	0.00330165	0.0341006	-1.60819	-1.97178	-2.5886	-2.25306	-3.66648	-3.30895	-3.32691	24	18	35	7	12	11
Phf3	PHF3	ENSMUSG00000048874	ENSMUSG00000048874.16	213109	ENSMUSG00000048874.15	-0.373557	6.88941	-4.07061	0.00330379	0.0341031	-2.0909	7.25099	6.99895	6.97992	6.62807	6.63022	6.84828	14638	14233	21361	9419	12271	13296
Mdm1	MDM1	ENSMUSG00000020212	ENSMUSG00000020212.15	17245	ENSMUSG00000020212.14	-0.47869	4.65748	-4.06731	0.00331934	0.0342016	-1.9692	4.65936	5.14721	4.88216	4.37098	4.51556	4.3696	2428	3943	4990	1970	2833	2385
Nfkbie	NFKBIE	ENSMUSG00000023947	ENSMUSG00000023947.9	18037	ENSMUSG00000023947.8	0.278417	8.62971	4.06714	0.00332013	0.0342016	-2.1014	8.38875	8.56086	8.52195	8.72238	8.8696	8.71473	32210	42023	62205	40223	57945	48483
Actb	ACTB	ENSMUSG00000029580	ENSMUSG00000029580.15	11461	ENSMUSG00000029580.14	-0.249911	11.8423	-4.06696	0.00332095	0.0342016	-2.07053	11.9236	12.0733	11.9045	11.7442	11.6951	11.713	373326	479557	648753	326689	410764	387405
Ap4m1	AP4M1	ENSMUSG00000019518	ENSMUSG00000019518.12	11781	ENSMUSG00000019518.11	-0.381185	2.98383	-4.06358	0.00333697	0.0342944	-1.75876	3.34203	3.06691	3.12711	2.79186	2.83591	2.73918	974	932	1478	659	884	770
Cd46	CD46	ENSMUSG00000016493	ENSMUSG00000016493.14	17221	ENSMUSG00000016493.13	-0.878784	-1.58894	-4.06352	0.00333727	0.0342944	-1.45812	-1.14355	-1.25889	-1.03648	-2.36391	-1.76298	-1.96783	43	46	82	18	36	29
Ms4a6c	MS4A6A	ENSMUSG00000079419	ENSMUSG00000079419.5	73656	ENSMUSG00000079419.4	-0.611444	5.48308	-4.06345	0.0033376	0.0342944	-2.04677	5.46115	6.11886	5.7854	5.09928	5.31618	5.11765	4233	7733	9333	3264	4935	4006
Ms4a6c	MS4A6E	ENSMUSG00000079419	ENSMUSG00000079419.5	73656	ENSMUSG00000079419.4	-0.611444	5.48308	-4.06345	0.0033376	0.0342944	-2.04677	5.46115	6.11886	5.7854	5.09928	5.31618	5.11765	4233	7733	9333	3264	4935	4006
Mbip	MBIP	ENSMUSG00000021028	ENSMUSG00000021028.9	217588	ENSMUSG00000021028.8	-0.358718	4.12313	-4.06267	0.00334132	0.0343131	-1.91483	4.46845	4.21911	4.22632	4.02236	3.85092	3.95164	2127	2072	3167	1547	1787	1785
Rara	RARA	ENSMUSG00000037992	ENSMUSG00000037992.17	19401	ENSMUSG00000037992.16	-0.436585	3.47837	-4.06135	0.00334757	0.0343576	-1.83024	3.80207	3.57318	3.71386	3.35959	3.37643	3.0451	1340	1324	2220	977	1286	952
Mvd	MVD	ENSMUSG00000006517	ENSMUSG00000006517.6	192156	ENSMUSG00000006517.5	-0.360373	3.59606	-4.05991	0.00335447	0.0344087	-1.84938	3.72923	3.93454	3.67033	3.47716	3.37419	3.39091	1274	1701	2154	1060	1284	1210
Arid3b	ARID3B	ENSMUSG00000004661	ENSMUSG00000004661.16	56380	ENSMUSG00000004661.15	-0.345825	2.41646	-4.05879	0.0033598	0.0344342	-1.68978	2.59963	2.5562	2.61191	2.2356	2.32216	2.17328	582	654	1034	448	619	520
Zdhhc17	ZDHHC17	ENSMUSG00000035798	ENSMUSG00000035798.15	320150	ENSMUSG00000035798.14	-0.33587	4.46746	-4.05799	0.00336362	0.0344342	-1.96349	4.53602	4.78809	4.58606	4.25675	4.38342	4.25445	2229	3074	4064	1820	2585	2202
Zfp366	ZNF366	ENSMUSG00000050919	ENSMUSG00000050919.11	238803	ENSMUSG00000050919.9	1.55065	-3.94373	4.05785	0.00336432	0.0344342	-1.85341	-4.41656	-5.47612	-4.31534	-2.92951	-3.19792	-3.32691	4	2	8	12	13	11
Fabp3	FABP3	ENSMUSG00000028773	ENSMUSG00000028773.9	14077	ENSMUSG00000028773.8	4.25943	-2.1189	4.05778	0.00336462	0.0344342	-1.61265	-3.19417	-7.79805	-1.99341	-0.0895504	-0.330753	0.692557	10	0	42	89	98	186
Edem2	EDEM2	ENSMUSG00000038312	ENSMUSG00000038312.11	108687	ENSMUSG00000038312.10	0.318747	5.81904	4.05629	0.0033718	0.0344879	-2.08147	5.56912	5.5793	5.82278	6.038	5.97692	5.92812	4562	5320	9578	6257	7802	7026
5730409E04Rik	C1orf216	ENSMUSG00000073755	ENSMUSG00000073755.5	230757	ENSMUSG00000073755.4	0.290429	3.39436	4.05519	0.00337706	0.0344992	-1.83078	3.21522	3.23193	3.29633	3.48395	3.54055	3.59816	892	1045	1662	1065	1441	1397
Sem1	SEM1	ENSMUSG00000042541	ENSMUSG00000042541.11	20422	ENSMUSG00000042541.10	0.222219	7.82579	4.05455	0.00338017	0.0344992	-2.12172	7.76448	7.64136	7.73825	7.97404	7.9086	7.92804	20896	22217	36133	23944	29766	28104
Lamp2	LAMP2	ENSMUSG00000016534	ENSMUSG00000016534.16	16784	ENSMUSG00000016534.15	0.199932	9.69348	4.05446	0.00338058	0.0344992	-2.11364	9.59496	9.56971	9.61591	9.77924	9.82938	9.77166	74319	84564	132783	83680	112704	100869
Rasgrp1	RASGRP1	ENSMUSG00000027347	ENSMUSG00000027347.19	19419	ENSMUSG00000027347.18	1.28604	-2.139	4.05328	0.00338627	0.034536	-1.52166	-3.49903	-2.75366	-2.21298	-1.26959	-1.47707	-1.62166	8	16	36	39	44	37
Rnf114	RNF114	ENSMUSG00000006418	ENSMUSG00000006418.18	81018	ENSMUSG00000006418.17	0.299168	7.60816	4.05271	0.003389	0.034536	-2.12395	7.32448	7.50034	7.55055	7.78188	7.82371	7.66802	15403	20148	31725	20958	28065	23469
Adora2a	ADORA2A	ENSMUSG00000020178	ENSMUSG00000020178.7	11540	ENSMUSG00000020178.6	0.810539	-1.12568	4.05252	0.00338995	0.034536	-1.44895	-1.24664	-1.49427	-1.80289	-0.703001	-0.875989	-0.631306	40	39	48	58	67	74
Stk35	STK35	ENSMUSG00000037885	ENSMUSG00000037885.19	67333	ENSMUSG00000037885.18	0.235992	4.87854	4.04837	0.00341002	0.0347207	-2.02362	4.70554	4.7486	4.82075	5.02771	4.98328	4.98538	2507	2991	4782	3106	3918	3655
Qser1	QSER1	ENSMUSG00000074994	ENSMUSG00000074994.7	99003	ENSMUSG00000074994.6	0.264629	5.84753	4.04792	0.00341222	0.0347234	-2.09557	5.60873	5.74631	5.78787	5.92386	6.04164	5.97677	4689	5973	9349	5781	8160	7267
Tuba1c	TUBA1C	ENSMUSG00000043091	ENSMUSG00000043091.10	22146	ENSMUSG00000043091.9	-0.238392	8.26372	-4.04549	0.00342407	0.0347933	-2.13494	8.42703	8.43098	8.29045	8.16965	8.1694	8.09481	33076	38405	52983	27421	35664	31548
Zfp821	ZNF821	ENSMUSG00000031728	ENSMUSG00000031728.11	75871	ENSMUSG00000031728.10	-0.380111	2.003	-4.04511	0.0034259	0.0347933	-1.65771	2.25429	2.13712	2.18497	1.90034	1.73894	1.80237	458	489	769	355	413	402
Fam167b	FAM167B	ENSMUSG00000050493	ENSMUSG00000050493.9	230766	ENSMUSG00000050493.8	0.229164	5.05301	4.04492	0.00342683	0.0347933	-2.04505	4.89405	4.94321	4.97454	5.16028	5.13084	5.21511	2857	3423	5320	3405	4340	4286
Rtca	RTCA	ENSMUSG00000000339	ENSMUSG00000000339.15	66368	ENSMUSG00000000339.14	0.259467	5.46656	4.04394	0.00343165	0.0348225	-2.07915	5.34739	5.27425	5.38438	5.69591	5.55412	5.54332	3912	4306	7068	4936	5820	5381
Tcf4	TCF4	ENSMUSG00000053477	ENSMUSG00000053477.19	21413	ENSMUSG00000053477.17	-0.30312	6.68133	-4.04238	0.00343926	0.0348747	-2.12996	6.7379	6.82977	6.92934	6.61669	6.56849	6.40581	10257	12658	20625	9345	11757	9784
Acaa2	ACAA2	ENSMUSG00000036880	ENSMUSG00000036880.11	52538	ENSMUSG00000036880.10	-0.29283	3.86976	-4.03933	0.00345426	0.0349926	-1.91725	3.93854	4.07885	4.03	3.69634	3.80417	3.67063	1473	1880	2764	1234	1730	1469
Klhdc1	KLHDC1	ENSMUSG00000051890	ENSMUSG00000051890.14	271005	ENSMUSG00000051890.13	-0.549636	0.620036	-4.03843	0.00345872	0.035018	-1.52795	0.70353	0.97344	0.991659	0.327501	0.460823	0.263267	156	218	336	119	170	138
Crybg3	CRYBG3	ENSMUSG00000022723	ENSMUSG00000022723.17	224273	ENSMUSG00000022723.16	-0.319373	5.51925	-4.03746	0.00346347	0.0350464	-2.09076	5.81452	5.63879	5.59111	5.29603	5.47149	5.30355	5408	5544	8157	3741	5496	4557
Thyn1	THYN1	ENSMUSG00000035443	ENSMUSG00000035443.11	77862	ENSMUSG00000035443.10	0.234137	6.1361	4.03522	0.00347457	0.035139	-2.12683	6.06893	5.97499	6.01327	6.28529	6.17511	6.29903	6451	6999	10930	7427	8951	9086
Mmp19	MMP19	ENSMUSG00000025355	ENSMUSG00000025355.8	58223	ENSMUSG00000025355.7	-1.22281	0.0456154	-4.03415	0.00347989	0.0351545	-1.49198	0.964258	-0.0101472	0.99594	-0.753187	-0.604077	-0.319093	187	110	337	56	81	92
Gprc5a	GPRC5A	ENSMUSG00000046733	ENSMUSG00000046733.8	232431	ENSMUSG00000046733.7	-1.50091	2.9074	-4.03161	0.00349253	0.0352553	-1.77584	4.49732	3.47283	3.07242	2.49944	1.93746	1.96491	2170	1235	1423	538	474	450
Ttc26	TTC26	ENSMUSG00000056832	ENSMUSG00000056832.15	264134	ENSMUSG00000056832.14	-0.495886	1.4141	-4.03133	0.00349392	0.0352553	-1.6105	1.64473	1.72355	1.63474	0.93046	1.24932	1.30181	300	367	525	181	294	284
8030462N17Rik	C18orf25	ENSMUSG00000047466	ENSMUSG00000047466.11	212163	ENSMUSG00000047466.10	-0.244101	5.03208	-4.02999	0.00350062	0.035303	-2.06426	5.07418	5.16286	5.21913	4.94061	4.91041	4.88529	3237	3986	6303	2924	3725	3410
Ahctf1	AHCTF1	ENSMUSG00000026491	ENSMUSG00000026491.14	226747	ENSMUSG00000026491.13	-0.216311	7.59209	-4.02873	0.00350694	0.0353117	-2.15979	7.70881	7.72775	7.66406	7.53618	7.41982	7.49594	20105	23588	34322	17676	21212	20830
Cyb5r3	CYB5R3	ENSMUSG00000018042	ENSMUSG00000018042.19	109754	ENSMUSG00000018042.18	-0.257135	7.23478	-4.02864	0.00350738	0.0353117	-2.15782	7.47298	7.29895	7.31816	7.1597	7.05348	7.1054	17073	17523	27005	13616	16455	15890
Hk1	HK1	ENSMUSG00000037012	ENSMUSG00000037012.19	15275	ENSMUSG00000037012.18	-0.415527	6.25602	-4.02758	0.00351267	0.0353286	-2.14113	6.71722	6.35859	6.31931	6.04077	6.11084	5.98942	10111	9131	13513	6269	8561	7331
Coro1b	CORO1B	ENSMUSG00000024835	ENSMUSG00000024835.16	23789	ENSMUSG00000024835.15	0.244799	6.67046	4.02741	0.00351354	0.0353286	-2.15264	6.5154	6.48555	6.64189	6.82491	6.81812	6.73689	8791	9971	16899	10796	13978	12308
Foxj2	FOXJ2	ENSMUSG00000003154	ENSMUSG00000003154.16	60611	ENSMUSG00000003154.15	-0.345854	4.10327	-4.02713	0.00351496	0.0353286	-1.96514	4.45277	4.18672	4.20152	3.90591	3.89464	3.97806	2104	2026	3113	1427	1842	1818
Smg1	SMG1	ENSMUSG00000030655	ENSMUSG00000030655.16	233789	ENSMUSG00000030655.15	-0.227351	7.85011	-4.02551	0.0035231	0.0353655	-2.1652	7.98725	7.89726	8.00693	7.72452	7.79678	7.68793	24385	26529	43530	20141	27546	23795
Phlpp1	PHLPP1	ENSMUSG00000044340	ENSMUSG00000044340.8	98432	ENSMUSG00000044340.7	-0.281505	4.71429	-4.02543	0.00352348	0.0353655	-2.03946	4.88899	4.93856	4.74774	4.52368	4.60968	4.5771	2847	3412	4546	2190	3024	2754
Ndrg1	NDRG1	ENSMUSG00000005125	ENSMUSG00000005125.14	17988	ENSMUSG00000005125.13	-1.09219	6.18414	-4.02407	0.00353034	0.0353733	-2.13756	7.35863	6.65039	6.18339	5.91359	5.65626	5.34259	15772	11178	12298	5740	6247	4682
Entpd5	ENTPD5	ENSMUSG00000021236	ENSMUSG00000021236.17	12499	ENSMUSG00000021236.16	-0.290808	3.92835	-4.02389	0.00353123	0.0353733	-1.94784	4.11352	4.0494	4.06607	3.70218	3.88994	3.74897	1663	1842	2834	1239	1836	1551
Qsox2	QSOX2	ENSMUSG00000036327	ENSMUSG00000036327.19	227638	ENSMUSG00000036327.18	0.298573	5.66094	4.02276	0.00353693	0.0354087	-2.12307	5.4291	5.46537	5.63603	5.73994	5.90372	5.79146	4140	4916	8415	5089	7416	6391
Mtfp1	MTFP1	ENSMUSG00000004748	ENSMUSG00000004748.6	67900	ENSMUSG00000004748.5	-0.461352	0.930058	-4.02222	0.00353966	0.0354087	-1.57677	1.19159	1.14153	1.14986	0.688729	0.590227	0.81841	219	245	375	153	186	203
Rab7b	RAB7B	ENSMUSG00000052688	ENSMUSG00000052688.13	226421	ENSMUSG00000052688.12	-0.422277	4.02344	-4.02202	0.00354068	0.0354087	-1.96188	3.98858	4.37719	4.32192	3.83762	3.84607	3.76929	1525	2312	3384	1361	1781	1573
Btg3	BTG3	ENSMUSG00000022863	ENSMUSG00000022863.16	12228	ENSMUSG00000022863.15	0.326177	3.54036	4.02162	0.00354274	0.0354096	-1.90046	3.40149	3.32801	3.39364	3.8429	3.65036	3.62577	1015	1117	1778	1366	1555	1424
Rassf8	RASSF8	ENSMUSG00000030259	ENSMUSG00000030259.13	71323	ENSMUSG00000030259.12	-0.644199	4.13728	-4.01972	0.00355235	0.0354859	-1.9766	4.85775	4.23503	4.30994	3.75475	3.71298	3.95325	2786	2095	3356	1285	1624	1787
Prkca	PRKCA	ENSMUSG00000050965	ENSMUSG00000050965.15	18750	ENSMUSG00000050965.14	-0.369487	2.69047	-4.0191	0.0035555	0.0354891	-1.78379	2.8943	2.81942	2.90383	2.62016	2.54005	2.36506	714	785	1266	585	720	594
Nomo1	NOMO1	ENSMUSG00000030835	ENSMUSG00000030835.7	211548	ENSMUSG00000030835.6	0.210134	7.75563	4.01888	0.00355662	0.0354891	-2.17513	7.60399	7.64978	7.69784	7.90037	7.82453	7.85729	18696	22347	35135	22752	28081	26759
Nomo1	NOMO2	ENSMUSG00000030835	ENSMUSG00000030835.7	211548	ENSMUSG00000030835.6	0.210134	7.75563	4.01888	0.00355662	0.0354891	-2.17513	7.60399	7.64978	7.69784	7.90037	7.82453	7.85729	18696	22347	35135	22752	28081	26759
Nomo1	NOMO3	ENSMUSG00000030835	ENSMUSG00000030835.7	211548	ENSMUSG00000030835.6	0.210134	7.75563	4.01888	0.00355662	0.0354891	-2.17513	7.60399	7.64978	7.69784	7.90037	7.82453	7.85729	18696	22347	35135	22752	28081	26759
Cfap44	CFAP44	ENSMUSG00000071550	ENSMUSG00000071550.15	212517	ENSMUSG00000071550.14	1.7849	-4.28583	4.01735	0.00356438	0.0355074	-1.94948	-6.00153	-4.62812	-4.94337	-3.18105	-3.86534	-3.09559	1	4	5	10	8	13
Mrpl52	MRPL52	ENSMUSG00000010406	ENSMUSG00000010406.13	68836	ENSMUSG00000010406.12	-0.292505	5.69183	-4.01626	0.00356998	0.0355434	-2.13351	5.86201	5.95548	5.70007	5.57368	5.53967	5.52008	5589	6905	8797	4535	5762	5295
Man2a1	MAN2A1	ENSMUSG00000024085	ENSMUSG00000024085.14	17158	ENSMUSG00000024085.13	0.246349	7.00986	4.01372	0.00358295	0.0356529	-2.17823	6.84533	6.90103	6.9138	7.03852	7.22411	7.13639	11050	13299	20404	12519	18521	16235
Gprasp1	GPRASP1	ENSMUSG00000043384	ENSMUSG00000043384.16	67298	ENSMUSG00000043384.15	-0.321943	3.56098	-4.01095	0.00359717	0.0357547	-1.91722	3.77929	3.77796	3.6213	3.41745	3.45606	3.3138	1319	1526	2082	1017	1359	1147
Garem1	GAREM1	ENSMUSG00000042680	ENSMUSG00000042680.9	381126	ENSMUSG00000042680.8	-0.552784	1.02158	-4.00974	0.00360342	0.0357786	-1.6019	1.42753	1.32865	1.17274	0.508783	0.838358	0.853429	258	279	381	135	221	208
Uckl1	UCKL1	ENSMUSG00000089917	ENSMUSG00000089917.8	68556	ENSMUSG00000089917.7	0.302396	4.91749	4.0093	0.00360564	0.0357795	-2.0856	4.65579	4.73795	4.89569	5.00335	5.10061	5.11152	2422	2969	5037	3054	4250	3989
Hspa1a	HSPA1B	ENSMUSG00000091971	ENSMUSG00000091971.4	193740	ENSMUSG00000091971.3	-2.02444	-3.56787	-4.00826	0.00361104	0.0357805	-1.83681	-2.8316	-2.3062	-2.47207	-5.9884	-4.04591	-3.76301	13	22	30	1	7	8
Hspa1a	HSPA1A	ENSMUSG00000091971	ENSMUSG00000091971.4	193740	ENSMUSG00000091971.3	-2.02444	-3.56787	-4.00826	0.00361104	0.0357805	-1.83681	-2.8316	-2.3062	-2.47207	-5.9884	-4.04591	-3.76301	13	22	30	1	7	8
Dgcr6	DGCR6	ENSMUSG00000003531	ENSMUSG00000003531.16	13353	ENSMUSG00000003531.15	0.273737	3.5873	4.00709	0.00361707	0.035794	-1.92862	3.44625	3.46346	3.44621	3.65605	3.78063	3.7312	1047	1227	1844	1200	1702	1532
Dgcr6	DGCR6L	ENSMUSG00000003531	ENSMUSG00000003531.16	13353	ENSMUSG00000003531.15	0.273737	3.5873	4.00709	0.00361707	0.035794	-1.92862	3.44625	3.46346	3.44621	3.65605	3.78063	3.7312	1047	1227	1844	1200	1702	1532
Apol10b	APOL3	ENSMUSG00000050014	ENSMUSG00000050014.9	328561	ENSMUSG00000050014.8	-1.00418	2.23824	-4.00709	0.00361707	0.035794	-1.73571	2.10525	3.13047	2.93649	1.72355	1.68201	1.8517	413	974	1295	314	397	416
Apol10b	APOL1	ENSMUSG00000050014	ENSMUSG00000050014.9	328561	ENSMUSG00000050014.8	-1.00418	2.23824	-4.00709	0.00361707	0.035794	-1.73571	2.10525	3.13047	2.93649	1.72355	1.68201	1.8517	413	974	1295	314	397	416
Apol10b	APOL4	ENSMUSG00000050014	ENSMUSG00000050014.9	328561	ENSMUSG00000050014.8	-1.00418	2.23824	-4.00709	0.00361707	0.035794	-1.73571	2.10525	3.13047	2.93649	1.72355	1.68201	1.8517	413	974	1295	314	397	416
Apol10b	APOL2	ENSMUSG00000050014	ENSMUSG00000050014.9	328561	ENSMUSG00000050014.8	-1.00418	2.23824	-4.00709	0.00361707	0.035794	-1.73571	2.10525	3.13047	2.93649	1.72355	1.68201	1.8517	413	974	1295	314	397	416
Nme4	NME4	ENSMUSG00000024177	ENSMUSG00000024177.10	56520	ENSMUSG00000024177.9	0.321098	3.74343	4.00627	0.00362132	0.0358118	-1.95109	3.5122	3.55013	3.67901	3.80004	3.9507	3.96851	1096	1303	2167	1326	1915	1806
Bckdk	BCKDK	ENSMUSG00000030802	ENSMUSG00000030802.15	12041	ENSMUSG00000030802.14	0.229792	6.30652	4.00598	0.00362285	0.0358118	-2.17628	6.12808	6.23063	6.21587	6.35746	6.47497	6.43211	6721	8356	12578	7808	11019	9964
Pcgf2	PCGF2	ENSMUSG00000018537	ENSMUSG00000018537.17	22658	ENSMUSG00000018537.16	-0.442511	2.5915	-4.00502	0.00362779	0.0358343	-1.79036	2.98621	2.65213	2.79993	2.48056	2.25787	2.37232	761	699	1178	531	592	597
Cdk19	CDK19	ENSMUSG00000038481	ENSMUSG00000038481.14	78334	ENSMUSG00000038481.13	-0.355832	3.32463	-4.0045	0.00363051	0.0358343	-1.89344	3.39436	3.55675	3.55539	3.00878	3.22025	3.21225	1010	1309	1989	766	1154	1069
Stil	STIL	ENSMUSG00000028718	ENSMUSG00000028718.17	20460	ENSMUSG00000028718.16	-0.438947	3.47269	-4.00439	0.00363111	0.0358343	-1.91328	3.82449	3.80697	3.4741	3.21045	3.2215	3.29864	1361	1557	1880	881	1155	1135
Rasgrp4	RASGRP4	ENSMUSG00000030589	ENSMUSG00000030589.16	233046	ENSMUSG00000030589.15	-0.744981	1.2554	-4.00385	0.00363388	0.0358419	-1.63122	1.93511	1.3893	1.59296	0.669808	1.19948	0.745715	367	291	510	151	284	193
AW549877	C5orf51	ENSMUSG00000041935	ENSMUSG00000041935.11	106064	ENSMUSG00000041935.10	-0.243617	4.84896	-4.00219	0.00364253	0.0358878	-2.08838	4.90662	4.98802	5.01597	4.67189	4.77277	4.73847	2882	3531	5475	2427	3386	3080
Zfp811	ZNF700	ENSMUSG00000055202	ENSMUSG00000055202.12	240063	ENSMUSG00000055202.11	0.4035	3.57031	4.0008	0.00364982	0.0359399	-1.9351	3.27227	3.38372	3.42811	3.98362	3.70228	3.65186	928	1161	1821	1506	1612	1450
Zfp811	ZNF878	ENSMUSG00000055202	ENSMUSG00000055202.12	240063	ENSMUSG00000055202.11	0.4035	3.57031	4.0008	0.00364982	0.0359399	-1.9351	3.27227	3.38372	3.42811	3.98362	3.70228	3.65186	928	1161	1821	1506	1612	1450
Rnase4	RNASE4	ENSMUSG00000021876	ENSMUSG00000021876.16	58809	ENSMUSG00000021876.15	0.294407	6.53626	3.99964	0.00365586	0.0359654	-2.19162	6.47665	6.27601	6.41483	6.70835	6.76589	6.57586	8558	8623	14438	9958	13481	11008
Creb3l3	CREB3L3	ENSMUSG00000035041	ENSMUSG00000035041.9	208677	ENSMUSG00000035041.8	0.877765	-0.834744	3.99621	0.00367387	0.0361173	-1.51825	-1.60921	-1.35511	-0.935199	-0.155514	-0.360348	-0.593087	31	43	88	85	96	76
Mapkapk2	MAPKAPK2	ENSMUSG00000016528	ENSMUSG00000016528.11	17164	ENSMUSG00000016528.10	0.228777	10.8471	3.99567	0.0036767	0.0361253	-2.19044	10.6736	10.7445	10.7808	11.0083	10.8953	10.9801	156963	190916	297724	196159	235939	233093
Soat1	SOAT1	ENSMUSG00000026600	ENSMUSG00000026600.13	20652	ENSMUSG00000026600.12	-0.261143	7.64479	-3.99353	0.00368798	0.0361966	-2.21284	7.75597	7.81364	7.7565	7.47755	7.42701	7.63809	20773	25035	36593	16972	21318	22987
Gnptab	GNPTAB	ENSMUSG00000035311	ENSMUSG00000035311.17	432486	ENSMUSG00000035311.16	-0.298854	5.7823	-3.99188	0.00369674	0.036243	-2.17518	5.97133	5.96173	5.86362	5.68829	5.72458	5.48422	6029	6935	9853	4910	6550	5165
Rnf5	RNF5	ENSMUSG00000015478	ENSMUSG00000015478.14	54197	ENSMUSG00000015478.13	0.288106	4.92047	3.99071	0.00370292	0.0362557	-2.11378	4.63117	4.8715	4.82075	5.03789	5.08182	5.07971	2381	3257	4782	3128	4195	3902
Zbtb20	ZBTB20	ENSMUSG00000022708	ENSMUSG00000022708.17	56490	ENSMUSG00000022708.16	-0.283499	3.605	-3.99031	0.00370506	0.0362557	-1.9543	3.67267	3.81159	3.7536	3.46212	3.50611	3.4239	1225	1562	2282	1049	1407	1238
Ube2cbp	UBE3D	ENSMUSG00000032415	ENSMUSG00000032415.15	70348	ENSMUSG00000032415.14	-0.471345	0.872112	-3.98995	0.00370695	0.0362557	-1.61666	1.22408	1.11184	1.00871	0.571292	0.68744	0.629306	224	240	340	141	199	178
Plscr3	PLSCR3	ENSMUSG00000019461	ENSMUSG00000019461.13	70310	ENSMUSG00000019461.12	0.274218	5.36504	3.98973	0.00370813	0.0362557	-2.15313	5.15435	5.17295	5.34822	5.54021	5.5228	5.45174	3422	4014	6893	4431	5695	5050
BC024978	C19orf54	ENSMUSG00000078786	ENSMUSG00000078786.10	414069	ENSMUSG00000078786.9	0.271713	3.33504	3.98832	0.00371565	0.0362831	-1.92122	3.15413	3.22501	3.2142	3.48665	3.47294	3.4573	855	1040	1570	1067	1375	1267
Frs3	FRS3	ENSMUSG00000023266	ENSMUSG00000023266.12	107971	ENSMUSG00000023266.11	0.507812	0.396424	3.9883	0.00371574	0.0362831	-1.58183	0.0645625	0.173494	0.18591	0.550755	0.63591	0.767911	100	125	192	139	192	196
Acvr1	ACVR1	ENSMUSG00000026836	ENSMUSG00000026836.16	11477	ENSMUSG00000026836.15	-0.317254	4.04364	-3.98807	0.003717	0.0362831	-2.01588	4.24204	4.29173	4.08328	3.92996	3.91022	3.80461	1818	2179	2868	1451	1862	1612
Map2k6	MAP2K6	ENSMUSG00000020623	ENSMUSG00000020623.12	26399	ENSMUSG00000020623.11	-0.601404	0.720669	-3.98672	0.00372415	0.0363332	-1.60739	0.948786	1.038	1.08704	0.106114	0.597942	0.54613	185	228	359	102	187	168
Gpr65	GPR65	ENSMUSG00000021886	ENSMUSG00000021886.8	14744	ENSMUSG00000021886.7	-0.40921	4.56542	-3.98471	0.0037349	0.0364183	-2.0832	4.60179	4.91082	4.78316	4.54849	4.27752	4.27074	2333	3347	4659	2228	2402	2227
Thtpa	THTPA	ENSMUSG00000045691	ENSMUSG00000045691.15	105663	ENSMUSG00000045691.14	0.328201	2.65456	3.98301	0.00374403	0.036419	-1.8335	2.57212	2.49542	2.41817	2.78967	2.85052	2.80147	571	627	904	658	893	804
Lipa	LIPA	ENSMUSG00000024781	ENSMUSG00000024781.17	16889	ENSMUSG00000024781.16	0.4126	8.88384	3.98277	0.00374533	0.036419	-2.22685	8.55703	8.55983	8.91698	9.20318	9.0643	9.0017	36195	41993	81798	56132	66317	59153
Lst1	LST1	ENSMUSG00000073412	ENSMUSG00000073412.7	16988	ENSMUSG00000073412.6	0.315121	5.31366	3.98257	0.00374641	0.036419	-2.15993	5.1361	5.01593	5.30789	5.48005	5.50778	5.4342	3379	3600	6703	4250	5636	4989
Afdn	AFDN	ENSMUSG00000068036	ENSMUSG00000068036.17	17356	ENSMUSG00000068036.16	-0.466983	4.34371	-3.98257	0.00374642	0.036419	-2.05988	4.66173	4.72918	4.35812	4.1786	4.2017	3.93293	2432	2951	3470	1724	2279	1762
Slc25a29	SLC25A29	ENSMUSG00000021265	ENSMUSG00000021265.4	214663	ENSMUSG00000021265.3	-1.62766	-3.74055	-3.98243	0.00374713	0.036419	-1.88486	-2.5421	-2.84385	-3.35841	-3.87293	-4.78288	-5.04312	16	15	16	6	4	3
Mtmr7	MTMR7	ENSMUSG00000039431	ENSMUSG00000039431.17	54384	ENSMUSG00000039431.16	0.358924	3.85625	3.98146	0.00375235	0.0364339	-2.00311	3.77491	3.74256	3.53199	4.05554	4.11025	3.92225	1315	1489	1957	1583	2139	1749
Eif2b2	EIF2B2	ENSMUSG00000004788	ENSMUSG00000004788.12	217715	ENSMUSG00000004788.11	-0.281272	5.51581	-3.98139	0.00375273	0.0364339	-2.17493	5.80112	5.58525	5.5881	5.35274	5.3718	5.39582	5358	5342	8140	3891	5129	4858
Sptb	SPTB	ENSMUSG00000021061	ENSMUSG00000021061.16	20741	ENSMUSG00000021061.15	-0.457401	1.55357	-3.97885	0.00376647	0.0365279	-1.70046	1.91932	1.76228	1.67801	1.42945	1.33028	1.20209	363	377	541	256	311	265
Nudcd2	NUDCD2	ENSMUSG00000020328	ENSMUSG00000020328.11	52653	ENSMUSG00000020328.10	0.205406	6.89591	3.9775	0.00377375	0.036559	-2.23134	6.77593	6.7753	6.82823	6.9549	6.99442	7.04666	10531	12189	19229	11814	15795	15256
Mapk6	MAPK6	ENSMUSG00000042688	ENSMUSG00000042688.17	50772	ENSMUSG00000042688.16	-0.306572	7.3043	-3.97516	0.00378646	0.0366624	-2.23875	7.39361	7.60786	7.37139	7.15567	7.22924	7.06806	16159	21707	28020	13578	18587	15484
Hspa1b	HSPA1B	ENSMUSG00000090877	ENSMUSG00000090877.4	15511	ENSMUSG00000090877.3	-0.771848	1.55721	-3.97431	0.00379107	0.0366872	-1.70469	2.18665	2.06149	1.6154	1.4573	1.12134	0.901069	437	464	518	261	269	215
Hspa1b	HSPA1A	ENSMUSG00000090877	ENSMUSG00000090877.4	15511	ENSMUSG00000090877.3	-0.771848	1.55721	-3.97431	0.00379107	0.0366872	-1.70469	2.18665	2.06149	1.6154	1.4573	1.12134	0.901069	437	464	518	261	269	215
Zbed4	ZBED4	ENSMUSG00000034333	ENSMUSG00000034333.16	223773	ENSMUSG00000034333.15	-0.252324	4.21927	-3.97283	0.00379914	0.0367299	-2.06145	4.36297	4.39393	4.28392	4.12143	4.09806	4.05529	1977	2339	3296	1657	2121	1918
Cdca7l	CDCA7L	ENSMUSG00000021175	ENSMUSG00000021175.16	217946	ENSMUSG00000021175.15	-0.265598	4.78627	-3.97047	0.00381201	0.0368303	-2.12941	4.86601	4.9583	4.93496	4.57097	4.75175	4.63561	2802	3459	5176	2263	3337	2868
Foxo1	FOXO1	ENSMUSG00000044167	ENSMUSG00000044167.7	56458	ENSMUSG00000044167.6	-0.406867	2.9926	-3.96961	0.00381675	0.0368531	-1.89774	3.36115	3.03563	3.19757	2.81142	2.86017	2.68965	987	912	1552	668	899	744
Uqcrq	UQCRQ	ENSMUSG00000044894	ENSMUSG00000044894.15	22272	ENSMUSG00000044894.14	0.203772	7.34715	3.9693	0.00381847	0.0368531	-2.24816	7.28892	7.19449	7.25242	7.47482	7.45117	7.4211	15028	16299	25802	16940	21678	19777
Trib3	TRIB3	ENSMUSG00000032715	ENSMUSG00000032715.10	228775	ENSMUSG00000032715.9	-0.988613	3.86813	-3.96682	0.00383207	0.0369446	-2.01366	4.96402	4.26501	3.91093	3.37135	3.21649	3.481	2999	2139	2545	985	1151	1288
H4c14	H4C14	ENSMUSG00000091405	ENSMUSG00000091405.3	97122	ENSMUSG00000091405.2	-2.13728	-3.67589	-3.96059	0.00386655	0.0372344	-1.90616	-2.63229	-2.66877	-2.56991	-3.66648	-4.25237	-6.26551	15	17	28	7	6	1
Dsn1	DSN1	ENSMUSG00000027635	ENSMUSG00000027635.16	66934	ENSMUSG00000027635.15	0.307312	4.60485	3.96026	0.00386835	0.0372344	-2.12695	4.314	4.51228	4.52145	4.66772	4.80438	4.8093	1911	2539	3886	2420	3461	3235
Zfp646	ZNF646	ENSMUSG00000049739	ENSMUSG00000049739.11	233905	ENSMUSG00000049739.10	-0.227684	5.71857	-3.95925	0.00387398	0.037259	-2.22115	5.86356	5.83028	5.80642	5.54347	5.68235	5.58533	5595	6331	9470	4441	6361	5540
Ipo13	IPO13	ENSMUSG00000033365	ENSMUSG00000033365.15	230673	ENSMUSG00000033365.14	0.223999	5.88957	3.95869	0.00387712	0.037259	-2.23172	5.78977	5.75642	5.78524	6.05952	5.92189	6.0246	5316	6015	9332	6351	7510	7512
Col6a6	COL6A6	ENSMUSG00000043719	ENSMUSG00000043719.15	245026	ENSMUSG00000043719.14	1.3987	-1.4607	3.95782	0.00388195	0.0372854	-1.58071	-3.06293	-2.18334	-1.39158	-0.654503	-0.897523	-0.57435	11	24	64	60	66	77
Ccdc125	CCDC125	ENSMUSG00000048924	ENSMUSG00000048924.15	76041	ENSMUSG00000048924.14	1.92339	-1.92482	3.95642	0.00388979	0.0373058	-1.6201	-4.41656	-2.07013	-2.33671	-0.562139	-1.15839	-1.00498	4	26	33	64	55	57
Abcc5	ABCC5	ENSMUSG00000022822	ENSMUSG00000022822.17	27416	ENSMUSG00000022822.16	0.322603	6.13732	3.95633	0.00389031	0.0373058	-2.24539	6.01028	5.92187	5.99467	6.3606	6.12042	6.41609	6194	6746	10790	7825	8618	9854
Fbxo4	FBXO4	ENSMUSG00000022184	ENSMUSG00000022184.9	106052	ENSMUSG00000022184.8	-0.309945	3.4728	-3.95512	0.00389709	0.0373509	-1.98788	3.50957	3.7003	3.66631	3.2885	3.30281	3.3693	1094	1446	2148	930	1222	1192
Fam78b	FAM78B	ENSMUSG00000060568	ENSMUSG00000060568.15	226610	ENSMUSG00000060568.14	-1.0598	-0.169731	-3.95336	0.00390696	0.0374255	-1.59139	-0.168637	0.790665	0.407767	-0.393457	-0.96412	-0.690603	85	192	224	72	63	71
Amotl1	AMOTL1	ENSMUSG00000013076	ENSMUSG00000013076.18	75723	ENSMUSG00000013076.17	-0.489831	2.67265	-3.95062	0.00392241	0.0375335	-1.88052	2.93413	3.09753	2.74376	2.3618	2.30104	2.59764	734	952	1133	489	610	698
Colgalt1	COLGALT1	ENSMUSG00000034807	ENSMUSG00000034807.10	234407	ENSMUSG00000034807.9	0.223005	8.04908	3.94959	0.00392821	0.0375627	-2.27971	7.84778	7.97517	7.9898	8.14311	8.18172	8.15688	22138	28001	43016	26921	35970	32935
Kat6b	KAT6B	ENSMUSG00000021767	ENSMUSG00000021767.20	54169	ENSMUSG00000021767.19	-0.346734	2.64795	-3.94929	0.00392988	0.0375627	-1.88042	2.74555	2.86995	2.84215	2.51807	2.54205	2.3699	644	813	1213	545	721	596
Tusc2	TUSC2	ENSMUSG00000010054	ENSMUSG00000010054.5	80385	ENSMUSG00000010054.4	0.286769	4.12094	3.94861	0.00393374	0.0375627	-2.08679	3.89884	3.93369	4.0888	4.22551	4.29067	4.28812	1433	1700	2879	1781	2424	2254
Yars	YARS1	ENSMUSG00000028811	ENSMUSG00000028811.13	107271	ENSMUSG00000028811.12	-0.314118	6.63483	-3.9486	0.00393383	0.0375627	-2.27021	6.90893	6.77672	6.69024	6.60179	6.46195	6.36937	11548	12201	17475	9249	10920	9540
Mbd5	MBD5	ENSMUSG00000036792	ENSMUSG00000036792.13	109241	ENSMUSG00000036792.12	-0.363884	2.81992	-3.9459	0.00394915	0.037682	-1.90907	2.84501	3.11409	3.03651	2.64459	2.65914	2.62018	690	963	1388	595	782	709
Rom1	ROM1	ENSMUSG00000071648	ENSMUSG00000071648.5	19881	ENSMUSG00000071648.4	0.614122	1.86383	3.9454	0.00395198	0.037682	-1.78519	1.66854	1.21597	1.77337	2.0284	2.31515	2.18157	305	258	578	388	616	523
Cul7	CUL7	ENSMUSG00000038545	ENSMUSG00000038545.14	66515	ENSMUSG00000038545.13	0.391098	4.12821	3.94503	0.00395404	0.037682	-2.09279	4.0111	3.75894	4.02895	4.18361	4.4526	4.33409	1549	1506	2762	1730	2712	2327
Gm20498	SYNJ2BP-COX16	ENSMUSG00000021139	ENSMUSG00000021139.18	105940408	ENSMUSG00000021139.17	-1.08452	-2.46073	-3.94492	0.00395471	0.037682	-1.68297	-1.85857	-1.6483	-2.21298	-2.92951	-3.30895	-2.80608	26	35	36	12	12	16
Adcy3	ADCY3	ENSMUSG00000020654	ENSMUSG00000020654.16	104111	ENSMUSG00000020654.15	-0.701805	-1.16343	-3.94266	0.00396756	0.0377844	-1.58853	-0.691671	-0.927685	-0.810347	-1.50728	-1.38295	-1.66065	59	58	96	33	47	36
Sbf1	SBF1	ENSMUSG00000036529	ENSMUSG00000036529.18	77980	ENSMUSG00000036529.17	-0.201445	6.87849	-3.94153	0.00397407	0.0378263	-2.28521	7.01022	6.93523	6.99243	6.74355	6.77782	6.81169	12388	13618	21547	10204	13593	12963
Arrb1	ARRB1	ENSMUSG00000018909	ENSMUSG00000018909.16	109689	ENSMUSG00000018909.15	-0.314537	5.7536	-3.93956	0.00398536	0.0379137	-2.25237	6.06467	5.91995	5.75399	5.58603	5.60382	5.59312	6432	6737	9132	4574	6024	5570
Rhot2	RHOT2	ENSMUSG00000025733	ENSMUSG00000025733.18	NA	ENSMUSG00000025733.17	0.271358	3.5834	3.93614	0.00400504	0.0380808	-2.03352	3.40857	3.43976	3.49163	3.66085	3.73676	3.76285	1020	1207	1903	1204	1651	1566
Lratd2	LRATD2	ENSMUSG00000072568	ENSMUSG00000072568.5	399603	ENSMUSG00000072568.4	-0.3318	5.01194	-3.93502	0.00401148	0.0381218	-2.20433	5.12883	5.20389	5.1956	4.96604	4.91775	4.65955	3362	4101	6201	2976	3744	2916
Castor1	CASTOR1	ENSMUSG00000020424	ENSMUSG00000020424.4	71962	ENSMUSG00000020424.3	-0.557798	0.460662	-3.93424	0.00401599	0.0381251	-1.65981	0.868838	0.775597	0.600011	0.174827	0.318658	0.0260422	175	190	256	107	154	117
Ssx2ip	SSX2IP	ENSMUSG00000036825	ENSMUSG00000036825.13	99167	ENSMUSG00000036825.12	0.281964	4.44101	3.93416	0.00401648	0.0381251	-2.1476	4.32378	4.21283	4.36103	4.5184	4.55375	4.67627	1924	2063	3477	2182	2909	2950
Rc3h1	RC3H1	ENSMUSG00000040423	ENSMUSG00000040423.12	381305	ENSMUSG00000040423.11	-0.312928	7.20915	-3.9331	0.00402263	0.038147	-2.30154	7.51782	7.3621	7.21722	7.11538	7.00225	7.04012	17612	18307	25180	13204	15881	15187
Spen	SPEN	ENSMUSG00000040761	ENSMUSG00000040761.17	56381	ENSMUSG00000040761.16	0.371601	8.00806	3.93104	0.0040346	0.0382403	-2.30773	7.68194	7.77852	8.00627	8.05966	8.29392	8.22803	19734	24433	43510	25408	38879	34600
Agap3	AGAP3	ENSMUSG00000023353	ENSMUSG00000023353.15	213990	ENSMUSG00000023353.14	-0.358194	4.95304	-3.92962	0.00404283	0.0382687	-2.20662	5.00807	5.33942	5.05214	4.7398	4.81434	4.76447	3092	4505	5614	2544	3485	3136
R3hdm2	R3HDM2	ENSMUSG00000025404	ENSMUSG00000025404.16	71750	ENSMUSG00000025404.15	-0.405466	5.47667	-3.92957	0.00404316	0.0382687	-2.24945	5.46557	5.9105	5.66017	5.2502	5.29557	5.278	4246	6693	8557	3624	4865	4477
Prxl2a	PRXL2A	ENSMUSG00000021792	ENSMUSG00000021792.16	70564	ENSMUSG00000021792.15	-0.287028	3.50832	-3.9266	0.00406049	0.0384046	-2.03556	3.61625	3.64334	3.68698	3.40749	3.27661	3.41924	1178	1390	2179	1010	1200	1234
Kdf1	KDF1	ENSMUSG00000037600	ENSMUSG00000037600.17	69073	ENSMUSG00000037600.16	0.852272	-1.26862	3.92609	0.00406347	0.0384126	-1.61101	-1.60921	-1.56923	-1.89501	-0.518084	-0.96412	-1.05606	31	37	45	66	63	55
Tgfb1i1	TGFB1I1	ENSMUSG00000030782	ENSMUSG00000030782.18	21804	ENSMUSG00000030782.17	-0.574257	1.05634	-3.92559	0.00406643	0.0384204	-1.72393	1.43865	1.28676	1.32682	0.476482	0.798739	1.01061	260	271	424	132	215	232
Myl6	MYL6	ENSMUSG00000090841	ENSMUSG00000090841.3	17904	ENSMUSG00000090841.2	-0.404382	7.89977	-3.92401	0.00407567	0.0384874	-2.31816	8.27346	8.14421	7.88781	7.67697	7.58983	7.82634	29736	31482	40080	19488	23865	26191
Leprot	LEPROT	ENSMUSG00000035212	ENSMUSG00000035212.15	230514	ENSMUSG00000035212.14	0.248097	5.54001	3.92343	0.00407912	0.0384998	-2.26526	5.32134	5.40545	5.51541	5.6565	5.68665	5.65472	3842	4716	7740	4803	6380	5813
Traf6	TRAF6	ENSMUSG00000027164	ENSMUSG00000027164.9	22034	ENSMUSG00000027164.8	0.253666	5.90192	3.92197	0.00408768	0.0385335	-2.28772	5.80032	5.67375	5.8492	6.05724	6.06844	5.9626	5355	5680	9755	6341	8313	7196
H2-M3	HLA-E	ENSMUSG00000016206	ENSMUSG00000016206.7	14991	ENSMUSG00000016206.6	0.29106	5.11997	3.9209	0.00409402	0.0385335	-2.23702	4.84475	5.06439	5.01148	5.17922	5.29912	5.32086	2761	3723	5458	3450	4877	4612
Sorcs1	SORCS1	ENSMUSG00000043531	ENSMUSG00000043531.17	58178	ENSMUSG00000043531.16	0.863147	-1.60201	3.91966	0.00410136	0.0385335	-1.63095	-1.85857	-1.96516	-2.25306	-1.03421	-1.44501	-1.05606	26	28	35	46	45	55
Dcaf6	DCAF6	ENSMUSG00000026571	ENSMUSG00000026571.13	74106	ENSMUSG00000026571.12	-0.345973	3.35058	-3.91949	0.00410236	0.0385335	-2.02324	3.53699	3.56335	3.47026	3.31004	3.19758	3.02527	1115	1315	1875	944	1136	939
Itga7	ITGA7	ENSMUSG00000025348	ENSMUSG00000025348.10	16404	ENSMUSG00000025348.9	-1.1493	-3.04453	-3.91927	0.0041037	0.0385335	-1.7975	-2.37704	-2.5886	-2.47207	-3.18105	-4.04591	-3.60255	18	18	30	10	7	9
Prelid3a	PRELID3A	ENSMUSG00000024530	ENSMUSG00000024530.9	225655	ENSMUSG00000024530.8	-0.850977	-0.830656	-3.91901	0.00410523	0.0385335	-1.61791	-0.237761	-0.266668	-0.681705	-1.16398	-1.57777	-1.05606	81	92	105	42	41	55
Pgm2l1	PGM2L1	ENSMUSG00000030729	ENSMUSG00000030729.18	70974	ENSMUSG00000030729.17	0.265485	4.75194	3.91891	0.00410578	0.0385335	-2.20493	4.49533	4.68753	4.66782	4.88939	4.90848	4.86313	2167	2867	4301	2822	3720	3358
Evi5	EVI5	ENSMUSG00000011831	ENSMUSG00000011831.17	14020	ENSMUSG00000011831.16	-0.290455	4.47706	-3.91787	0.00411198	0.0385603	-2.17452	4.68468	4.6642	4.52219	4.42417	4.26121	4.30592	2471	2821	3888	2044	2375	2282
Pwwp2a	PWWP2A	ENSMUSG00000044950	ENSMUSG00000044950.8	70802	ENSMUSG00000044950.7	-0.245933	4.29053	-3.91762	0.00411344	0.0385603	-2.15302	4.46642	4.43107	4.35146	4.13356	4.18707	4.17363	2124	2400	3454	1671	2256	2082
Gm1141	PASD1	ENSMUSG00000073130	ENSMUSG00000073130.11	NA	ENSMUSG00000073130.10	-1.04848	-2.54285	-3.91675	0.00411861	0.0385862	-1.72412	-1.97178	-2.07013	-1.99341	-3.4859	-3.09482	-2.64102	24	26	42	8	14	18
Cflar	CFLAR	ENSMUSG00000026031	ENSMUSG00000026031.16	12633	ENSMUSG00000026031.15	-0.224431	9.81251	-3.91643	0.0041205	0.0385862	-2.32052	9.90589	9.98968	9.87853	9.75563	9.63875	9.70656	92193	113138	159294	82322	98754	96419
Mrpl57	MRPL57	ENSMUSG00000021967	ENSMUSG00000021967.5	67840	ENSMUSG00000021967.4	0.235734	4.74716	3.91394	0.00413539	0.0386585	-2.21202	4.6647	4.59775	4.62389	4.92822	4.80396	4.86441	2437	2694	4172	2899	3460	3361
Tdrd3	TDRD3	ENSMUSG00000022019	ENSMUSG00000022019.17	219249	ENSMUSG00000022019.16	-0.31129	3.69463	-3.91339	0.00413868	0.0386585	-2.08089	3.85801	3.96724	3.73835	3.51873	3.54953	3.53593	1393	1740	2258	1091	1450	1338
Cep152	CEP152	ENSMUSG00000068394	ENSMUSG00000068394.5	99100	ENSMUSG00000068394.4	0.275238	4.07168	3.91304	0.00414076	0.0386585	-2.13387	3.89177	3.91748	3.99032	4.14302	4.30075	4.18673	1426	1681	2689	1682	2441	2101
Usp6nl	USP6NL	ENSMUSG00000039046	ENSMUSG00000039046.16	98910	ENSMUSG00000039046.15	-0.369032	2.89609	-3.91296	0.00414123	0.0386585	-1.96821	3.18417	3.00042	3.06633	2.69459	2.83754	2.5935	873	890	1417	616	885	696
Ik	IK	ENSMUSG00000024474	ENSMUSG00000024474.8	24010	ENSMUSG00000024474.7	0.230087	7.54294	3.91248	0.00414408	0.0386585	-2.33511	7.35424	7.42418	7.5051	7.60113	7.68186	7.69114	15724	19112	30741	18490	25437	23848
Rbm14	RBM14	ENSMUSG00000006456	ENSMUSG00000006456.11	56275	ENSMUSG00000006456.10	-0.217127	5.29177	-3.91216	0.00414601	0.0386585	-2.26348	5.42596	5.43781	5.33982	5.20039	5.18467	5.16198	4131	4823	6853	3501	4505	4131
Gtpbp3	GTPBP3	ENSMUSG00000007610	ENSMUSG00000007610.16	70359	ENSMUSG00000007610.15	0.231184	4.46255	3.91182	0.00414804	0.0386585	-2.18377	4.33275	4.32704	4.37835	4.55881	4.54978	4.62855	1936	2233	3519	2244	2901	2854
Apc	APC	ENSMUSG00000005871	ENSMUSG00000005871.16	11789	ENSMUSG00000005871.15	-0.237371	5.53908	-3.91178	0.0041483	0.0386585	-2.28178	5.58953	5.69468	5.68888	5.3686	5.49492	5.3979	4627	5763	8729	3934	5586	4865
Pik3cg	PIK3CG	ENSMUSG00000020573	ENSMUSG00000020573.18	30955	ENSMUSG00000020573.17	-0.417917	4.88938	-3.91154	0.00414975	0.0386585	-2.22713	5.31457	5.04056	4.94689	4.82885	4.61634	4.5891	3824	3662	5219	2706	3038	2777
Rxra	RXRA	ENSMUSG00000015846	ENSMUSG00000015846.16	20181	ENSMUSG00000015846.15	0.306881	4.65784	3.91074	0.00415451	0.0386828	-2.20717	4.48932	4.37344	4.64074	4.77121	4.81352	4.85882	2158	2306	4221	2600	3483	3348
Hip1	HIP1	ENSMUSG00000039959	ENSMUSG00000039959.14	215114	ENSMUSG00000039959.13	-0.338041	5.23199	-3.90982	0.00416005	0.0387143	-2.26141	5.24976	5.42097	5.52803	4.94652	5.10332	5.14335	3656	4767	7808	2936	4258	4078
Blvrb	BLVRB	ENSMUSG00000040466	ENSMUSG00000040466.17	233016	ENSMUSG00000040466.16	0.449508	5.99815	3.90805	0.00417069	0.0387731	-2.31245	5.89114	5.54055	5.88469	6.36979	6.04004	6.2627	5703	5179	9998	7875	8151	8860
Mdm4	MDM4	ENSMUSG00000054387	ENSMUSG00000054387.14	17248	ENSMUSG00000054387.13	-0.276974	8.00606	-3.90655	0.00417978	0.0388368	-2.34477	8.23127	8.11449	8.08769	7.98011	7.76018	7.86262	28879	30840	46036	24045	26856	26858
Pcbp4	PCBP4	ENSMUSG00000023495	ENSMUSG00000023495.14	59092	ENSMUSG00000023495.13	0.416218	2.22035	3.90578	0.00418442	0.0388368	-1.8883	2.01156	1.90758	2.10598	2.46966	2.54205	2.28523	387	417	728	527	721	562
Csf3r	CSF3R	ENSMUSG00000028859	ENSMUSG00000028859.15	12986	ENSMUSG00000028859.14	0.592381	6.03287	3.90568	0.00418503	0.0388368	-2.31676	5.63796	5.45092	6.10913	6.2505	6.28239	6.4663	4785	4867	11681	7250	9642	10203
Slc6a12	SLC6A12	ENSMUSG00000030109	ENSMUSG00000030109.16	14411	ENSMUSG00000030109.15	-0.532533	5.21592	-3.90549	0.00418618	0.0388368	-2.26454	5.66603	5.6489	5.1519	4.84844	4.99684	4.9834	4879	5583	6016	2743	3955	3650
Man2a2	MAN2A2	ENSMUSG00000038886	ENSMUSG00000038886.11	140481	ENSMUSG00000038886.10	0.326783	6.87349	3.90423	0.00419378	0.0388851	-2.34174	6.60218	6.6229	6.90315	7.02428	7.08418	7.00425	9336	10967	20254	12396	16809	14814
Kansl3	KANSL3	ENSMUSG00000010453	ENSMUSG00000010453.13	226976	ENSMUSG00000010453.12	-0.286773	6.26064	-3.90391	0.00419572	0.0388851	-2.3284	6.48707	6.41983	6.30687	6.09829	6.02116	6.23059	8620	9527	13397	6524	8045	8665
Dok2	DOK2	ENSMUSG00000022102	ENSMUSG00000022102.14	13449	ENSMUSG00000022102.13	-0.300539	5.18853	-3.90032	0.00421756	0.0390271	-2.27245	5.41122	5.32882	5.28271	5.01089	5.17632	4.92122	4089	4472	6587	3070	4479	3496
Cerk	CERK	ENSMUSG00000035891	ENSMUSG00000035891.17	223753	ENSMUSG00000035891.16	-0.326501	6.116	-3.89995	0.00421983	0.039028	-2.32919	6.32836	6.29759	6.21472	5.83297	5.88532	6.13706	7722	8753	12568	5428	7322	8121
Dctn2	DCTN2	ENSMUSG00000025410	ENSMUSG00000025410.11	69654	ENSMUSG00000025410.10	-0.229862	6.74405	-3.89766	0.00423383	0.0391172	-2.34952	6.84938	6.95061	6.77745	6.62393	6.61248	6.65043	11081	13764	18564	9392	12121	11592
Spg11	SPG11	ENSMUSG00000033396	ENSMUSG00000033396.14	214585	ENSMUSG00000033396.13	0.373802	4.59058	3.89592	0.00424451	0.039156	-2.22193	4.23089	4.42746	4.54209	4.64852	4.89013	4.80439	1804	2394	3942	2388	3673	3224
Snrnp200	SNRNP200	ENSMUSG00000003660	ENSMUSG00000003660.11	320632	ENSMUSG00000003660.10	0.199351	7.62501	3.89591	0.00424457	0.039156	-2.36056	7.55222	7.46877	7.55505	7.71019	7.75086	7.71299	18037	19712	31824	19942	26683	24212
Gpr141	GPR141	ENSMUSG00000053101	ENSMUSG00000053101.4	353346	ENSMUSG00000053101.3	-2.60604	-1.94945	-3.89537	0.00424788	0.0391664	-1.71206	-1.39666	0.563894	-1.07189	-3.18105	-2.6674	-3.94358	36	164	80	10	19	7
Dph6	DPH6	ENSMUSG00000057147	ENSMUSG00000057147.14	66632	ENSMUSG00000057147.13	0.278081	4.71083	3.89453	0.00425306	0.0391941	-2.23742	4.439	4.66369	4.6079	4.81061	4.88107	4.8627	2084	2820	4126	2672	3650	3357
Agpat3	AGPAT3	ENSMUSG00000001211	ENSMUSG00000001211.16	28169	ENSMUSG00000001211.15	-0.304955	4.61108	-3.89209	0.00426808	0.0392922	-2.22834	4.87371	4.75678	4.66614	4.50912	4.34898	4.51174	2817	3008	4296	2168	2524	2632
Acadl	ACADL	ENSMUSG00000026003	ENSMUSG00000026003.6	11363	ENSMUSG00000026003.5	0.30395	6.68651	3.88939	0.00428479	0.0394257	-2.36126	6.45679	6.57134	6.57515	6.71514	6.80849	6.99212	8441	10582	16135	10005	13885	14690
Btg1	BTG1	ENSMUSG00000036478	ENSMUSG00000036478.9	12226	ENSMUSG00000036478.8	-0.334082	6.81674	-3.88838	0.00429107	0.0394634	-2.36459	7.17022	6.91829	6.86482	6.56595	6.71425	6.66689	13841	13459	19723	9022	13007	11725
Arid1b	ARID1B	ENSMUSG00000069729	ENSMUSG00000069729.15	239985	ENSMUSG00000069729.14	-0.200433	5.45288	-3.88699	0.00429969	0.0395114	-2.31363	5.58203	5.55109	5.52821	5.33746	5.37685	5.34166	4603	5217	7809	3850	5147	4679
Lrp6	LRP6	ENSMUSG00000030201	ENSMUSG00000030201.16	16974	ENSMUSG00000030201.15	-0.247684	5.79582	-3.88641	0.00430333	0.0395114	-2.33549	5.97372	5.94689	5.84208	5.60918	5.64722	5.75581	6039	6864	9707	4648	6208	6235
Rtn2	RTN2	ENSMUSG00000030401	ENSMUSG00000030401.17	20167	ENSMUSG00000030401.16	-0.444624	3.26638	-3.8855	0.004309	0.0395114	-2.06083	3.40716	3.66803	3.40656	2.85813	3.03943	3.21898	1019	1414	1794	690	1018	1074
Il1rl2	IL1RL2	ENSMUSG00000070942	ENSMUSG00000070942.9	107527	ENSMUSG00000070942.8	-1.56977	-1.52093	-3.88511	0.00431144	0.0395114	-1.67633	-0.102673	-0.679109	-1.34752	-1.79201	-2.39822	-2.80608	89	69	66	27	23	16
Rarg	RARG	ENSMUSG00000001288	ENSMUSG00000001288.16	19411	ENSMUSG00000001288.15	-0.763792	4.77923	-3.88449	0.00431528	0.0395114	-2.2521	5.3924	5.2283	4.87201	4.50712	3.95971	4.71582	4036	4171	4955	2165	1927	3032
Mical2	MICAL2	ENSMUSG00000038244	ENSMUSG00000038244.15	100504195	ENSMUSG00000038244.14	-0.477172	3.18604	-3.8841	0.00431772	0.0395114	-2.05104	3.67384	3.25112	3.36662	2.95313	3.0647	2.80684	1226	1059	1745	737	1036	807
Mical2	MICAL2	ENSMUSG00000038244	ENSMUSG00000038244.15	320878	ENSMUSG00000038244.14	-0.477172	3.18604	-3.8841	0.00431772	0.0395114	-2.05104	3.67384	3.25112	3.36662	2.95313	3.0647	2.80684	1226	1059	1745	737	1036	807
Plpp6	PLPP6	ENSMUSG00000040105	ENSMUSG00000040105.4	74411	ENSMUSG00000040105.3	0.319813	3.30384	3.88401	0.00431829	0.0395114	-2.07174	3.25035	3.12007	3.07849	3.39025	3.54953	3.43435	914	967	1429	998	1450	1247
Birc5	BIRC5	ENSMUSG00000017716	ENSMUSG00000017716.16	11799	ENSMUSG00000017716.15	0.4684	5.86965	3.88027	0.00434176	0.0396856	-2.34861	5.35144	5.75714	5.79034	5.94885	6.1994	6.17077	3923	6018	9365	5882	9103	8313
Zc3h10	ZC3H10	ENSMUSG00000039810	ENSMUSG00000039810.12	103284	ENSMUSG00000039810.11	-0.266176	4.57161	-3.87878	0.00435112	0.0397308	-2.24436	4.76638	4.72183	4.62941	4.51972	4.42576	4.36657	2615	2936	4188	2184	2662	2380
Aurka	AURKA	ENSMUSG00000027496	ENSMUSG00000027496.16	20878	ENSMUSG00000027496.15	0.391187	5.4669	3.87797	0.00435627	0.0397374	-2.32878	5.09979	5.46243	5.25284	5.51724	5.76583	5.70327	3295	4906	6452	4361	6740	6012
1810055G02Rik	C11orf24	ENSMUSG00000035372	ENSMUSG00000035372.3	72056	ENSMUSG00000035372.2	0.268869	3.66896	3.87634	0.00436656	0.0397951	-2.1349	3.5344	3.59909	3.47869	3.7525	3.80999	3.83909	1113	1348	1886	1283	1737	1651
Nrde2	NRDE2	ENSMUSG00000021179	ENSMUSG00000021179.9	217827	ENSMUSG00000021179.8	-0.392125	3.99226	-3.87613	0.00436789	0.0397951	-2.17598	4.41316	4.1338	4.03936	3.79022	3.82896	3.74804	2047	1953	2782	1317	1760	1550
Slc38a2	SLC38A2	ENSMUSG00000022462	ENSMUSG00000022462.8	67760	ENSMUSG00000022462.7	-0.735615	7.98634	-3.87592	0.00436924	0.0397951	-2.39073	8.86313	8.09086	8.1073	7.76206	7.51642	7.57825	44750	30339	46666	20672	22681	22053
Tnxb	TNXB	ENSMUSG00000033327	ENSMUSG00000033327.19	81877	ENSMUSG00000033327.18	-0.624975	0.454484	-3.87535	0.00437285	0.0397968	-1.7411	0.558169	0.842195	0.894112	-0.105761	0.327966	0.210221	141	199	314	88	155	133
Relb	RELB	ENSMUSG00000002983	ENSMUSG00000002983.18	19698	ENSMUSG00000002983.17	0.205892	6.99117	3.87519	0.00437385	0.0397968	-2.38746	6.91317	6.87939	6.87241	7.08479	7.1578	7.03946	11582	13101	19827	12927	17689	15180
Dyrk2	DYRK2	ENSMUSG00000028630	ENSMUSG00000028630.10	69181	ENSMUSG00000028630.9	-0.336777	6.40044	-3.87379	0.00438275	0.0398507	-2.37802	6.57897	6.71919	6.41063	6.21035	6.33426	6.14926	9187	11724	14396	7051	9995	8190
Il6ra	IL6R	ENSMUSG00000027947	ENSMUSG00000027947.12	16194	ENSMUSG00000027947.11	-0.264501	5.79073	-3.87356	0.00438422	0.0398507	-2.35465	5.87716	5.86651	6.02169	5.70407	5.70953	5.5654	5648	6492	10994	4964	6482	5464
Nup62	NUP62	ENSMUSG00000109511	ENSMUSG00000109511.2	18226	ENSMUSG00000109511.1	-0.213425	6.26251	-3.87117	0.00439944	0.0399688	-2.3784	6.35538	6.43699	6.31589	6.14912	6.12676	6.19093	7868	9641	13481	6758	8656	8430
Cry2	CRY2	ENSMUSG00000068742	ENSMUSG00000068742.12	12953	ENSMUSG00000068742.11	0.489156	2.75032	3.87027	0.00440514	0.0400004	-2.01238	2.70698	2.20336	2.59931	3.03489	2.93213	3.02527	627	512	1025	780	945	939
Card11	CARD11	ENSMUSG00000036526	ENSMUSG00000036526.9	108723	ENSMUSG00000036526.8	-1.22509	-2.75438	-3.86912	0.0044125	0.0400469	-1.80702	-2.63229	-1.68953	-2.13602	-3.18105	-3.42924	-3.45816	15	34	38	10	11	10
Mrc1	MRC1	ENSMUSG00000026712	ENSMUSG00000026712.4	17533	ENSMUSG00000026712.3	1.16369	2.13685	3.8683	0.00441775	0.0400744	-1.92669	1.82078	1.00608	1.83441	2.26741	2.59505	3.29737	339	223	603	458	748	1134
Tcf7	TCF7	ENSMUSG00000000782	ENSMUSG00000000782.17	21414	ENSMUSG00000000782.16	-1.32735	-4.14485	-3.86765	0.00442196	0.0400908	-2.06795	-3.6796	-3.40573	-3.35841	-5.25144	-4.49337	-4.68055	7	10	16	2	5	4
Hp	HP	ENSMUSG00000031722	ENSMUSG00000031722.11	15439	ENSMUSG00000031722.10	1.37975	-2.51243	3.86709	0.00442551	0.0400908	-1.77612	-3.88605	-2.94007	-2.84822	-2.01878	-2.07016	-1.31132	6	14	23	23	29	46
Hp	HPR	ENSMUSG00000031722	ENSMUSG00000031722.11	15439	ENSMUSG00000031722.10	1.37975	-2.51243	3.86709	0.00442551	0.0400908	-1.77612	-3.88605	-2.94007	-2.84822	-2.01878	-2.07016	-1.31132	6	14	23	23	29	46
Pde4d	PDE4D	ENSMUSG00000021699	ENSMUSG00000021699.18	238871	ENSMUSG00000021699.17	-0.513694	0.825584	-3.86698	0.00442626	0.0400908	-1.78571	0.885186	1.12973	1.20268	0.688729	0.526975	0.520213	177	243	389	153	178	165
Tef	TEF	ENSMUSG00000022389	ENSMUSG00000022389.16	21685	ENSMUSG00000022389.15	-0.333704	3.9675	-3.86605	0.00443221	0.0401245	-2.18853	4.31022	4.02412	4.07773	3.83443	3.7874	3.77112	1906	1810	2857	1358	1710	1575
Bag2	BAG2	ENSMUSG00000042215	ENSMUSG00000042215.9	213539	ENSMUSG00000042215.8	-0.532598	2.89586	-3.86492	0.00443952	0.0401272	-2.03772	3.34203	3.1885	2.98036	2.61027	2.40144	2.85256	974	1014	1335	581	654	833
Nphp1	NPHP1	ENSMUSG00000027378	ENSMUSG00000027378.17	53885	ENSMUSG00000027378.16	0.38811	3.21682	3.86487	0.0044398	0.0401272	-2.08755	2.8943	2.9239	3.22153	3.4032	3.4064	3.45159	714	844	1578	1007	1313	1262
Rreb1	RREB1	ENSMUSG00000039087	ENSMUSG00000039087.18	68750	ENSMUSG00000039087.17	-0.357803	4.82399	-3.86473	0.00444072	0.0401272	-2.2919	5.20935	4.89173	4.91503	4.7129	4.63521	4.57972	3555	3303	5105	2497	3078	2759
Mettl2	METTL2A	ENSMUSG00000020691	ENSMUSG00000020691.14	52686	ENSMUSG00000020691.13	0.248427	5.19228	3.86462	0.00444145	0.0401272	-2.32844	5.05939	4.98023	5.16027	5.27819	5.32346	5.35211	3204	3512	6051	3695	4960	4713
Mettl2	METTL2B	ENSMUSG00000020691	ENSMUSG00000020691.14	52686	ENSMUSG00000020691.13	0.248427	5.19228	3.86462	0.00444145	0.0401272	-2.32844	5.05939	4.98023	5.16027	5.27819	5.32346	5.35211	3204	3512	6051	3695	4960	4713
Actr10	ACTR10	ENSMUSG00000021076	ENSMUSG00000021076.7	56444	ENSMUSG00000021076.6	-0.20206	6.16876	-3.86341	0.00444923	0.0401773	-2.38711	6.32125	6.2529	6.23569	6.09186	6.03419	6.07666	7684	8486	12752	6495	8118	7788
Esyt1	ESYT1	ENSMUSG00000025366	ENSMUSG00000025366.9	23943	ENSMUSG00000025366.8	-0.455074	6.91152	-3.86092	0.00446537	0.0403028	-2.40745	7.07167	7.42335	6.92317	6.62316	6.65331	6.77449	12927	19101	20537	9387	12469	12633
Naa60	NAA60	ENSMUSG00000005982	ENSMUSG00000005982.15	74763	ENSMUSG00000005982.14	-0.209216	4.90229	-3.85941	0.00447516	0.0403534	-2.30899	5.02753	5.01833	4.97806	4.77564	4.82013	4.79406	3134	3606	5333	2608	3499	3201
Tst	TST	ENSMUSG00000044986	ENSMUSG00000044986.11	22117	ENSMUSG00000044986.10	0.686356	-0.741119	3.85936	0.00447547	0.0403534	-1.69853	-1.21145	-1.0838	-0.968176	-0.607582	-0.390563	-0.185139	41	52	86	62	94	101
Arhgef11	ARHGEF11	ENSMUSG00000041977	ENSMUSG00000041977.19	213498	ENSMUSG00000041977.18	-0.241101	4.59392	-3.85871	0.00447971	0.0403714	-2.27746	4.62509	4.75438	4.75786	4.48496	4.46162	4.4796	2371	3003	4578	2132	2729	2574
R3hdm1	R3HDM1	ENSMUSG00000056211	ENSMUSG00000056211.14	226412	ENSMUSG00000056211.13	-0.198803	6.20592	-3.85834	0.00448208	0.0403725	-2.39614	6.28069	6.32583	6.30838	6.15402	6.06513	6.10145	7471	8926	13411	6781	8294	7923
Dll3	DLL3	ENSMUSG00000003436	ENSMUSG00000003436.12	13389	ENSMUSG00000003436.11	-1.8206	-3.53635	-3.85752	0.00448741	0.0404002	-1.96655	-2.09464	-2.4405	-3.27352	-3.87293	-5.14545	-4.39104	22	20	17	6	3	5
2610301B20Rik	CFAP418	ENSMUSG00000059482	ENSMUSG00000059482.16	67157	ENSMUSG00000059482.15	-0.273141	3.36783	-3.85556	0.00450025	0.0404625	-2.12176	3.48698	3.571	3.45867	3.2492	3.23021	3.2109	1077	1322	1860	905	1162	1068
Phldb1	PHLDB1	ENSMUSG00000048537	ENSMUSG00000048537.17	102693	ENSMUSG00000048537.16	-0.375479	7.27678	-3.85543	0.00450108	0.0404625	-2.4199	7.24902	7.6396	7.50486	7.00778	7.09368	7.16577	14618	22190	30736	12255	16920	16569
Cep120	CEP120	ENSMUSG00000048799	ENSMUSG00000048799.9	225523	ENSMUSG00000048799.8	-0.256379	4.41848	-3.85479	0.00450528	0.0404799	-2.2631	4.54826	4.54375	4.5523	4.21739	4.39343	4.25576	2248	2595	3970	1771	2603	2204
Wdr26	WDR26	ENSMUSG00000038733	ENSMUSG00000038733.15	226757	ENSMUSG00000038733.14	-0.26724	8.73649	-3.85363	0.00451288	0.0405125	-2.42325	8.98023	8.7992	8.83071	8.6642	8.50642	8.63817	48534	49572	77050	38633	45049	45977
Tfpi	TFPI	ENSMUSG00000027082	ENSMUSG00000027082.16	21788	ENSMUSG00000027082.15	1.95992	-3.6661	3.8532	0.00451568	0.0405125	-1.99319	-6.00153	-4.33862	-3.75895	-2.44408	-2.46095	-2.99249	1	5	12	17	22	14
Kitl	KITLG	ENSMUSG00000019966	ENSMUSG00000019966.19	17311	ENSMUSG00000019966.18	-0.558073	4.37062	-3.85162	0.00452603	0.0405709	-2.25882	4.6706	4.87017	4.41837	4.28033	4.16451	3.81974	2447	3254	3618	1850	2221	1629
[truncated: 2,421 more rows]
